# Supplementary material for: Transcriptomic and metabolomic analysis of a non-cyp51A mutant azole-resistant Aspergillus fumigatus isolated from Ningxia, China
Source: Front Microbiol. 2025 Sep 29;16:1666905. doi: 10.3389/fmicb.2025.1666905 (PMC12516256; doi:10.3389/fmicb.2025.1666905)
Supplement: Supplementary file 1 [file Data_Sheet_1.xlsx]

## Sheet: Mapped reads and rate
	Sample	Total Clean Reads (M)	Total Mapping (%)	Uniquely Mapping (%)
	Af293_1	44.08	98.82	97.05
	Af293_2	44.49	98.45	97.28
	Af293_3	43.84	98.49	96.77
	Af68_1	44.05	98.59	97.27
	Af68_2	42.44	98.19	96.57
	Af68_3	44.1	98.45	97.13

## Sheet: Up-regualted DEGs
Gene ID	Af293 FPKM	Af68 FPKM	log2(Af68/Af293)	Qvalue(Af293-vs-Af68)	Pvalue(Af293-vs-Af68)	Af293_1 FPKM	Af293_2 FPKM	Af293_3 FPKM	Af68_1 FPKM	Af68_2 FPKM	Af68_3 FPKM	Nr
3503637	13.732999999999999	90.573	2.68366215436309	7.340767979304878e-51	5.098935850408579e-54	11.58	17.61	12.01	92.78	92.82	86.12	XP_731511.1|0.0e+00|cation diffusion facilitator, putative [Aspergillus fumigatus Af293]
3503638	44.17	349.496	2.93525222619303	3.54095503380823e-35	4.5092041412237193e-38	40.09	50.16	42.26	331.22	386.12	331.15	XP_731512.1|3.9e-113|IgE-binding protein [Aspergillus fumigatus Af293]
3503651	1.806	6.83	1.85990488290573	0.0036244365675987	0.00018146619212478798	2.18	1.68	1.56	4.42	10.06	6.01	XP_731524.1|0.0e+00|serine carboxypeptidase (CpdS), putative [Aspergillus fumigatus Af293]
3503709	1.556	38.166	4.7169533498169605	0.000586529728377666	2.09814408507408e-05	0.63	4.04	0	59.49	13.68	41.33	XP_746359.1|2.3e-156|conserved hypothetical protein [Aspergillus fumigatus Af293]
3503765	2.8	13.152999999999999	2.14056408534201	8.6455778524024e-09	8.760865860498741e-11	3.09	2.43	2.88	11.75	15.12	12.59	XP_746407.1|0.0e+00|conserved hypothetical protein [Aspergillus fumigatus Af293]
3503818	5.716	30.41	2.03214629914224	0.0139098944931881	0.0009967845208709689	4.56	5.49	7.1	18.98	58.26	13.99	XP_746386.1|6.1e-216|zinc-binding oxidoreductase CipB [Aspergillus fumigatus Af293]
3503880	0.17	1.08	2.7455708796006	0.0336456882305862	0.00313943328477106	0.11	0.17	0.23	0.66	2.12	0.46	XP_746471.1|7.7e-58|hypothetical protein AFUA_4G02850 [Aspergillus fumigatus Af293]
3503888	36.673	91.28	1.33935903015816	0.0044852219184844605	0.00023781334089672203	22.33	63	24.69	79.95	97.46	96.43	XP_746465.1|2.6e-180|carbon-nitrogen family hydrolase, putative [Aspergillus fumigatus Af293]
3503903	6.46	16.85	1.34720942302348	0.0206760047899594	0.00164441019804377	6.5	6.73	6.15	13.59	24.31	12.65	XP_746592.1|1.8e-234|conserved hypothetical protein [Aspergillus fumigatus Af293]
3503917	5.36	20.535999999999998	1.8569850955774598	1.95745907417772e-08	2.28876321477136e-10	6.32	5.32	4.44	21.08	20.08	20.45	XP_746585.1|3.3e-297|chromosome segregation protein (Pcs1), putative [Aspergillus fumigatus Af293]
3503937	46.26	133.21	1.41001581470489	0.000944904707557908	3.6645412946503705e-05	43.96	46.06	48.76	112.82	82.62	204.19	XP_746563.1|0.0e+00|glycine dehydrogenase [Aspergillus fumigatus Af293]
3503960	166.22	390.75300000000004	1.04722639467532	0.0469692354680327	0.0050568868934094	158.36	153.08	187.22	313.69	552.6	305.97	XP_746650.1|0.0e+00|ubiquitin fusion degradation protein (Ufd1), putative [Aspergillus fumigatus Af293]
3503990	16.396	35.906	1.06538438884941	0.0241440057125967	0.0020124663247360103	12.75	21.36	15.08	52.65	19.92	35.15	XP_746618.2|0.0e+00|THO complex subunit Tho1, putative [Aspergillus fumigatus Af293]
3503997	742.1360000000001	1811.98	1.2105942710097601	0.0469975422789127	0.00507081609214479	799.1	571.95	855.36	1418.84	2582.26	1434.85	XP_746613.1|3.3e-183|AN1 zinc finger protein [Aspergillus fumigatus Af293]
3504014	0.53	2.406	2.11516584147672	0.0012552673937134	5.08617258392788e-05	0.56	0.68	0.35	1.96	1.97	3.29	XP_746548.1|0.0e+00|phosphate:H+ symporter [Aspergillus fumigatus Af293]
3504034	9.533	30.896	1.6566552031527502	0.0036244365675987	0.00018113073262771698	5.2	14.4	9	39.48	17.75	35.46	KAF4271730.1|1.1e-115|hypothetical protein CNMCM8057_006903 [Aspergillus fumigatus]
3504066	23.976	59.666000000000004	1.25310996540127	0.0361221853845917	0.0035336011403079397	26.27	21.35	24.31	43.94	88.1	46.96	XP_746536.1|0.0e+00|tripeptidyl-peptidase (TppA), putative [Aspergillus fumigatus Af293]
3504075	348.28	806.0930000000001	1.10577059055031	0.0355180805819323	0.0034348710478281897	387.17	249.36	408.31	748.07	940.38	729.83	XP_746533.1|1.2e-169|HLH DNA binding domain protein, putative [Aspergillus fumigatus Af293]
3504141	3.273	11.81	1.50794713013558	0.00266286578268814	0.00012269282027204	1.39	6.08	2.35	20.95	3.25	11.23	GIJ91748.1|2.9e-84|hypothetical protein Asppvi_010720 [Aspergillus pseudoviridinutans]
3504205	6.416	39.16	1.6423718393646598	1.5963345615134303e-05	3.97328005007394e-07	8.68	6.99	3.58	31.31	48.7	37.47	XP_746782.1|7.7e-106|hypothetical protein AFUA_7G01500 [Aspergillus fumigatus Af293]
3504225	24.97	63.206	1.25772801191084	1.0935796498886301e-07	1.56985270416983e-09	21.74	25.32	27.85	63.95	54.38	71.29	XP_746747.1|1.9e-203|DNA-directed RNA polymerase III subunit Rpc34, putative [Aspergillus fumigatus Af293]
3504281	171.60299999999998	376.213	1.04462918960481	0.0255406724186361	0.00214662284972561	186.84	142.77	185.2	331.49	459.29	337.86	XP_746746.1|0.0e+00|heat shock protein (Sti1), putative [Aspergillus fumigatus Af293]
3504285	35.013000000000005	79.3	1.0820609699515	0.0435530700147366	0.00455799667669853	38.78	32.03	34.23	71.88	105.25	60.77	XP_746686.2|5.0e-70|extracellular serine-rich protein, putative [Aspergillus fumigatus Af293]
3504293	11.913	41.266000000000005	1.6972392743369198	0.0035542689395787396	0.000174874311104534	13.01	8.06	14.67	35.48	54.13	34.19	KAF4259733.1|7.8e-252|hypothetical protein CNMCM8057_002664 [Aspergillus fumigatus]
3504313	0	43.206	11.289766164068402	0.0386008709313694	0.0038565121108788897	0	0	0	112.4	0	17.22	XP_746916.1|7.7e-191|metallo-beta-lactamase domain protein [Aspergillus fumigatus Af293]
3504321	7.606	19.09	1.2804211271564099	0.017327862712373	0.0013079146201050301	6.33	10.98	5.51	30.15	11.56	15.56	XP_746888.1|2.5e-228|C6 transcription factor, putative [Aspergillus fumigatus Af293]
3504434	16.373	41.516000000000005	1.1800288917002	9.460973820550081e-08	1.33623385749839e-09	13.78	16.47	18.87	34.9	46.06	43.59	XP_746932.1|1.7e-57|rRNA processing protein CgrA [Aspergillus fumigatus Af293]
3504452	1.79	7.202999999999999	1.9139119290382	0.0144392444202144	0.0010430757719627	1.99	1.11	2.27	5.38	9.26	6.97	XP_747101.1|1.3e-187|lipase/esterase, putative [Aspergillus fumigatus Af293]
3504466	52.066	215.14	1.9364078835981202	1.8503894258262001e-06	3.83444903013301e-08	54.93	37.77	63.5	199.76	223.8	221.86	XP_747122.1|4.3e-180|conserved hypothetical protein [Aspergillus fumigatus Af293]
3504496	4.023	10.123	1.2571653283681299	0.00145219958650273	6.136291376169219e-05	3.77	3.66	4.64	9.31	11.52	9.54	XP_747160.1|0.0e+00|steroid monooxygenase, putative [Aspergillus fumigatus Af293]
3504572	0	12.34	10.394311120648402	8.742602396531171e-14	4.3520711165876406e-16	0	0	0	8.37	15.79	12.86	XP_747010.1|1.9e-302|conserved hypothetical protein [Aspergillus fumigatus Af293]
3504672	2.313	5.776	1.2643631829908402	0.0488136058372935	0.00532506572393606	1.61	3.21	2.12	5.94	2.96	8.43	XP_747345.1|0.0e+00|ribosome biogenesis protein Noc4, putative [Aspergillus fumigatus Af293]
3504689	1.443	6.856	1.8128017785208201	0.00714337730510605	0.000420928345484948	2.14	1.38	0.81	10.13	4.51	5.93	XP_747344.1|1.4e-89|conserved hypothetical protein [Aspergillus fumigatus Af293]
3504698	2.043	8.21	1.94314239778025	0.023571191725042996	0.0019460049626061399	1.99	1.45	2.69	4.64	13.68	6.31	XP_747462.1|1.5e-233|MFS transporter, putative [Aspergillus fumigatus Af293]
3504699	30.423000000000002	106.86	1.7171392108447001	0.0452354788244517	0.00480155914684564	37.09	15.84	38.34	68.5	173.61	78.47	XP_747463.1|3.9e-167|hypothetical protein AFUA_8G06620 [Aspergillus fumigatus Af293]
3504715	15.145999999999999	27.45	1.4526801587423601	0.007105061004044559	0.00041732778633240603	15.42	16.54	13.48	22	37.01	23.34	XP_747486.1|0.0e+00|MFS sugar transporter, putative [Aspergillus fumigatus Af293]
3504721	25.9	84.06	1.63654046120841	0.000640247865600682	2.33477746774965e-05	30.56	33.12	14.02	70.8	98.24	83.14	XP_747284.1|2.4e-113|peroxisomal membrane protein (PmpP24), putative [Aspergillus fumigatus Af293]
3504761	53.123000000000005	226.58	1.97240482468724	0.00409539577252342	0.00021192890834892	71.31	27.95	60.11	171.48	311.83	196.43	XP_747487.1|1.7e-187|pectin methylesterase, putative [Aspergillus fumigatus Af293]
3504762	2.1630000000000003	26.026	3.4982344802727003	7.25762512730515e-09	7.14167788632714e-11	2.27	1.28	2.94	19.38	36.38	22.32	XP_747488.1|1.8e-237|extracellular exo-polygalacturonase, putative [Aspergillus fumigatus Af293]
3504831	208.873	841.8	1.9235555492245502	0.000475029822713604	1.63879239602517e-05	222.85	148.97	254.8	602.99	1171.99	750.42	KAF4279068.1|7.8e-174|hypothetical protein CNMCM8057_007808 [Aspergillus fumigatus]
3504846	0.053	374.593	12.6710846122457	2.2020283982493695e-29	3.5689277119114596e-32	0	0.16	0	350.67	443.13	329.98	XP_747435.1|5.3e-200|conserved hypothetical protein [Aspergillus fumigatus Af293]
3504848	0.003	25.393	12.993295511257902	5.71466354696434e-23	1.3893023209799898e-25	0	0	0.01	21.54	34.04	20.6	XP_747437.1|0.0e+00|alpha-1,3-glucanase, putative [Aspergillus fumigatus Af293]
3504851	0	43.586000000000006	13.1948479821262	1.4636339332170098e-25	2.8805020681511e-28	0	0	0	61.81	21.87	47.08	XP_747440.1|8.1e-168|hypothetical protein AFUA_8G06390 [Aspergillus fumigatus Af293]
3504852	0	3.846	9.96077115559503	1.72560049655246e-12	1.09872687323901e-14	0	0	0	3.07	5.17	3.3	XP_747441.1|0.0e+00|Pfs, NB-ARC and Ankyrin domain protein [Aspergillus fumigatus Af293]
3504853	0	6.596	10.682104527148	1.1002555940143499e-13	5.604450814613509e-16	0	0	0	4.84	10.2	4.75	XP_747429.1|8.4e-243|casein kinase family protein [Aspergillus fumigatus Af293]
3504856	0	23.016	12.8941026703424	8.98833410019873e-24	1.9770589014097697e-26	0	0	0	19.84	25.31	23.9	XP_747432.1|0.0e+00|Patatin-like serine hydrolase, putative [Aspergillus fumigatus Af293]
3504878	0	1.756	7.6629341014852	1.55381077606192e-06	3.18389103221763e-08	0	0	0	2.21	1.34	1.72	XP_747422.2|8.7e-309|metalloreductase transmembrane component, putative [Aspergillus fumigatus Af293]
3504879	0	12.69	12.347837717938098	1.3182080665007799e-21	3.50993117961541e-24	0	0	0	11.61	14.82	11.64	XP_747423.1|0.0e+00|conserved hypothetical protein [Aspergillus fumigatus Af293]
3504884	0	111.55	10.7574117701258	3.1234170921758e-16	1.3378841445995e-18	0	0	0	105.47	86.83	142.35	XP_747428.1|4.0e-92|hypothetical protein AFUA_8G06270 [Aspergillus fumigatus Af293]
3504906	12.59	40.97	1.6214034492915	7.59440688961807e-05	2.11004590589064e-06	14.22	12.95	10.6	30.66	43.06	49.19	XP_747503.1|4.3e-144|conserved hypothetical protein [Aspergillus fumigatus Af293]
3504916	0	33.97	11.6318428749305	6.01544372402542e-19	1.8106220979933e-21	0	0	0	38.51	35.85	27.55	XP_747417.1|3.0e-162|conserved hypothetical protein [Aspergillus fumigatus Af293]
3504917	0	136.046	11.7880600546101	5.170919958212e-20	1.43669922432378e-22	0	0	0	157.88	114.25	136.01	XP_747418.1|2.8e-111|hypothetical protein AFUA_8G06170 [Aspergillus fumigatus Af293]
3504918	0.133	23.476	8.27504785657437	5.945729358436011e-09	5.781908614362411e-11	0.4	0	0	26.3	13.72	30.41	XP_747419.1|8.7e-81|DOC family protein [Aspergillus fumigatus Af293]
3504920	0	24.54	8.7115747798325	1.41498994830636e-09	1.24495526824824e-11	0	0	0	22.86	25.61	25.15	XP_747421.2|1.0e-90|conserved hypothetical protein [Aspergillus fumigatus Af293]
3504972	0.006	24.72	12.431586328861401	7.20689008516567e-23	1.8355126403524498e-25	0.02	0	0	24.5	21.65	28.01	XP_747415.2|0.0e+00|sensor histidine kinase/response regulator, putative [Aspergillus fumigatus Af293]
3504973	0	4.996	8.31540805852757	1.9808596537393e-07	3.11874175629248e-09	0	0	0	7.1	2.37	5.52	OMJ18987.1|1.4e-28|hypothetical protein AYI70_g5013, partial [Smittium culicis]
3504980	0.573	2.423	2.02961388793644	0.0036244365675987	0.000181874496737177	0.5	0.76	0.46	3.38	1.84	2.05	XP_747526.1|4.7e-309|conserved hypothetical protein [Aspergillus fumigatus Af293]
3505006	4.81	30.873	2.6537002297737002	0.000194291781160126	5.91557518466231e-06	1.92	4.38	8.13	25.74	34.48	32.4	XP_747721.1|2.5e-115|IgE-binding protein, putative [Aspergillus fumigatus Af293]
3505054	53.583	103.31299999999999	1.06514344191919	7.1762797902372895e-06	1.71140731279102e-07	40.83	74.58	45.34	94.54	117.02	98.38	XP_747605.1|0.0e+00|bifunctional purine biosynthetic protein Ade1, putative [Aspergillus fumigatus Af293]
3505134	8.66	48.403	2.47570055410473	7.59440688961807e-05	2.10970126911724e-06	4.22	15.06	6.7	73.62	25.93	45.66	XP_747894.1|1.3e-125|O-methyltransferase, putative [Aspergillus fumigatus Af293]
3505140	0	7.416	23.843636226725103	7.7659845573115e-08	1.04289674536714e-09	0	0	0	22.25	0	0	XP_747785.1|0.0e+00|acetylglutamate kinase, putative [Aspergillus fumigatus Af293]
3505159	40.253	105.10600000000001	1.29869840594883	0.000416393414880619	1.41240183561034e-05	29.89	44.31	46.56	122	66.67	126.65	XP_747797.1|2.0e-132|GPI anchored protein, putative [Aspergillus fumigatus Af293]
3505187	509.486	1387.93	1.3984098190181802	0.00143270172815247	6.02073080943907e-05	510.87	533.13	484.46	1015.41	1872.91	1275.47	XP_747603.1|5.7e-118|Hsp70 nucleotide exchange factor (Fes1), putative [Aspergillus fumigatus Af293]
3505195	0	1659.4560000000001	20.8051196618138	1.6670341306972602e-06	3.43519420310388e-08	0	0	0	0	4978.37	0	XP_747832.1|3.9e-27|ribosomal S30/ubiquitin fusion [Aspergillus fumigatus Af293]
3505199	0.083	0.32299999999999995	1.9948179745566001	0.0435530700147366	0.00455539834288822	0.04	0.14	0.07	0.34	0.24	0.39	XP_747836.1|0.0e+00|WD repeat protein [Aspergillus fumigatus Af293]
3505248	88.65299999999999	217.52599999999998	1.03613614502204	8.04578267902565e-10	6.613227254119259e-12	68.71	113.76	83.49	207.31	218.45	226.82	XP_747864.1|1.1e-300|Rab geranylgeranyl transferase escort protein, putative [Aspergillus fumigatus Af293]
3505273	4.6930000000000005	24.373	2.4124355266253303	5.22882465994046e-06	1.20460304159314e-07	2.29	8.83	2.96	29.19	22.06	21.87	XP_040753440.1|2.9e-259|uncharacterized protein P175DRAFT_0500902 [Aspergillus ochraceoroseus IBT 24754]
3505328	0	35.323	24.6459858939884	2.3661748344466e-08	2.82144024019449e-10	0	0	0	0	105.97	0	XP_747876.1|1.7e-218|conserved hypothetical protein [Aspergillus fumigatus Af293]
3505356	794.883	1865.93	1.14961325567787	0.023571191725042996	0.0019382593559425898	830.66	654.92	899.07	1838.11	2278.48	1481.2	XP_747995.1|3.2e-83|nucleoside diphosphate kinase [Aspergillus fumigatus Af293]
3505371	25.986	73.836	1.46034737983309	0.0139000731907686	0.000994471548031372	27.41	26.32	24.23	43.59	109.04	68.88	XP_748238.1|1.4e-187|glyceraldehyde 3-phosphate dehydrogenase, putative [Aspergillus fumigatus Af293]
3505477	77.99600000000001	194.546	1.2484634750211898	0.00772726405131697	0.000463385364503611	81.15	69.85	82.99	169.47	255.27	158.9	XP_747975.1|5.1e-240|CRAL/TRIO domain protein [Aspergillus fumigatus Af293]
3505532	0	1.56	20.5694123060201	3.52383912356026e-06	7.83256670205567e-08	0	0	0	0	0	4.68	XP_747943.1|3.3e-283|tRNA-splicing endonuclease subunit Sen2, putative [Aspergillus fumigatus Af293]
3505604	874.6260000000001	2050.64	1.14377886937551	0.0478096259170084	0.005169505742820779	928.47	660.62	1034.79	1624.17	2778.26	1749.49	XP_747926.1|0.0e+00|molecular chaperone and allergen Mod-E/Hsp90/Hsp1 [Aspergillus fumigatus Af293]
3505626	0	2.2030000000000003	21.067763949117	6.07095004235804e-07	1.1104539322673899e-08	0	0	0	0	6.61	0	XP_748129.1|3.4e-260|alpha-galactosidase [Aspergillus fumigatus Af293]
3505644	218.356	698.543	1.54948909401723	0.0113434164455059	0.000774787647933371	226.22	118.34	310.51	761.4	729.24	604.99	XP_748280.1|1.7e-201|hypothetical protein AFUA_5G00590 [Aspergillus fumigatus Af293]
3505654	77.303	180.33	1.1886678885287	0.00994862123858606	0.000653029433002813	71.88	86.47	73.56	155.76	248.33	136.9	XP_748095.1|7.4e-197|thiamine biosynthesis protein (Nmt1), putative [Aspergillus fumigatus Af293]
3505670	0	6.252999999999999	8.26010798607502	0.009004027761056691	0.0005701786507638349	0	0	0	8.87	0	9.89	XP_747955.2|5.2e-162|DUF1665 domain protein [Aspergillus fumigatus Af293]
3505688	4.06	8.95	1.06103080588634	0.0168033862834779	0.00126054576426183	4.33	4.15	3.7	7.98	8.87	10	XP_748259.1|1.6e-207|conserved hypothetical protein [Aspergillus fumigatus Af293]
3505711	12.67	49.743	1.85379093935912	2.80069202985116e-08	3.37198392109888e-10	11	10.82	16.19	59.21	37.51	52.51	XP_748289.1|2.2e-309|MFS alpha-glucoside transporter, putative [Aspergillus fumigatus Af293]
3505743	29.886	72.77	1.22427380617229	0.0124484422810476	0.000863234189204386	32.65	30.97	26.04	45.69	91.77	80.85	XP_748266.1|0.0e+00|H /K ATPase alpha subunit, putative [Aspergillus fumigatus Af293]
3505744	0	8.526	8.46638266292183	0.0100933656522092	0.00066603593676305	0	0	0	4.93	20.65	0	XP_748267.1|5.6e-146|GNAT family acetyltransferase, putative [Aspergillus fumigatus Af293]
3505748	5.416	36.993	2.8015660948385204	0.000193920070805895	5.88180812122535e-06	5.52	4.8	5.93	19.74	66.79	24.45	XP_748217.1|9.0e-156|oxidoreductase, putative [Aspergillus fumigatus Af293]
3505765	0	2.1	21.789023952471197	3.2495820090985504e-08	3.9876787793985496e-10	0	0	0	6.3	0	0	XP_748166.1|0.0e+00|nucleolar RNA methyltransferase (Nop2), putative [Aspergillus fumigatus Af293]
3505792	8.976	35.696	1.93621962506558	0.000145250631454522	4.23745764372998e-06	9.09	8.61	9.23	33.89	45.47	27.73	XP_748376.1|2.4e-107|conserved hypothetical protein [Aspergillus fumigatus Af293]
3505858	0	9.79	10.8298557449735	1.03097371974272e-16	4.0580118628446794e-19	0	0	0	10.9	8.14	10.33	XP_748696.1|4.2e-37|hypothetical protein AFUA_3G03760 [Aspergillus fumigatus Af293]
3505938	22.91	59.053000000000004	1.3956111641070101	0.00165620274822365	7.132523990960841e-05	14.11	39.83	14.79	57.28	57.52	62.36	XP_748717.1|6.6e-276|cytochrome b5 reductase, putative [Aspergillus fumigatus Af293]
3505939	13.21	35.016	1.26983008323902	0.00659703747433037	0.000379247592460079	8.06	23.16	8.41	29.26	43.28	32.51	KAB8217542.1|1.1e-282|cytochrome P450 [Aspergillus novoparasiticus]
3506013	5.206	11.69	1.08961168637442	0.000438966222810554	1.49405035316396e-05	4.19	5.95	5.48	15	9.8	10.27	XP_748646.1|1.4e-130|isochorismatase family hydrolase, putative [Aspergillus fumigatus Af293]
3506021	10.27	44.523	2.04645800013156	0.000253904549564763	8.02453600731422e-06	10.23	7.98	12.6	30.86	66.74	35.97	XP_748415.1|5.1e-273|hypothetical protein AFUA_3G00940 [Aspergillus fumigatus Af293]
3506023	146.463	634.236	2.06062311259572	0.000416393414880619	1.40538109226413e-05	130.49	118.77	190.13	442.5	947.52	512.69	XP_748417.1|3.2e-92|conserved hypothetical protein [Aspergillus fumigatus Af293]
3506025	0	10.45	9.91956923507518	1.2013820320429698e-08	1.30736178527482e-10	0	0	0	4.81	22.43	4.11	XP_748583.1|3.4e-255|MFS transporter, putative [Aspergillus fumigatus Af293]
3506067	128.97299999999998	894.773	2.6968129762476005	1.32839734851319e-08	1.47633879899591e-10	112.38	120.93	153.61	657.37	1393.63	633.32	KAF4275299.1|8.5e-254|hypothetical protein CNMCM8812_002195 [Aspergillus fumigatus]
3506068	24.683000000000003	164.946	2.6702756041008398	4.4095128969885296e-09	4.1859233335617e-11	26.12	20.55	27.38	149.27	224.86	120.71	XP_748653.1|1.1e-236|mitochondrial enoyl reductase, putative [Aspergillus fumigatus Af293]
3506087	31.72	76.316	1.23694043305217	0.0007419817029481509	2.7487166582936802e-05	25.41	46.79	22.96	85.56	65.36	78.03	XP_748455.1|1.8e-83|DUF636 domain protein [Aspergillus fumigatus Af293]
3506145	0	11.186	7.88080415733855	0.0222089178195153	0.0017946080849758899	0	0	0	26.91	0	6.65	XP_748373.1|1.3e-102|ATP/GTP-binding protein, putative [Aspergillus fumigatus Af293]
3506155	0.86	2.376	1.3764140757873002	0.0350652350785267	0.0033379624624326697	0.97	0.64	0.97	2.02	3.06	2.05	XP_748663.1|0.0e+00|ABC multidrug transporter SitT [Aspergillus fumigatus Af293]
3506164	415.59	1272.01	1.54197042372108	0.000235537882287623	7.3077277672010695e-06	422.13	371.82	452.82	1030.54	1615.07	1170.42	XP_748561.1|3.5e-125|U2 auxiliary factor small subunit, putative [Aspergillus fumigatus Af293]
3506165	55.17	150.416	1.3778764878990502	0.000565817921555866	1.99130178459115e-05	54.69	51.41	59.41	124.44	192.07	134.74	XP_748562.1|2.5e-189|DNA repair protein Nse1, putative [Aspergillus fumigatus Af293]
3506174	6.246	16.102999999999998	1.28117276148936	0.0146318996258704	0.0010620746776361099	7.43	5.36	5.95	17.09	16	15.22	XP_748447.1|2.3e-139|acetyltransferase, GNAT family family [Aspergillus fumigatus Af293]
3506212	0.05	87.523	12.6010169444349	1.8305574689368e-30	2.7549487261146502e-33	0	0.13	0.02	101.07	81.98	79.52	XP_748694.1|5.2e-144|protein kinase, putative [Aspergillus fumigatus Af293]
3506236	0.016	0.696	5.99868320036621	0.0013024883236714801	5.33781971034621e-05	0	0	0.05	0.84	0.37	0.88	XP_748762.1|0.0e+00|conserved hypothetical protein [Aspergillus fumigatus Af293]
3506237	0	1.64	7.83523387435817	4.63555822824879e-07	8.04970750448389e-09	0	0	0	1.97	1.24	1.71	XP_748763.1|5.3e-278|hypothetical protein AFUA_7G08520 [Aspergillus fumigatus Af293]
3506244	1.886	4.22	1.11966420663298	0.0139000731907686	0.0009933875805511038	1.83	1.82	2.01	5.78	3	3.88	XP_748968.1|3.7e-151|thiamine pyrophosphokinase Thi80, putative [Aspergillus fumigatus Af293]
3506291	0	3.596	8.14973934710951	1.1636441935757801e-07	1.68390280385474e-09	0	0	0	3.3	4.33	3.16	XP_748792.2|4.9e-193|hypothetical protein AFUA_7G08231 [Aspergillus fumigatus Af293]
3506292	0.003	1.3659999999999999	8.54169761921902	9.074192691100851e-10	7.563578070841179e-12	0	0	0.01	1.35	1.47	1.28	XP_748793.1|0.0e+00|hypothetical protein AFUA_7G08220 [Aspergillus fumigatus Af293]
3506298	1.23	6.306	2.25679443338941	0.014726822390473	0.0010723745408205	1.04	0.79	1.86	6.73	5.64	6.55	KMK56095.1|1.4e-110|GNAT family N-acetyltransferase [Aspergillus fumigatus Z5]
3506334	13.82	30.486	1.0847157590471201	3.58391161808191e-06	8.00758210569354e-08	12.06	15.29	14.11	28.41	33.2	29.85	XP_748925.1|1.4e-284|hypothetical protein AFUA_7G05850 [Aspergillus fumigatus Af293]
3506346	44.566	93.956	1.02988612024448	0.00302448405763512	0.000143556200929659	39.07	50.1	44.53	77.64	113.33	90.9	XP_748924.1|3.2e-197|RING finger domain protein [Aspergillus fumigatus Af293]
3506355	3.12	10.17	1.7218789714293603	0.0173472548713925	0.00131540309571221	2.93	4.64	1.79	7.54	14.58	8.39	XP_748971.1|2.4e-184|conserved hypothetical protein [Aspergillus fumigatus Af293]
3506396	0	3.33	21.8952623446837	1.07862626351852e-06	2.11030144170676e-08	0	0	0	9.99	0	0	XP_749128.1|0.0e+00|C2 domain protein [Aspergillus fumigatus Af293]
3506410	0	0.723	5.8985268306084295	0.0126405756027896	0.000880947732447248	0	0	0	0.74	0.92	0.51	XP_748815.1|8.2e-218|oxidoreductase, putative [Aspergillus fumigatus Af293]
3506411	0	6.752999999999999	9.91428626673605	1.3282608282010301e-13	6.91962691236932e-16	0	0	0	6.54	5.71	8.01	XP_748816.1|7.5e-222|fungal specific transcription factor, putative [Aspergillus fumigatus Af293]
3506574	0	1.8559999999999999	6.69772054682665	0.00123294184424738	4.9814390326735e-05	0	0	0	1.98	2.55	1.04	XP_748787.1|1.3e-176|hypothetical protein AFUA_7G08280 [Aspergillus fumigatus Af293]
3506601	58.926	164.16299999999998	1.35466975073908	0.0446712825665346	0.00471122232207838	80.78	34.73	61.27	152.34	205.42	134.73	XP_748834.1|4.2e-253|conserved hypothetical protein [Aspergillus fumigatus Af293]
3506658	45.283	155.07299999999998	1.74321206715992	0.00143270172815247	6.01264145745957e-05	41.68	37.79	56.38	122.45	235.85	106.92	XP_749593.1|3.6e-100|DUF967 domain protein [Aspergillus fumigatus Af293]
3506743	0	14.456	21.4020913854971	2.04095268508419e-06	4.32050670753268e-08	0	0	0	0	43.37	0	XP_749510.1|9.6e-149|conserved hypothetical protein [Aspergillus fumigatus Af293]
3506746	0	10.72	23.514764378924998	1.20757204802407e-07	1.76145031316314e-09	0	0	0	0	32.16	0	KAE8148316.1|9.1e-257|histone deacetylase [Aspergillus avenaceus]
3506815	0.433	7.22	4.106370198825339	0.000797450539803737	3.0003638045405702e-05	0.24	0.92	0.14	4.02	12.56	5.08	XP_749698.1|5.4e-135|conserved hypothetical protein [Aspergillus fumigatus Af293]
3506832	0	19.53	11.981978133090902	2.32291107534877e-17	8.067530940086019e-20	0	0	0	29.75	7.51	21.33	XP_749146.1|0.0e+00|C6 transcription factor Aro80, putative [Aspergillus fumigatus Af293]
3506833	0	0.41	5.61376633008361	0.0344836105281075	0.00327350782971153	0	0	0	0.53	0.45	0.25	XP_749147.1|2.1e-271|MFS transporter, putative [Aspergillus fumigatus Af293]
3506834	0	1.266	6.29805379788834	0.0059779408088037	0.00033495292329949	0	0	0	1.69	0.5	1.61	XP_749148.1|5.7e-197|carboxyvinyl-carboxyphosphonate phosphorylmutase [Aspergillus fumigatus Af293]
3506905	464.483	1625.24	1.73624348333567	0.00195448974359553	8.66600569341387e-05	446.17	355.99	591.29	1268.3	2323.26	1284.17	XP_749195.1|8.4e-131|glutathione S-transferase, putative [Aspergillus fumigatus Af293]
3506907	1.65	6.8	2.00346498980866	0.011318299401019	0.0007704514989348441	1.48	2	1.47	5.56	7.81	7.03	XP_749197.1|8.0e-111|conserved hypothetical protein [Aspergillus fumigatus Af293]
3506910	1.256	3.733	1.33240742225606	0.0158625626609139	0.00117894943601606	1.36	1.36	1.05	3.12	4.88	3.2	XP_749200.1|8.4e-212|GDSL lipase/acylhydrolase family protein [Aspergillus fumigatus Af293]
3506932	14.443	47.926	1.70070760338276	0.00307068374818452	0.00014681551146101	12.16	15.85	15.32	32.57	76.28	34.93	XP_749534.1|0.0e+00|alpha,alpha-trehalose phosphate synthase subunit, putative [Aspergillus fumigatus Af293]
3506996	2.7	8.676	1.7461575896052701	0.00438681191111357	0.000231071940212627	2.45	1.83	3.82	6.89	12.02	7.12	XP_749204.1|8.7e-212|protein kinase, putative [Aspergillus fumigatus Af293]
3507018	9.116	20.016	1.10982185467678	0.0351408892405167	0.0033806528083896	7.67	9.56	10.12	14.51	28.36	17.18	XP_749537.1|0.0e+00|conserved hypothetical protein [Aspergillus fumigatus Af293]
3507019	45.126000000000005	132.86	1.50212649170443	0.0344665098981397	0.0032678943744589603	39.18	34.3	61.9	92.74	209.81	96.03	XP_749538.1|8.6e-215|NADH:flavin oxidoreductase/NADH oxidase family protein [Aspergillus fumigatus Af293]
3507084	2.58	9.41	1.8453242350047299	0.0075708713477612094	0.00045050102717634404	1.47	2.36	3.91	8.79	10.05	9.39	XP_749276.1|2.7e-146|short chain dehydrogenase/oxidoreductase, putative [Aspergillus fumigatus Af293]
3507112	139.97	311.16	1.0787909084435099	0.0115301443246407	0.0007888765102874111	130.34	133.71	155.86	260.71	401.98	270.79	XP_749340.1|3.2e-217|peptidyl-prolyl cis-trans isomerase Cpr7, putative [Aspergillus fumigatus Af293]
3507275	8.873	45.68	2.39329719218966	0.000184518078281716	5.51119057613832e-06	3.84	17.14	5.64	66.29	27.53	43.22	XP_749919.1|2.2e-301|cytochrome P450 alkane hydroxylase, putative [Aspergillus fumigatus Af293]
3507292	3.0460000000000003	9.302999999999999	2.1312886131583704	0.000214619733359128	6.60903554914658e-06	1.73	5.63	1.78	8.48	9.13	10.3	XP_749906.1|0.0e+00|C6 finger domain protein, putative [Aspergillus fumigatus Af293]
3507315	22.986	51.053000000000004	1.13638061536348	0.00119802180086713	4.8126136246919894e-05	16.21	31.21	21.54	42.91	60.38	49.87	XP_750192.1|5.7e-264|proline utilization protein PrnX-like, putative [Aspergillus fumigatus Af293]
3507343	5.966	19.933	1.6532686430352301	0.00224386348832664	0.000101308955828593	5.81	4.89	7.2	14.79	22.57	22.44	XP_749883.1|3.1e-142|oxidoreductase, short-chain dehydrogenase/reductase family [Aspergillus fumigatus Af293]
3507530	4.01	9.906	1.29357010073552	0.0173347785279687	0.00131044343352206	3.13	5.28	3.62	7.74	13.53	8.45	XP_750281.1|4.4e-272|disulfide isomerase, putative [Aspergillus fumigatus Af293]
3507623	0.5529999999999999	15.92	4.83583632011596	3.68048454485825e-13	2.2156193138762397e-15	0.23	0.32	1.11	16.47	13.26	18.03	XP_750364.1|2.0e-255|L-serine dehydratase, putative [Aspergillus fumigatus Af293]
3507653	2.4859999999999998	7.36	1.54315964889842	0.000553431032703167	1.9348943259592103e-05	1.71	3.3	2.45	7.36	8.53	6.19	XP_750394.1|1.2e-280|3-beta hydroxysteroid dehydrogenase/isomerase family protein, putative [Aspergillus fumigatus Af293]
3507749	1991.99	4672.6759999999995	1.14399577113482	0.00338699855289563	0.000163899675284831	2015.13	1878.37	2082.47	4087.56	5793.37	4137.1	XP_001209480.1|0.0e+00|heat shock 70 kDa protein [Aspergillus terreus NIH2624]
3507911	3.6660000000000004	12.655999999999999	1.6751505583153898	0.0107830901970606	0.000721094568823511	4.26	2.2	4.54	14.56	13.63	9.78	XP_750123.1|6.9e-259|MFS transporter, putative [Aspergillus fumigatus Af293]
3507929	7.303	19.313	1.07051377433587	0.0012906606365868801	5.26807941009978e-05	5.19	9.07	7.65	16.86	26.1	14.98	XP_749989.1|3.2e-300|alpha/beta hydrolase, putative [Aspergillus fumigatus Af293]
3508021	0	42.21	12.8164768462706	4.89438080532595e-24	1.0198987554511098e-26	0	0	0	42.33	41.67	42.63	XP_749775.1|0.0e+00|hypothetical protein AFUA_1G00230 [Aspergillus fumigatus Af293]
3508029	5.5	14.696	1.3651907191969401	0.00799909622981738	0.00048709476926186	5.62	7.9	2.98	18.78	10.17	15.14	XP_750742.1|0.0e+00|sister chromatid separation protein (Src1), putative [Aspergillus fumigatus Af293]
3508095	445.49300000000005	862.3560000000001	1.0442971386651898	0.0233295971700931	0.0019121735119733698	566.3	305.34	464.84	801.33	1039.3	746.44	XP_750804.2|4.2e-115|ubiquitin conjugating enzyme Ubc8, putative [Aspergillus fumigatus Af293]
3508149	785.22	1202.37	1.08115677765809	0.036608744461778996	0.00358967429487461	1118.98	312.17	924.51	1110.39	1533.52	963.19	XP_750537.1|5.4e-147|proteasome component Pre4, putative [Aspergillus fumigatus Af293]
3508151	2236.36	6134.52	1.38756435166407	0.000339822338309089	1.12513531785598e-05	2295.88	2109.85	2303.36	5272.14	7585.28	5546.14	XP_750539.1|4.5e-106|heat shock protein Hsp30-like, putative [Aspergillus fumigatus Af293]
3508204	45.036	112.62299999999999	1.2441752598671698	0.000627826176946411	2.28221138644563e-05	29.08	73.05	32.98	120.67	80.29	136.91	XP_750899.1|2.0e-244|MFS monocarboxylate transporter, putative [Aspergillus fumigatus Af293]
3508265	0	7.74	9.25784159283384	4.9572777291719e-10	3.73029697147689e-12	0	0	0	7.63	10.39	5.2	XP_750960.1|5.9e-238|alpha-ketoglutarate-dependent taurine dioxygenase [Aspergillus fumigatus Af293]
3508340	6.67	23.05	1.76455492034098	0.000128269080856468	3.71234894814968e-06	4.99	8.72	6.3	18.09	33.55	17.51	XP_751035.1|1.5e-255|C6 transcription factor, putative [Aspergillus fumigatus Af293]
3508341	17.256	100.5	2.5652058382146	0.00373704712302181	0.00018905876276459	8.65	17.61	25.51	76.62	171.8	53.08	XP_751036.1|9.2e-80|DUF636 domain protein [Aspergillus fumigatus Af293]
3508356	0.7659999999999999	3.8560000000000003	1.98704775480234	3.7598586641391e-08	4.70091150413316e-10	0.46	1.31	0.53	3.54	4.66	3.37	XP_751051.2|0.0e+00|thiamine pyrophosphate enzyme, putative [Aspergillus fumigatus Af293]
3508374	2.323	19.063	2.97950260115324	5.5124116912810104e-17	1.9782908361855898e-19	2.24	3.28	1.45	19.3	13.87	24.02	XP_751069.1|0.0e+00|dynamin GTPase, putative [Aspergillus fumigatus Af293]
3508385	13.655999999999999	29.38	1.0573175015187	4.27934147278671e-06	9.765854478635171e-08	11.24	16.8	12.93	26.91	30.24	30.99	KAF4255706.1|7.2e-239|hypothetical protein CNMCM8714_004186 [Aspergillus fumigatus]
3508400	8.48	37.606	2.11609751098346	0.022335952936641	0.001807459030182	10.29	5.55	9.6	16.78	73.12	22.92	XP_751095.2|0.0e+00|C6 transcription factor, putative [Aspergillus fumigatus Af293]
3508427	3.903	8.58	1.07597320893527	1.1236127942150601e-06	2.2373396689626097e-08	3.39	4.65	3.67	8.83	7.91	9	XP_751120.1|0.0e+00|SprT family metallopeptidase, putative [Aspergillus fumigatus Af293]
3508468	6.35	14.065999999999999	1.03049066257632	0.0418984960278006	0.00432316523005775	6.48	6.05	6.52	18.72	7.96	15.52	KAF7155169.1|0.0e+00|hypothetical protein CNMCM5623_006596 [Aspergillus felis]
3508684	15.943	40.75	1.2995072536661898	0.00275068000878033	0.000128649539655852	11.56	20.19	16.08	59.8	28.36	34.09	XP_750632.1|1.4e-201|isocitrate dehydrogenase LysB [Aspergillus fumigatus Af293]
3508691	0.4	3.803	3.3932963203815403	0.0310738197858625	0.0028383009737260397	0.14	1.06	0	2.9	4.73	3.78	XP_750703.1|0.0e+00|conserved hypothetical protein [Aspergillus fumigatus Af293]
3508741	13.613	29.913	1.1009821191680702	6.33294035592933e-05	1.70823697954565e-06	10.59	17.18	13.07	28.2	32.29	29.25	XP_750690.1|4.1e-214|oxidoreductase, 2OG-Fe(II) oxygenase family family [Aspergillus fumigatus Af293]
3508818	31.986	77.623	1.2384081358671	0.0110685291115308	0.000745761049190891	30.3	33.44	32.22	63.64	102.98	66.25	XP_750605.1|9.0e-110|nuclear movement protein NudC [Aspergillus fumigatus Af293]
3508917	18.555999999999997	39.806	1.0488759223292599	0.009088917911208071	0.000578710911225335	16.4	20.63	18.64	30.33	47.95	41.14	XP_752203.1|1.9e-197|JmjC domain protein, putative [Aspergillus fumigatus Af293]
3508918	0	1.473	7.79711787654176	0.0350693443041342	0.00334535074167708	0	0	0	0.46	3.96	0	XP_752204.1|0.0e+00|flavin-binding monooxygenase, putative [Aspergillus fumigatus Af293]
3508966	6.2860000000000005	19.256	1.51546221416767	0.04347020631557601	0.00453925979354591	7.3	4.62	6.94	24.06	19.63	14.08	XP_751437.1|3.8e-96|GNAT family acetyltransferase, putative [Aspergillus fumigatus Af293]
3508980	161.74	590.813	1.7958777100159198	0.000586161555696837	2.08325535539395e-05	167.08	129.13	189.01	452.43	817.4	502.61	XP_752202.1|1.6e-103|conserved hypothetical protein [Aspergillus fumigatus Af293]
3509019	11.706	24.143	1.01599809437467	0.0229807554370258	0.00187027912389779	8.86	15.22	11.04	19.06	32.33	21.04	KAF4258153.1|2.0e-285|hypothetical protein CNMCM8057_003304 [Aspergillus fumigatus]
3509055	5.176	11.3	1.07773732338247	3.887697615464871e-05	1.03065843243975e-06	3.92	6.39	5.22	13.08	10.16	10.66	XP_751710.1|1.6e-263|kynurenine aminotransferase, putative [Aspergillus fumigatus Af293]
3509153	11.395999999999999	24.91	1.03875474953736	2.15661863839225e-05	5.57734785093568e-07	9.6	12.91	11.68	21.75	27.94	25.04	XP_751533.1|0.0e+00|conserved hypothetical protein [Aspergillus fumigatus Af293]
3509209	42.03	145.086	1.71601028446228	0.000126856041363479	3.6420812986967794e-06	26.86	37.21	62.02	140.82	153.01	141.43	XP_751869.1|2.4e-303|ZIP Zinc transporter, putative [Aspergillus fumigatus Af293]
3509394	128.37	302.913	1.18508647339117	0.00019103097188513202	5.74994821603776e-06	112.54	141.41	131.16	301.4	326.87	280.47	KAF4291818.1|6.0e-70|hypothetical protein CNMCM8686_008244 [Aspergillus fumigatus]
3509428	0	0.743	6.6452313345019105	0.0006730195248848401	2.4837717774602e-05	0	0	0	0.79	0.47	0.97	XP_751396.1|0.0e+00|capsule associated protein, putative [Aspergillus fumigatus Af293]
3509447	0	14.765999999999998	9.46630069389616	1.1405905802680501e-10	8.318731946849621e-13	0	0	0	22.76	8.91	12.63	XP_751930.1|1.4e-161|conserved hypothetical protein [Aspergillus fumigatus Af293]
3509457	27.253	70.846	1.27609229184773	0.0359899391413513	0.00349983200726269	37.43	21.03	23.3	62.25	87.66	62.63	KAF4254102.1|1.6e-171|hypothetical protein CNMCM8714_005474 [Aspergillus fumigatus]
3509498	0	14.286	10.726339917139901	2.43137447157864e-16	1.01330725835646e-18	0	0	0	16.06	11.48	15.32	XP_751391.1|1.9e-144|hypothetical protein AFUA_4G14410 [Aspergillus fumigatus Af293]
3509499	0	30.71	12.7855812923331	5.71466354696434e-23	1.38411487342503e-25	0	0	0	28.42	36.06	27.65	XP_751392.1|0.0e+00|C2H2 finger domain protein, putative [Aspergillus fumigatus Af293]
3509539	5.186	22.546	1.99484001779148	0.00813418816835632	0.000498146045503646	7.19	2.58	5.79	24.46	24.45	18.73	XP_752223.1|3.9e-142|peptide alpha-N-acetyltransferase Nat2, putative [Aspergillus fumigatus Af293]
3509544	0.026000000000000002	310.33299999999997	12.373355829488302	7.118094000506879e-56	3.2961768930339795e-59	0.04	0	0.04	344.01	324.27	262.72	XP_751394.1|4.8e-151|glutathione S-transferase, putative [Aspergillus fumigatus Af293]
3509565	53.146	132.35299999999998	1.27499275825369	6.07095004235804e-07	1.10351492916414e-08	37.97	70.39	51.08	162.06	110.18	124.82	XP_752105.1|1.2e-180|mitochondrial acetolactate synthase small subunit, putative [Aspergillus fumigatus Af293]
3509587	0	6.26	8.1900785469548	3.6775172709374704e-06	8.259300191732691e-08	0	0	0	10.35	1.97	6.46	XP_752114.1|2.3e-167|cytochrome c1 heme lyase [Aspergillus fumigatus Af293]
3509596	0	2.213	7.66851109876266	0.00010542354412029	2.99013293696121e-06	0	0	0	1.37	4.22	1.05	XP_751378.1|3.2e-245|toxin biosynthesis regulatory protein AflJ, putative [Aspergillus fumigatus Af293]
3509639	39.43	84.17299999999999	1.04595898971606	3.25466307536864e-06	7.19658077558937e-08	28.13	52.18	37.98	95.67	68.31	88.54	XP_752051.1|7.7e-213|small nuclear ribonucleoprotein SmB, putative [Aspergillus fumigatus Af293]
3509648	5.723	13.975999999999999	1.21759639649049	0.00019543872272756598	5.9731214170036496e-06	4.1	6.24	6.83	13.53	11.84	16.56	XP_752212.1|0.0e+00|RSC complex subunit Sfh1, putative [Aspergillus fumigatus Af293]
3509675	7.96	44.11	2.28542326564087	0.0175110517845532	0.00133390507921232	7.89	2.05	13.94	32.94	31.43	67.96	XP_752044.1|1.3e-260|L-serine dehydratase, putative [Aspergillus fumigatus Af293]
3509722	89.266	238.463	1.36227775593242	0.000953493513600148	3.72007121875645e-05	85.08	89.03	93.69	195.19	315.56	204.64	XP_751825.1|1.9e-275|Hsp90 co-chaperone Cdc37 [Aspergillus fumigatus Af293]
3509726	21.51	95.46	2.09499372529075	2.92869528482679e-06	6.40800426988033e-08	20.55	20.52	23.46	79.83	123.95	82.6	XP_751668.2|4.3e-95|GINS complex subunit Psf3, putative [Aspergillus fumigatus Af293]
3509865	0	18.463	11.354464555023197	3.19999930094828e-13	1.86516282243586e-15	0	0	0	23.24	27.39	4.76	XP_752842.1|0.0e+00|cell division cycle protein Cdc20, putative [Aspergillus fumigatus Af293]
3509914	3.7260000000000004	12.415999999999999	1.2440768888616798	0.0387333352676576	0.00389216659091535	4.35	3.01	3.82	7.34	18.16	11.75	XP_752891.1|1.0e-81|conserved hypothetical protein [Aspergillus fumigatus Af293]
3509918	15.633	78.59	2.28327642767003	0.0175176940341791	0.0013364390331701802	10.64	25.5	10.76	152.29	14.97	68.51	XP_752895.2|1.4e-231|conserved hypothetical protein [Aspergillus fumigatus Af293]
3509919	960.9960000000001	2390.28	1.23466483439341	0.0237592322813834	0.00196920031111805	1070.16	782.27	1030.56	1925.62	3292.87	1952.34	XP_752896.1|0.0e+00|heat shock protein Hsp98/Hsp104/ClpA, putative [Aspergillus fumigatus Af293]
3509923	0.203	6.336	5.157187757377669	0.00275068000878033	0.00012846619579859198	0	0.61	0	8.61	3.45	6.95	XP_752900.1|0.0e+00|DNA replication initiation factor Cdc45 [Aspergillus fumigatus Af293]
3509926	7.31	23.36	1.21522776071297	0.00493490304649286	0.000268511742515819	6.58	7.34	8.01	18.25	30.76	21.07	XP_752903.1|1.7e-201|homoserine acetyltransferase family protein [Aspergillus fumigatus Af293]
3509943	1.66	5.316	1.6922000673466497	0.0351408892405167	0.00337706406867585	0.73	3.42	0.83	4.3	4.83	6.82	XP_752919.1|0.0e+00|urea amidolyase, putative [Aspergillus fumigatus Af293]
3509951	29.516	132.27	2.1481788656825103	5.65649646554859e-10	4.51838685022983e-12	22.64	38.4	27.51	103.86	169.62	123.33	XP_752927.1|3.7e-196|oxidoreductase, zinc-binding dehydrogenase family, putative [Aspergillus fumigatus Af293]
3510053	10.776	49.383	1.52706112073845	6.45107752138563e-07	1.20238884110105e-08	7.74	15.72	8.87	58.46	32.77	56.92	XP_753027.1|8.0e-159|ribonuclease T2, putative [Aspergillus fumigatus Af293]
3510091	0.506	1.3230000000000002	1.2394778849659098	0.0370571607252982	0.00364651384770821	0.26	0.82	0.44	1.11	1.09	1.77	KMK55060.1|3.8e-307|MFS multidrug transporter [Aspergillus fumigatus Z5]
3510093	0.56	11.593	4.4251560628305	7.23663157621999e-29	1.2566505399779998e-31	0.57	0.77	0.34	11.11	11.76	11.91	XP_753061.1|1.1e-200|phosphatidylserine decarboxylase, putative [Aspergillus fumigatus Af293]
3510124	0.03	0.726	4.4735238931809995	0.0185619524316273	0.00144185123230357	0	0	0.09	0.67	1.01	0.5	XP_753092.1|0.0e+00|C6 transcription factor, putative [Aspergillus fumigatus Af293]
3510263	0	18.643	8.38079505955214	0.000276433779691933	8.832568093884419e-06	0	0	0	11.81	42.36	1.76	XP_752318.1|8.0e-88|GPI anchored serine-threonine rich protein [Aspergillus fumigatus Af293]
3510322	51.083	157.856	1.52050160090073	0.0046553706542871295	0.000248129573274667	61.13	35.22	56.9	134.07	193.16	146.34	XP_752520.1|9.9e-188|CORD and CS domain protein [Aspergillus fumigatus Af293]
3510329	440.523	1178	1.3465329237288999	0.00109065168605806	4.33078870476864e-05	458.72	403.26	459.59	1014.95	1503.97	1015.08	XP_752483.1|0.0e+00|heat shock protein/chaperonin HSP78, putative [Aspergillus fumigatus Af293]
3510336	0	7.88	22.422092088751803	5.30245185168215e-07	9.57608808592747e-09	0	0	0	0	23.64	0	XP_752634.1|2.2e-196|zinc metalloproteinase, putative [Aspergillus fumigatus Af293]
3510490	48.836000000000006	121.363	1.25237093836691	0.00107611599079542	4.260612049687821e-05	38.15	50.65	57.71	88.17	136.92	139	XP_752443.1|1.1e-278|glycine cleavage system T protein [Aspergillus fumigatus Af293]
3510588	0	2.73	9.005953729537222	1.20574993101961e-09	1.0189829238762699e-11	0	0	0	3.77	1.58	2.84	XP_752304.1|0.0e+00|pentatricopeptide repeat protein [Aspergillus fumigatus Af293]
3510649	46.013000000000005	127.406	1.4516498075812398	0.0387090587647343	0.0038807646318893205	55.18	51.84	31.02	102.97	160.52	118.73	XP_752569.1|8.4e-54|antibiotic biosynthesis monooxygenase, putative [Aspergillus fumigatus Af293]
3510713	276.04	615.95	1.09957307768073	0.0179477704596771	0.0013817165264743301	263.53	263.18	301.41	503.68	803.92	540.25	XP_753264.1|7.4e-112|Hsp90 binding co-chaperone (Sba1), putative [Aspergillus fumigatus Af293]
3510755	11.98	38.523	1.5722920844617798	4.27934147278671e-06	9.809094832273301e-08	10.41	12.25	13.28	34.04	46.54	34.99	XP_753727.2|4.0e-220|MAP kinase MpkC [Aspergillus fumigatus Af293]
3510759	21.763	49.133	1.10370136225319	5.19153268516412e-08	6.551019480005661e-10	20.62	25.17	19.5	56.98	36.95	53.47	XP_753731.1|1.3e-145|RNA binding protein, putative [Aspergillus fumigatus Af293]
3510804	32.283	91.34299999999999	1.45689271795933	0.00270609456437746	0.00012531116297186698	28.47	32.37	36.01	75.62	127.25	71.16	XP_753537.1|2.4e-189|thiamin pyrophosphokinase-related protein [Aspergillus fumigatus Af293]
3510805	404.06	1278.49	1.60898952640484	0.004022646453947121	0.00020676719443766202	370.43	349.6	492.15	1007.38	1888.44	939.65	XP_753538.1|1.8e-133|DUF775 domain protein [Aspergillus fumigatus Af293]
3510833	4.48	9.543	1.0676118004900799	0.0135668493864359	0.000959637065884737	2.75	6.68	4.01	11.45	7.21	9.97	XP_753759.1|0.0e+00|cell wall glucanase, putative [Aspergillus fumigatus Af293]
3510861	0	26.94	10.3136287043185	3.36193603089231e-08	4.16447274028105e-10	0	0	0	3.94	61.41	15.47	XP_753708.2|4.1e-150|Bax Inhibitor family protein [Aspergillus fumigatus Af293]
3510983	24.916	65.063	1.29791789478993	1.88363123680137e-06	3.94694667586302e-08	23.85	25.63	25.27	53.66	59.22	82.31	XP_753982.1|0.0e+00|ribosome biogenesis GTPase Lsg1, putative [Aspergillus fumigatus Af293]
3510992	0	5.15	7.9339474665573295	0.0390620387746197	0.00393424099721221	0	0	0	0.7	14.75	0	XP_753935.1|2.0e-149|O-methyltransferase, putative [Aspergillus fumigatus Af293]
3511049	0	3.72	9.067443698623949	8.00409836862345e-11	5.65235008666393e-13	0	0	0	3.95	3.08	4.13	KAF4251980.1|5.4e-92|hypothetical protein CNMCM8057_006752 [Aspergillus fumigatus]
3511200	10.46	53.706	2.24437725025894	0.00651487371499305	0.00037107176056686497	14.65	4.49	12.24	38.42	79.36	43.34	XP_753820.1|1.1e-164|cyclin, putative [Aspergillus fumigatus Af293]
3511274	3.59	13.765999999999998	1.8898780604228003	0.048473644957303004	0.00526936242358271	0.77	4.06	5.94	14.58	9.76	16.96	XP_753657.1|4.5e-230|cation efflux family protein, putative [Aspergillus fumigatus Af293]
3511342	2.853	57.563	4.31301532552422	2.1419793654296797e-48	1.7358017548052497e-51	2.22	4.49	1.85	63.85	50.61	58.23	OXN07819.1|0.0e+00|hypothetical protein CDV58_02931 [Aspergillus fumigatus]
3511350	0	1.5659999999999998	21.027214522955	7.05141035145314e-07	1.32244556255546e-08	0	0	0	0	4.7	0	XP_753685.1|0.0e+00|DNA damage response protein Rtt109, putative [Aspergillus fumigatus Af293]
3511378	3.173	8.496	1.33747364300403	0.0219141659543836	0.00175979827733287	2.67	2.82	4.03	11.59	6.95	6.95	XP_753421.1|3.2e-231|pseudouridine synthase [Aspergillus fumigatus Af293]
3511407	17.24	38.286	1.1552662488788301	0.0269373357500447	0.00229207475993087	12.04	24.09	15.59	26.09	53.23	35.54	XP_753797.1|0.0e+00|response regulator, putative [Aspergillus fumigatus Af293]
3511501	0	6.456	8.5835313998858	2.1683630998405103e-05	5.6480863332266e-07	0	0	0	14.16	0.89	4.32	XP_753674.1|1.0e-190|small monomeric GTPase (Gtr1), putative [Aspergillus fumigatus Af293]
3511532	0	4.45	21.9686310639048	9.78831929625292e-07	1.8923932883471103e-08	0	0	0	13.35	0	0	XP_753871.1|5.6e-261|RNA 3'-terminal phosphate cyclase, putative [Aspergillus fumigatus Af293]
3511552	398.07300000000004	1097.76	1.34715385689401	0.00360025747616104	0.000179220967208758	409.96	350.77	433.49	836.06	1536.59	920.62	XP_753900.1|4.4e-219|DnaJ domain protein Psi, putative [Aspergillus fumigatus Af293]
3511580	1.04	6.542999999999999	2.75881573560376	0.0480393283691402	0.005211026937009071	0	1.62	1.5	5.24	8	6.39	XP_753451.1|2.7e-103|hypothetical protein AFUA_5G12000 [Aspergillus fumigatus Af293]
3511627	10.696	30.443	1.4498296980343601	0.00543701426938788	0.000298979136137907	11.65	10.14	10.3	29.11	39.17	23.05	XP_753772.1|1.0e-156|conserved hypothetical protein [Aspergillus fumigatus Af293]
3511634	13.083	30.646	1.1451047726353798	0.0129459575218856	0.00090972403516839	13.43	11.98	13.84	36.09	30.63	25.22	KAF4211135.1|8.7e-128|hypothetical protein CNMCM5878_003113 [Aspergillus fumigatiaffinis]
3511655	0	66.743	11.328700065785599	1.7229253704444398e-18	5.38538840032412e-21	0	0	0	66.19	67.22	66.82	XP_753150.2|6.2e-114|AhpC/TSA family thioredoxin peroxidase, putative [Aspergillus fumigatus Af293]
3511657	0	1.536	6.45238174958397	0.0100387510134207	0.000661269891946791	0	0	0	0.42	1.49	2.7	XP_753152.2|1.1e-186|cytochrome P450 oxygenase, putative [Aspergillus fumigatus Af293]
3511679	0	5.306	8.4139104463491	0.0078789574078483	0.000474306303783413	0	0	0	11.06	0	4.86	XP_753884.1|3.6e-210|beta-lactamase family protein [Aspergillus fumigatus Af293]
3511722	26.79	91.43299999999999	1.3492312028118203	0.0009101260409759241	3.48751701276951e-05	32.74	16.35	31.28	71.27	121.58	81.45	XP_754358.1|7.9e-129|cytochrome b561, putative [Aspergillus fumigatus Af293]
3511745	0.9259999999999999	5.76	2.6615888709805	6.895701974793379e-08	8.940942592924969e-10	0.66	1.67	0.45	6.44	4.73	6.11	XP_754926.1|0.0e+00|conserved hypothetical protein [Aspergillus fumigatus Af293]
3511765	29.93	74.766	1.36722035150621	0.0264118348500785	0.00223679647625738	33.22	25.63	30.94	49.79	113.13	61.38	XP_754126.2|7.0e-203|extracellular chitosanase CsnC, putative [Aspergillus fumigatus Af293]
3511766	31.043000000000003	195.863	2.71670124701577	3.5040555983852304e-05	9.20838875704384e-07	23.69	41.03	28.41	155.51	291.39	140.69	XP_754127.1|2.6e-55|thioredoxin Trx1, putative [Aspergillus fumigatus Af293]
3511769	30.943	103.14299999999999	1.25778441979494	0.0012906606365868801	5.2744061671123796e-05	21.77	41.58	29.48	107.17	76.2	126.06	XP_754130.2|3.0e-41|hypothetical protein AFUA_3G14940 [Aspergillus fumigatus Af293]
3511797	14.28	43.276	1.5126058295018798	0.0185414021952969	0.0014338569884763	15.05	9.53	18.26	34.29	62.27	33.27	XP_754199.1|3.1e-164|aldo-keto reductase (AKR), putative [Aspergillus fumigatus Af293]
3511809	8.936	20.346	1.11755996180596	2.9519493706765203e-06	6.493058351800621e-08	7.73	9.36	9.72	19.86	19.25	21.93	XP_754530.1|1.3e-296|ATP dependent RNA helicase (Dbp8), putative [Aspergillus fumigatus Af293]
3511850	0.16	1.196	2.80224074589147	0.000627826176946411	2.276613321821e-05	0.16	0.12	0.2	1.11	0.93	1.55	XP_754266.1|0.0e+00|dynamin GTPase, putative [Aspergillus fumigatus Af293]
3511860	62.653	166.38299999999998	1.28280727429528	0.021979393669151002	0.00177265370568598	75.73	39.28	72.95	172.42	176.32	150.41	XP_754696.1|5.0e-287|CAIB/BAIF family enzyme [Aspergillus fumigatus Af293]
3511878	48.153	100.98	1.0185459014554201	0.0147141113831348	0.0010697455370003	50.67	54.5	39.29	86.43	126.09	90.42	XP_754278.1|1.7e-193|stomatin family protein [Aspergillus fumigatus Af293]
3511968	2.06	4.166	1.01399908554638	0.00772726405131697	0.000462651956544584	2.06	2.15	1.97	3.99	4.42	4.09	XP_754648.1|1.7e-251|amino acid permease [Aspergillus fumigatus Af293]
3511979	84.406	201.78	1.1631448799700201	0.0229942037090988	0.00187510696158038	95.48	66.46	91.28	182.33	256.33	166.68	EDP53029.1|3.3e-127|WSC domain protein, putative [Aspergillus fumigatus A1163]
3512014	612.41	1726.67	1.42784597393354	0.000953493513600148	3.73096558922031e-05	617.69	556.26	663.28	1427.64	2249.12	1503.25	XP_754969.1|9.4e-152|CHCH domain protein [Aspergillus fumigatus Af293]
3512067	0	16.583	10.132065541496099	8.40920433423734e-13	5.2569696000094505e-15	0	0	0	16.04	22.15	11.56	XP_754730.1|5.0e-196|transcriptional regulator, putative [Aspergillus fumigatus Af293]
3512068	218.93	673.51	1.5637700961283	0.0100387510134207	0.00066058313389637	207.04	178.22	271.53	497.88	1012.95	509.7	XP_754731.1|5.6e-129|FAD dependent sulfhydryl oxidase Erv1, putative [Aspergillus fumigatus Af293]
3512119	6.143	12.953	1.04068634393416	0.0121624089821784	0.0008405832556564611	5.04	8.09	5.3	10.75	15.7	12.41	XP_754216.1|0.0e+00|C2H2 finger domain protein, putative [Aspergillus fumigatus Af293]
3512155	269.44	1033.58	1.86161578448824	7.82429883030342e-06	1.87500562383979e-07	275.35	227.62	305.35	970.11	1256.64	873.98	XP_754752.1|9.8e-80|coactivator bridging factor 1 (Mbf1), putative [Aspergillus fumigatus Af293]
3512267	0.523	2.7030000000000003	2.2795085546193703	1.1981786215455098e-06	2.4135573066556902e-08	0.57	0.66	0.34	2.35	2.59	3.17	XP_754107.1|7.5e-258|molybdenum cofactor biosynthesis protein (MoeA), putative [Aspergillus fumigatus Af293]
3512278	0	8.732999999999999	9.9146514654564	1.7918349636432502e-13	9.7495072113027e-16	0	0	0	9.81	6.69	9.7	XP_754104.1|0.0e+00|conserved hypothetical protein [Aspergillus fumigatus Af293]
3512279	0	2.2030000000000003	8.948943922501321	1.2512244480517e-09	1.07189869363077e-11	0	0	0	1.47	2.46	2.68	XP_754105.2|0.0e+00|periplasmic nitrate reductase, putative, partial [Aspergillus fumigatus Af293]
3512290	4.94	20.543000000000003	1.9865396646146798	0.0137207165982593	0.0009752859448172311	4.41	3.06	7.35	17.74	31.44	12.45	XP_754163.1|8.2e-210|extracellular dioxygenase, putative [Aspergillus fumigatus Af293]
3512331	11.136	30.986	1.4465950453551102	3.50951630249586e-05	9.263367874149771e-07	10.22	14.12	9.07	28.77	38.4	25.79	XP_754505.1|0.0e+00|DNA ligase I, putative [Aspergillus fumigatus Af293]
3512333	4.16	16.886	2.06339662978214	0.0339847901053546	0.00320058221960885	1.65	4.38	6.45	17.07	20.86	12.73	QNG14878.1|1.2e-21|EPA4 [[Candida] glabrata]
3512342	429.88599999999997	1128.33	1.32454867708913	0.00555924916510414	0.00030698794301397	435.64	392.36	461.66	1119.31	1384.12	881.56	XP_754556.1|1.6e-61|mitochondrial F1F0 ATP synthase subunit Atp14, putative [Aspergillus fumigatus Af293]
3512369	8.34	19.916	1.06987213731399	2.92905920635141e-05	7.663433441021279e-07	5.99	11.46	7.57	18.61	22.42	18.72	XP_754239.1|2.7e-202|LRP16 family protein [Aspergillus fumigatus Af293]
3512394	9.17	22.733	1.30809290130482	0.039107444963595	0.00394334157945025	3.79	14.41	9.31	30.86	16.96	20.38	XP_754811.1|3.6e-282|tRNA (guanine) methyltransferase Trm5 [Aspergillus fumigatus Af293]
3512441	0	8.62	22.4273414013041	5.29436539566324e-07	9.50019259467241e-09	0	0	0	0	25.86	0	XP_754562.1|8.5e-187|haemolysin-III channel protein Izh2, putative [Aspergillus fumigatus Af293]
3512537	152.393	372.00300000000004	1.05914522390316	0.00033663966199520097	1.1068032415679199e-05	139.87	138.37	178.94	356.38	297.39	462.24	XP_001263320.1|2.8e-185|arginase, putative [Aspergillus fischeri NRRL 181]
3512552	7.443	21.035999999999998	1.5551540739493799	0.0387255374131576	0.00388689985380964	3.65	12.98	5.7	24.81	23.28	15.02	XP_754485.1|4.8e-108|transthyretin domain protein [Aspergillus fumigatus Af293]
3512582	11.37	50.896	2.1089497550856198	0.0046553706542871295	0.000248990650877594	10.33	8.02	15.76	34.88	84.55	33.26	XP_754407.1|5.1e-190|conserved hypothetical protein [Aspergillus fumigatus Af293]
3512628	4.836	13.27	1.42230310750889	0.0117982316762918	0.000812682084671638	3.5	7.83	3.18	16.4	7.65	15.76	XP_754331.2|1.5e-261|MFS transporter, putative [Aspergillus fumigatus Af293]
3512723	3.0060000000000002	9.293	1.5638946787562098	3.10642752399276e-09	2.91295009774732e-11	2.45	3.76	2.81	8.61	7.31	11.96	XP_755478.1|0.0e+00|C6 finger domain protein, putative [Aspergillus fumigatus Af293]
3512765	13.776	59.916000000000004	2.02574756188974	4.42703637733174e-05	1.18389141371108e-06	12.18	14.35	14.8	72.82	30.93	76	XP_755970.1|3.8e-98|hypothetical protein AFUA_2G16340 [Aspergillus fumigatus Af293]
3512811	1.153	5.946000000000001	2.30627920772706	2.00656423321927e-09	1.7886715206978897e-11	0.84	1.08	1.54	6.41	6.19	5.24	XP_756147.1|0.0e+00|telomere-associated RecQ helicase, putative [Aspergillus fumigatus Af293]
3513030	55.2	163.24	1.5022750923070702	0.00700634746371556	0.00040879823127027597	56.8	45.44	63.36	129.18	237.95	122.59	XP_755643.1|1.0e-136|cytochrome c [Aspergillus fumigatus Af293]
3513096	206.643	450.97	1.06222270052615	0.000869821782359075	3.31293547575985e-05	186.66	208.4	224.87	433.9	519.49	399.52	XP_755263.1|0.0e+00|antigenic mitochondrial protein HSP60, putative [Aspergillus fumigatus Af293]
3513205	27.2	57.703	1.05696038400478	0.030704987503383997	0.0027797291303133	25.4	29.31	26.89	49.11	80.25	43.75	KAF4282123.1|0.0e+00|hypothetical protein CNMCM8689_008647 [Aspergillus fumigatus]
3513212	94.786	250.16299999999998	1.35755929330878	0.0017475485795234698	7.67035619717126e-05	85.85	100.52	97.99	214.44	321.31	214.74	XP_755171.2|9.2e-83|glutathione S-transferase, putative [Aspergillus fumigatus Af293]
3513267	0.5660000000000001	4.676	2.49347164959896	0.0152829770505756	0.00112525739802803	0.46	0.11	1.13	5.46	3.98	4.59	XP_755999.1|0.0e+00|protein kinase, putative [Aspergillus fumigatus Af293]
3513279	1.72	17.006	3.36400925313686	0.0009678069676941279	3.79817737958219e-05	1.62	2.4	1.14	5.78	37.99	7.25	XP_756120.1|1.9e-302|MFS transporter, putative [Aspergillus fumigatus Af293]
3513291	0	0.93	22.4320294457831	5.290989574807789e-07	9.43288254827968e-09	0	0	0	0	2.79	0	XP_756095.1|0.0e+00|conidial pigment polyketide synthase PksP/Alb1 [Aspergillus fumigatus Af293]
3513293	29.986	135.606	2.16492447016557	2.35646454149591e-13	1.33673029096202e-15	24.28	42.16	23.52	123.47	156.63	126.72	XP_755437.1|1.1e-158|U-box domain protein, putative [Aspergillus fumigatus Af293]
3513298	3.366	9.146	1.33842575781308	0.0141619510904391	0.00102140490036392	2.47	2.83	4.8	9.96	6.47	11.01	XP_755180.1|0.0e+00|tRNA pseudouridine synthase, putative [Aspergillus fumigatus Af293]
3513405	5.086	12.98	1.29999126886045	0.0055186156970415	0.000304105241003908	2.16	11.16	1.94	15.93	5.03	17.98	XP_756116.1|5.4e-206|RTA1 domain protein, putative [Aspergillus fumigatus Af293]
3513480	0.436	1.85	2.05592161694108	0.0309409699082494	0.0028099873344402102	0.33	0.59	0.39	1.66	2.13	1.76	XP_756050.2|5.2e-203|LOW QUALITY PROTEIN: conserved hypothetical protein [Aspergillus fumigatus Af293]
3513491	3.0660000000000003	10.505999999999998	1.6869957561568099	0.00306078365184992	0.000145987828729123	3.21	3.48	2.51	11.26	5.56	14.7	XP_755544.1|2.6e-200|conserved hypothetical protein [Aspergillus fumigatus Af293]
3513531	1.133	11.78	3.31583701671292	1.0153731034941198e-19	2.9386811284270696e-22	0.84	1.57	0.99	12.77	8.38	14.19	XP_755610.1|1.2e-296|MFS monocarboxylate transporter, putative [Aspergillus fumigatus Af293]
3513540	64.046	264.163	1.96454021869059	9.50742139431519e-06	2.31136662746723e-07	77.07	56.03	59.04	244.6	338.71	209.18	XP_755287.1|1.6e-174|DUF833 domain protein [Aspergillus fumigatus Af293]
3513578	14.97	60.84	1.96507933389244	0.00358723251988908	0.000177742014182974	14.9	11.81	18.2	35.55	99.72	47.25	XP_756023.1|0.0e+00|MFS multidrug transporter, putative [Aspergillus fumigatus Af293]
3513626	100.493	218.703	1.04103166034071	0.0214395616447834	0.0017101016408029401	110.99	89.85	100.64	183.68	270.47	201.96	XP_755298.1|1.4e-270|aspartate transaminase, putative [Aspergillus fumigatus Af293]
3513655	106.323	226.67	1.03352013399165	0.005693149852143429	0.000315041170331623	94.43	106.94	117.6	199.65	275.12	205.24	XP_024687429.1|1.1e-195|putative NAD binding Rossmann fold oxidoreductase [Aspergillus novofumigatus IBT 16806]
3513658	0.406	3.4560000000000004	3.1448551534749	8.01921462181741e-06	1.9309986586455397e-07	0.15	0.59	0.48	3.31	3.6	3.46	XP_755359.1|1.1e-283|conserved hypothetical protein [Aspergillus fumigatus Af293]
5076970	15.18	82.006	2.37473939596575	1.22105838095515e-41	1.2722303112521796e-44	12.97	18.48	14.09	80.3	74.04	91.68	XP_001481657.1|3.6e-151|acetyltransferase, GNAT family, putative [Aspergillus fumigatus Af293]
5076986	109.87	398.63599999999997	1.84300084379471	0.0070227472813857396	0.00041056811496872	65.03	186.85	77.73	678.14	168.97	348.8	XP_001481672.1|2.8e-260|aminotransferase family protein (LolT), putative [Aspergillus fumigatus Af293]
5077064	1.81	4.83	1.3234441467629798	0.0437992695176573	0.00459897400469034	1.21	1.74	2.48	4.64	3.07	6.78	XP_001481632.1|0.0e+00|Mis12-Mtw1 family protein [Aspergillus fumigatus Af293]
5077099	139.216	355.656	1.2530389132433601	0.009004027761056691	0.000568944397701732	100.33	181.38	135.94	491.11	191.15	384.71	XP_001481547.1|1.1e-61|copper resistance protein Crd2, putative [Aspergillus fumigatus Af293]
5077123	15.773	71.13	2.08785027190403	0.00578026355859788	0.000320530938245935	18.44	9.2	19.68	49.14	115.02	49.23	XP_001481569.1|2.4e-217|sucrase/ferredoxin-like family protein, putative [Aspergillus fumigatus Af293]
5077143	2.8560000000000003	8.93	1.5813651261765802	1.88363123680137e-06	3.93192091081235e-08	2.75	2.89	2.93	7.72	10.71	8.36	XP_001481482.1|3.6e-88|integral membrane protein [Aspergillus fumigatus Af293]
5077158	5.296	16.352999999999998	1.56250401593847	0.0219141659543836	0.00175557174193136	3.11	4.72	8.06	13.52	15.49	20.05	EDP51261.1|8.0e-123|spindle pole protein Nnf1, putative [Aspergillus fumigatus A1163]
5077222	2.72	8.086	1.53770206708439	0.0446060028068493	0.00469575839748804	1.04	4.62	2.5	9.85	5.34	9.07	XP_001481466.1|3.0e-187|conserved hypothetical protein [Aspergillus fumigatus Af293]
5077286	0	2.1959999999999997	8.602440275854889	3.01793236785266e-09	2.7600909592540003e-11	0	0	0	2.5	2.12	1.97	XP_001481410.1|0.0e+00|FluG domain protein [Aspergillus fumigatus Af293]
BGI_novel_G000027	3.716	8.966000000000001	1.17338914463355	0.0134201673897582	0.000947708046741435	4.53	3.96	2.66	7.7	7.66	11.54	KMK57871.1|1.02e-107|hypothetical protein Y699_03291 [Aspergillus fumigatus Z5]
BGI_novel_G000056	0	5.646	9.866813921366619	1.8289876985220398e-13	1.0163395407392701e-15	0	0	0	5.77	4.68	6.49	KAF4269847.1|0.0|hypothetical protein CNMCM8714_007186 [Aspergillus fumigatus]
BGI_novel_G000065	1.246	62.883	5.56042308736246	5.229044640711049e-45	4.8428290258958493e-48	1.61	0.87	1.26	71.88	60.84	55.93	EDP47108.1|1.60e-116|hypothetical protein AFUB_101030 [Aspergillus fumigatus A1163]
BGI_novel_G000066	2.813	284.453	6.54490444753913	7.821301802567759e-55	4.5272642987773585e-58	3.91	1.86	2.67	295.83	296.6	260.93	EDP47108.1|1.33e-126|hypothetical protein AFUB_101030 [Aspergillus fumigatus A1163]
BGI_novel_G000067	5.796	579.226	6.5296223838275305	1.7001539232240795e-58	5.904679057272779e-62	7.63	3.94	5.82	575.05	629.35	533.28	EDP47108.1|1.67e-116|hypothetical protein AFUB_101030 [Aspergillus fumigatus A1163]
BGI_novel_G000080	6.396	14.265999999999998	1.1017879553540901	0.00668972218483716	0.000387679016549794	6.48	7.38	5.33	14.52	15.37	12.91	XP_024681776.1|8.45e-37|uncharacterized protein P174DRAFT_443050 [Aspergillus novofumigatus IBT 16806]
BGI_novel_G000090	0	1.386	7.9735440313554005	1.4487107702407902e-07	2.14673510755755e-09	0	0	0	1.38	1.18	1.6	EDP47804.1|1.71e-165|hypothetical protein AFUB_096570 [Aspergillus fumigatus A1163]
BGI_novel_G000144	0	0.503	6.84494451130028	0.000586529728377666	2.09535885292564e-05	0	0	0	0.39	0.75	0.37	GFG19731.1|1.47e-181|hypothetical protein IFM5058_10286 [Aspergillus udagawae]
BGI_novel_G000145	0	1.37	9.08022308163383	7.87489424912473e-11	5.4699427523441e-13	0	0	0	1.35	1.38	1.38	KAB8253611.1|1.34e-103|hypothetical protein BDV32DRAFT_133844 [Aspergillus pseudonomiae]
BGI_novel_G000164	29.785999999999998	165.68	2.32208211838256	0.00118362101222219	4.7142345592399604e-05	44.57	12.55	32.24	151.66	185.74	159.64
BGI_novel_G000173	0	1.8530000000000002	8.03886262407851	1.10124867629813e-06	2.1800593152000503e-08	0	0	0	1.07	2.54	1.95	KAF4267156.1|2.71e-138|hypothetical protein CNMCM8057_000079 [Aspergillus fumigatus]
BGI_novel_G000174	0	2.803	8.500072883937209	1.61376372643598e-08	1.83085025689657e-10	0	0	0	2.81	3.38	2.22
BGI_novel_G000175	0	1.51	7.7281412231496205	7.470546528143851e-07	1.40970025942052e-08	0	0	0	1.66	1.45	1.42
BGI_novel_G000176	0	33.863	11.042702335455301	5.894863845211378e-17	2.1837884122107396e-19	0	0	0	37.38	35.32	28.89	KAF4293003.1|8.06e-151|hypothetical protein CNMCM8686_006783 [Aspergillus fumigatus]
BGI_novel_G000177	0	6.122999999999999	8.422187892960041	8.6455778524024e-09	8.907807696964729e-11	0	0	0	6.3	4.78	7.29	KAF4293003.1|2.74e-130|hypothetical protein CNMCM8686_006783 [Aspergillus fumigatus]
BGI_novel_G000178	0	3.766	6.9177125890569195	0.000135451648150763	3.93590688652947e-06	0	0	0	3.4	4.17	3.73	KAF9882566.1|1.49e-15|hypothetical protein FE257_006975 [Aspergillus nanangensis]
BGI_novel_G000179	0	2.64	8.787287088034331	6.257726844574989e-10	5.071091446170981e-12	0	0	0	2.58	2.64	2.7	EDP49863.1|9.44e-94|hypothetical protein AFUB_078960 [Aspergillus fumigatus A1163]
BGI_novel_G000180	0	113.3	15.413974924043801	3.10899005539517e-35	3.59920126811202e-38	0	0	0	109.17	110.93	119.8	GFF46398.1|5.36e-164|hypothetical protein IFM62136_00501 [Aspergillus lentulus]
BGI_novel_G000181	0.003	0.823	8.32992854768908	3.9442756159291503e-07	6.71230048091671e-09	0	0	0.01	0.49	1.25	0.73	GFF46398.1|5.27e-164|hypothetical protein IFM62136_00501 [Aspergillus lentulus]
BGI_novel_G000182	0.003	3.2960000000000003	10.320360012479199	4.51854943239727e-14	2.1970256559468098e-16	0	0	0.01	3.81	3.61	2.47	GFF46398.1|5.27e-164|hypothetical protein IFM62136_00501 [Aspergillus lentulus]
BGI_novel_G000183	0	13.306	10.8365850400878	2.2102033971432004e-16	8.95544326233064e-19	0	0	0	12.94	14.53	12.45	KMK56448.1|0.0|hypothetical protein Y699_05363 [Aspergillus fumigatus Z5]

## Sheet: Down-regualted DEGs
Gene ID	Af293 FPKM	Af68 FPKM	log2(Af68/Af293)	Qvalue(Af293-vs-Af68)	Pvalue(Af293-vs-Af68)	Af293_1 FPKM	Af293_2 FPKM	Af293_3 FPKM	Af68_1 FPKM	Af68_2 FPKM	Af68_3 FPKM	Nr
3503667	22.125999999999998	11.44	-1.09306	0.0110988972289189	0.000750119657630358	20.42	18.13	27.83	11.79	11.57	10.96	XP_731519.2|8.2e-235|DUF453 domain protein [Aspergillus fumigatus Af293]
3503705	1.486	0.75	-1.34439	0.0178611651664183	0.0013729814390485901	1.29	1.18	1.99	1.01	0.64	0.6	KEY80493.1|2.4e-303|GABA permease GabA [Aspergillus fumigatus var. RP-2014]
3503761	2.733	0.8859999999999999	-1.72285	9.41759672577246e-08	1.31920491296419e-09	3.14	2.82	2.24	0.89	0.79	0.98	XP_746403.1|0.0e+00|conserved hypothetical protein [Aspergillus fumigatus Af293]
3503768	156.153	50.153	-1.81359	0.0269899425374337	0.00230074271733883	236.27	52.45	179.74	53.42	50.88	46.16	XP_746398.1|5.4e-209|hypothetical protein AFUA_4G00580 [Aspergillus fumigatus Af293]
3503771	43.99	13.913	-1.84711	0.0300212596519029	0.0027074046386701103	70.89	14.54	46.54	14.93	14.61	12.2	XP_746401.1|3.2e-278|MFS transporter, putative [Aspergillus fumigatus Af293]
3503810	10.43	0	-8.74177	2.1794980918761397e-09	1.96805801303935e-11	9.31	14.68	7.3	0	0	0	XP_746372.1|9.7e-138|hypothetical protein AFUA_4G00840 [Aspergillus fumigatus Af293]
3503811	1.046	0	-8.19111	3.7099996076043e-07	6.18476433775202e-09	0.67	2.04	0.43	0	0	0	XP_746373.1|0.0e+00|MFS peptide transporter, putative [Aspergillus fumigatus Af293]
3503813	0.40299999999999997	0	-5.95827	0.0112572878820564	0.00076499513623143	0.3	0.42	0.49	0	0	0	XP_746375.1|1.3e-20|hypothetical protein AFUA_4G00810 [Aspergillus fumigatus Af293]
3503833	8.686	3.556	-1.32071	1.64166493228829e-05	4.1241177391359e-07	6.59	12.23	7.24	3.24	3.67	3.76	XP_746325.2|1.0e-295|C6 transcription factor, putative [Aspergillus fumigatus Af293]
3503862	6.643	0.033	-8.6071	0.0467857648240759	0.0050211801120548395	10.83	0	9.1	0	0.1	0	XP_746504.1|2.0e-269|nuclear envelope protein Brr6, putative [Aspergillus fumigatus Af293]
3503871	0.63	0	-21.6901	2.7117569870508297e-07	4.363674707108889e-09	0	1.89	0	0	0	0	XP_746476.1|0.0e+00|sensor histidine kinase/response regulator, putative [Aspergillus fumigatus Af293]
3503961	19.96	10.09	-1.03859	0.000255198181528087	8.09496431334752e-06	17.28	23.76	18.84	8.18	10.72	11.37	XP_746651.1|0.0e+00|conserved hypothetical protein [Aspergillus fumigatus Af293]
3504028	8.823	4.763	-1.00656	0.040102835819269995	0.00409013641546387	11.24	8.1	7.13	3.48	6.79	4.02	XP_746521.1|0.0e+00|DUF1212 domain membrane protein [Aspergillus fumigatus Af293]
3504071	46.036	14.626	-1.78303	0.0341810879871188	0.00322500424976868	53.01	22.58	62.52	10.38	19.45	14.05	XP_746529.1|4.3e-109|L-PSP endoribonuclease family protein, putative [Aspergillus fumigatus Af293]
3504118	2.7460000000000004	0.9259999999999999	-1.66999	0.000586009466964502	2.07593073502127e-05	2.85	2.49	2.9	0.97	0.78	1.03	XP_746840.1|3.3e-55|hypothetical protein AFUA_7G00900 [Aspergillus fumigatus Af293]
3504167	7.19	3.2960000000000003	-1.17147	0.0490809230617706	0.00540356075847926	4.53	11.67	5.37	2.04	3.21	4.64	XP_746824.1|1.1e-288|endo-1,4-beta-mannosidase [Aspergillus fumigatus Af293]
3504243	17.125999999999998	7.846	-1.07565	4.69691008581711e-07	8.264995751843029e-09	15.84	21.38	14.16	7.27	7.31	8.96	XP_746720.1|0.0e+00|conserved hypothetical protein [Aspergillus fumigatus Af293]
3504258	1.5859999999999999	0.24600000000000002	-2.85696	0.0251173882616413	0.0021039831419728	2.41	0.51	1.84	0.1	0.31	0.33	XP_746903.1|0.0e+00|squalene-hopene-cyclase, putative [Aspergillus fumigatus Af293]
3504267	13.4	6.476	-1.06496	0.0297303823526943	0.00265019615785768	7.17	21.28	11.75	6.38	4.79	8.26	XP_746738.1|0.0e+00|nuclear pore complex subunit Nup85, putative [Aspergillus fumigatus Af293]
3504274	6.546	0.12300000000000001	-6.21158	0.00466331886360557	0.00024995561864429	12.53	0.18	6.93	0	0	0.37	XP_746708.1|7.0e-300|conserved hypothetical protein [Aspergillus fumigatus Af293]
3504316	28.836	1.76	-4.11962	6.67156002308486e-06	1.583317671605e-07	31.13	14.79	40.59	0.99	3.6	0.69	XP_746884.1|5.7e-233|conserved hypothetical protein [Aspergillus fumigatus Af293]
3504364	593.586	195.89	-1.75	0.0294015935752224	0.0026106763454729802	844.43	226.5	709.83	195.59	237.66	154.42	KMK56811.1|0.0e+00|extracellular lipase [Aspergillus fumigatus Z5]
3504366	15.79	5.7860000000000005	-1.59159	0.0285761999332673	0.0025109210175214103	23.41	7.4	16.56	5.7	6.57	5.09	XP_746954.1|0.0e+00|arylsulfatase, putative [Aspergillus fumigatus Af293]
3504401	1187.48	402.603	-1.71601	0.0350969930366081	0.00336424059207125	1756.18	441.35	1364.9	365.7	491.18	350.93	XP_747036.1|1.2e-271|haloalkane dehalogenase family protein [Aspergillus fumigatus Af293]
3504402	5601.11	1716.1660000000002	-1.86082	0.0343525394635452	0.0032451576988021397	8542.88	1933.09	6327.35	1524.36	2184.6	1439.54	XP_747037.1|3.8e-66|conserved hypothetical protein [Aspergillus fumigatus Af293]
3504403	2.046	0.5529999999999999	-1.97242	0.00986580345758723	0.0006464511179664701	1.66	2.29	2.19	0.76	0.22	0.68	XP_747185.2|0.0e+00|cytochrome P450, putative [Aspergillus fumigatus Af293]
3504405	5.11	2.076	-1.33412	0.0156065128581701	0.0011526921976745198	3.73	8.26	3.34	2.28	1.14	2.81	XP_747187.1|0.0e+00|nonribosomal brevianamide peptide synthase FtmA [Aspergillus fumigatus Af293]
3504444	7.44	2.766	-1.63499	0.0126324912789764	0.000878921886856308	10.5	5.17	6.65	2.72	1.84	3.74	XP_747072.1|0.0e+00|MFS sugar transporter, putative [Aspergillus fumigatus Af293]
3504472	8.04	4.263	-1.01092	0.0370028767132646	0.0036368884382451602	9.22	6.32	8.58	3.85	4.72	4.22	XP_747128.1|1.5e-305|sugar transporter family protein [Aspergillus fumigatus Af293]
3504481	9.746	4.03	-1.33831	0.0281014292459885	0.00244643144165123	6.22	11.33	11.69	5.86	3.15	3.08	XP_746950.1|3.3e-203|glyceraldehyde-3-phosphate dehydrogenase, putative [Aspergillus fumigatus Af293]
3504571	323.923	135.74	-1.25187	0.00142109905774674	5.9226170501137404e-05	310.41	284.65	376.71	111.29	153.07	142.86	XP_033415330.1|2.5e-203|probable endopolygalacturonase B [Aspergillus lentulus]
3504601	3.656	0.31	-3.64035	0.0104168971444541	0.000692208724347841	4.57	3.57	2.83	0.61	0.32	0	XP_747081.1|8.1e-131|GNAT family acetyltransferase, putative [Aspergillus fumigatus Af293]
3504615	35.513000000000005	11.753	-1.47605	0.0264118348500785	0.00223818744040952	21.14	63.57	21.83	14.82	5.11	15.33	XP_747108.1|5.5e-264|conserved hypothetical protein [Aspergillus fumigatus Af293]
3504652	103.07	41.68600000000001	-1.14052	0.0065624323747916	0.000375264913547051	56.39	172.74	80.08	47.14	36.26	41.66	XP_747218.1|3.0e-303|DUF895 domain membrane protein [Aspergillus fumigatus Af293]
3504728	29.583000000000002	15.43	-1.00395	1.3040574253301e-08	1.4341914263296997e-10	24.88	34.79	29.08	17.61	12.96	15.72	XP_747214.2|1.4e-206|glucosamine-6-phosphate deaminase, putative [Aspergillus fumigatus Af293]
3504734	13.923	5.56	-1.44886	0.00821602486696066	0.0005041089580330111	17.14	11.45	13.18	4.95	4.64	7.09	XP_747378.1|3.5e-166|hypothetical protein AFUA_8G05770 [Aspergillus fumigatus Af293]
3504784	0.87	0.28300000000000003	-1.72741	0.04336560386115701	0.0045132759748993	0.83	0.82	0.96	0.38	0.19	0.28	XP_747249.1|0.0e+00|mRNA cleavage and polyadenylation specificity factor complex subunit (Pta1), putative [Aspergillus fumigatus Af293]
3504798	165.653	0.2	-9.88058	8.921028923169847e-134	1.0327655618395296e-137	167.87	177.83	151.26	0.19	0.26	0.15	XP_747450.1|0.0e+00|hypothetical protein AFUA_8G06490 [Aspergillus fumigatus Af293]
3504829	59.37	25.363000000000003	-1.24828	1.75625575970636e-05	4.4729829490090196e-07	40.22	87.01	50.88	23.15	23.61	29.33	XP_747256.1|5.0e-218|conserved hypothetical protein [Aspergillus fumigatus Af293]
3504843	10.98	3.6860000000000004	-1.63154	0.007450755868501829	0.000442491058177985	11.83	10.7	10.41	3.18	5.33	2.55	XP_747446.1|3.4e-252|Rieske 2Fe-2S family protein, putative [Aspergillus fumigatus Af293]
3504844	5.706	2.02	-1.63135	0.0009253978016344869	3.56746316212415e-05	3.25	10.18	3.69	2.09	1.66	2.31	XP_747447.1|0.0e+00|C6 transcription factor, putative [Aspergillus fumigatus Af293]
3504873	15.75	4.42	-1.84192	0.00367829743403681	0.000185234936768466	9.63	28.58	9.04	3.57	2.61	7.08	XP_747234.1|0.0e+00|AAA family ATPase, putative [Aspergillus fumigatus Af293]
3504904	8.562999999999999	2.443	-1.37637	0.0386329613246642	0.0038641906210361	4.54	15.95	5.2	2.58	2.41	2.34	XP_747501.1|9.5e-280|endo-1,4-beta-mannosidase, putative [Aspergillus fumigatus Af293]
3505022	10.783	4.333	-1.33986	0.00320326033180462	0.000154637596476329	6.46	15.89	10	5.39	3.75	3.86	XP_747727.1|2.4e-262|conserved hypothetical protein [Aspergillus fumigatus Af293]
3505033	7748.723000000001	2516.04	-1.80182	0.00902810009518786	0.000573793349416316	11453.1	3393.58	8399.44	2428.33	2365.04	2754.74	XP_747586.1|6.0e-241|NAD-dependent formate dehydrogenase AciA/Fdh [Aspergillus fumigatus Af293]
3505072	9.416	0	-9.25687	5.401362487557779e-06	1.2631109313344199e-07	6.61	21.03	0.61	0	0	0	XP_747559.1|1.9e-208|splicing factor 3b subunit 4 [Aspergillus fumigatus Af293]
3505178	7.31	0	-9.83109	5.38389028070499e-10	4.163864351684181e-12	2.25	14.43	5.25	0	0	0	XP_747731.1|0.0e+00|conserved hypothetical protein [Aspergillus fumigatus Af293]
3505291	2.45	0	-9.4747	8.6455778524024e-09	8.88996238503021e-11	4.39	1.35	1.61	0	0	0	XP_747882.1|0.0e+00|conserved hypothetical protein [Aspergillus fumigatus Af293]
3505368	4.683	0	-8.3818	7.7659845573115e-08	1.0406686626669801e-09	3.72	7.56	2.77	0	0	0	XP_748235.1|7.8e-213|conserved hypothetical protein [Aspergillus fumigatus Af293]
3505413	29.33	14.675999999999998	-1.0925	0.00294466772536947	0.000139085949519651	24.16	28.16	35.67	12.66	12.61	18.76	KEY77770.1|0.0e+00|amino acid permease [Aspergillus fumigatus var. RP-2014]
3505451	1.5959999999999999	0.28	-2.72191	3.40736915676505e-07	5.6013709222115795e-09	1.79	1.54	1.46	0.19	0.34	0.31	XP_748306.1|0.0e+00|ABC multidrug transporter, putative [Aspergillus fumigatus Af293]
3505461	39.763000000000005	15.31	-1.50798	0.0360269269711728	0.00351177037621295	49.67	19.46	50.16	12.73	19.28	13.92	XP_748003.1|0.0e+00|SH3 domain protein (Cyk3), putative [Aspergillus fumigatus Af293]
3505468	9.033	0	-25.3992	8.00998839330167e-09	7.97475112090697e-11	0	27.1	0	0	0	0	XP_747973.1|0.0e+00|conserved hypothetical protein [Aspergillus fumigatus Af293]
3505596	4.76	0.46	-3.25794	0.0175110517845532	0.00133357193944635	0.4	11	2.88	0.16	0.58	0.64	XP_748040.1|0.0e+00|C6 transcription factor, putative [Aspergillus fumigatus Af293]
3505623	115.91	29.55	-1.77233	0.00027750139965234197	8.898806170838009e-06	163.26	70.15	114.32	26.76	26.23	35.66	XP_748126.1|0.0e+00|RNA binding protein (Arp), putative [Aspergillus fumigatus Af293]
3505650	2.4459999999999997	0	-23.19	1.899873238786e-07	2.9472448946205605e-09	0	7.34	0	0	0	0	XP_748027.1|0.0e+00|protein kinase, putative [Aspergillus fumigatus Af293]
3505708	4.43	0.31	-3.94948	1.10124867629813e-06	2.1695317860999e-08	4.77	3.16	5.36	0.09	0.43	0.41	XP_748286.1|0.0e+00|inulinase, putative [Aspergillus fumigatus Af293]
3505709	1.456	0.29	-2.43646	0.014623830255345	0.0010597959874792699	0.92	2.33	1.12	0.36	0.1	0.41	XP_748287.1|9.3e-308|C6 transcription factor, putative [Aspergillus fumigatus Af293]
3505717	326.073	109.956	-1.69808	0.00868431716981488	0.0005418901313417719	246.75	422.27	309.2	187.43	34.92	107.52	XP_748042.1|2.0e-244|conserved hypothetical protein [Aspergillus fumigatus Af293]
3505721	10.47	2.6630000000000003	-2.04532	0.00596726412950406	0.00033366387758167003	7.72	15.84	7.85	3.81	0.78	3.4	XP_748046.1|0.0e+00|LCCL domain protein [Aspergillus fumigatus Af293]
3505779	1.103	0.08	-4.07505	0.008123052711152271	0.000496523712837277	1.15	0.92	1.24	0.08	0.08	0.08	XP_748307.1|1.1e-200|conserved hypothetical protein [Aspergillus fumigatus Af293]
3505783	18.623	8.53	-1.19731	0.00960192276421214	0.000621379349987797	11.69	30.95	13.23	9.2	5.69	10.7	KAF4286805.1|0.0e+00|hypothetical protein CNMCM8689_001934 [Aspergillus fumigatus]
3505806	36.35	8.273	-2.29407	4.00269447358759e-05	1.06577880171932e-06	50.47	18.95	39.63	8.19	7.8	8.83	XP_748578.1|0.0e+00|polyketide synthase, putative [Aspergillus fumigatus Af293]
3505818	39.24	5.3260000000000005	-3.10568	0.00795984590762207	0.00048286168738064005	54.15	19.51	44.06	3.29	9.38	3.31	XP_748490.1|1.0e-69|sterigmatocystin biosynthesis cytochrome P450 monooxygenase, putative [Aspergillus fumigatus Af293]
3505832	767.3430000000001	283.903	-1.58085	0.0309513511917284	0.00282353145856472	1057.51	364.27	880.25	335.77	306.02	209.92	XP_748388.1|1.2e-129|DUF1275 domain protein [Aspergillus fumigatus Af293]
3505836	29.195999999999998	10.765999999999998	-1.59167	0.0149379369339059	0.0010912060899854901	31.11	16.14	40.34	12.68	7.95	11.67	XP_748392.1|6.3e-207|allergen Asp F4-like, putative [Aspergillus fumigatus Af293]
3505844	5.22	0.64	-2.95605	0.00831674602884566	0.0005151029318629809	6.81	2.64	6.21	0.21	1.37	0.34	XP_748400.1|7.0e-231|methylaspartate ammonia-lyase, putative [Aspergillus fumigatus Af293]
3506029	63.343	27.623	-1.33541	0.0107830901970606	0.000721535787670873	74.65	39.54	75.84	26.98	25.23	30.66	XP_748587.1|3.4e-180|MYB DNA binding domain protein [Aspergillus fumigatus Af293]
3506059	4.466	2.083	-1.27664	0.0151463181490845	0.00111075576484114	3.05	6.89	3.46	2.37	2.06	1.82	XP_748344.2|1.4e-281|MFS sugar transporter, putative [Aspergillus fumigatus Af293]
3506060	53.986000000000004	17.323	-1.73987	0.0024875398022169	0.00011375066240746399	71.86	32.49	57.61	16.09	17.64	18.24	XP_748600.1|2.3e-306|MFS multidrug transporter, putative [Aspergillus fumigatus Af293]
3506073	19.93	5.716	-1.88061	1.4395681356350002e-13	7.66614195869532e-16	21.38	20.7	17.71	5.71	5.97	5.47	XP_748491.1|0.0e+00|MFS alpha-glucoside transporter, putative [Aspergillus fumigatus Af293]
3506079	171.553	67.74	-1.46448	0.000293423656642481	9.51481067185131e-06	208.77	131.62	174.27	65.08	63.73	74.41	XP_748605.1|0.0e+00|ankyrin repeat protein [Aspergillus fumigatus Af293]
3506119	4661.71	1860.24	-1.4631	0.00174078861891487	7.61771356737464e-05	5875.78	3171.79	4937.55	1912.2	1676.57	1991.96	B0XXF8.1|3.9e-246|RecName: Full=Probable glucan endo-1,3-beta-glucosidase eglC; AltName: Full=Endo-1,3-beta-glucanase eglC; AltName: Full=Laminarinase eglC; Flags: Precursor [Aspergillus fumigatus A1163]
3506120	8.226	3.426	-1.37803	0.0251173882616413	0.00210523143105213	7.35	6.68	10.65	3.34	3.53	3.41	XP_748350.1|3.6e-179|metallo-beta-lactamase domain protein, putative [Aspergillus fumigatus Af293]
3506179	1.776	0.313	-2.59712	0.0309409699082494	0.0028143092094257897	2.09	1.01	2.23	0.25	0.51	0.18	XP_748481.2|6.4e-243|salicylate hydroxylase, putative [Aspergillus fumigatus Af293]
3506192	17.29	6.166	-1.60092	0.000505075658914482	1.75998811453182e-05	20.01	16.15	15.71	7.82	4.3	6.38	XP_748500.1|1.2e-185|isoflavone reductase family protein [Aspergillus fumigatus Af293]
3506199	19.75	7.436	-1.44488	1.60768108785606e-05	4.0201333060536e-07	14.66	29.34	15.25	6.65	5.86	9.8	XP_748741.1|0.0e+00|lipase/serine esterase, putative [Aspergillus fumigatus Af293]
3506266	24.186	11.456	-1.12715	1.18115583194592e-05	2.91255142630795e-07	19.38	32.67	20.51	10.37	9.51	14.49	XP_748956.1|0.0e+00|DEAD/DEAH box helicase, putative [Aspergillus fumigatus Af293]
3506315	41.933	0	-11.6459	0.00023671002398875497	7.371497621321491e-06	63.33	0.68	61.79	0	0	0	XP_748884.1|1.8e-190|zinc-containing alcohol dehydrogenase, putative [Aspergillus fumigatus Af293]
3506347	161.716	75.333	-1.19868	0.0193909899853015	0.00152425123871494	176.5	122.03	186.62	65.22	92.2	68.58	XP_748845.2|1.5e-225|conserved hypothetical protein [Aspergillus fumigatus Af293]
3506348	249.09599999999998	119.7	-1.0879	9.71983996985675e-07	1.8679016381063e-08	182.65	338.14	226.5	133.75	112.41	112.94	XP_748846.1|1.9e-172|alpha/beta hydrolase, putative [Aspergillus fumigatus Af293]
3506350	15.725999999999999	8.123	-1.04158	0.00014562166664723502	4.26514027109868e-06	13.57	18.59	15.02	7.44	9.91	7.02	XP_748848.1|3.6e-301|cytochrome P450 monooxygenase, putative [Aspergillus fumigatus Af293]
3506365	68.416	29.816	-1.25111	4.60432887258066e-07	7.94217413769991e-09	48.7	85.48	71.07	26.35	26.09	37.01	XP_748871.1|0.0e+00|MFS maltose permease MalP [Aspergillus fumigatus Af293]
3506398	36.08	11.12	-1.6995	0.00274563836531527	0.00012777802996720702	19.77	62.54	25.93	8.01	8.57	16.78	XP_749130.1|0.0e+00|YT521-B-like splicing factor, putative [Aspergillus fumigatus Af293]
3506462	7.5729999999999995	0	-11.1242	1.16860322187142e-17	3.92330324545858e-20	7.13	9.06	6.53	0	0	0	KEY77487.1|0.0e+00|DNA mismatch repair protein Msh3 [Aspergillus fumigatus var. RP-2014]
3506468	40.753	19.74	-1.10158	0.0017475485795234698	7.687757122238e-05	28.83	59.69	33.74	25.89	15.08	18.25	XP_749104.1|0.0e+00|hexokinase, putative [Aspergillus fumigatus Af293]
3506471	13.142999999999999	3.88	-1.20404	0.0224952017587051	0.0018255541135508602	19.6	8.14	11.69	2.72	5.2	3.72	XP_749107.1|0.0e+00|conserved hypothetical protein [Aspergillus fumigatus Af293]
3506527	1416.08	559.54	-1.36774	2.68945692467555e-07	4.29665496185721e-09	1063.67	1845.5	1339.07	458.27	629.43	590.92	XP_749080.1|0.0e+00|amino acid permease (Gap1), putative [Aspergillus fumigatus Af293]
3506528	162.503	69.286	-1.25335	7.91928291866276e-07	1.5035452635571798e-08	116.63	221.46	149.42	60.08	74.75	73.03	XP_749081.1|2.4e-40|small nuclear ribonucleoprotein (LSM5), putative [Aspergillus fumigatus Af293]
3506593	9.943	2.853	-1.82441	1.50646612052443e-05	3.7321573256798703e-07	5.71	14.29	9.83	3.59	2.32	2.65	XP_748872.1|0.0e+00|maltase [Aspergillus fumigatus Af293]
3506610	373.28	127.986	-1.68099	0.0391398197328865	0.00395113716219924	451.06	149.2	519.58	124.05	159.72	100.19	XP_748851.1|2.8e-108|NADPH-dependent FMN reductase Lot6, putative [Aspergillus fumigatus Af293]
3506611	12.76	5.706	-1.27099	0.0480393283691402	0.0052063872907822705	17.3	12.45	8.53	3.97	6.02	7.13	XP_748852.1|3.3e-283|conserved hypothetical protein [Aspergillus fumigatus Af293]
3506613	242.896	72.806	-1.3273	0.029067846733947002	0.00257094638860101	286.41	135.88	306.4	87.16	54.64	76.62	XP_748854.2|6.2e-227|cation diffusion facilitator family metal ion transporter, putative [Aspergillus fumigatus Af293]
3506622	53.68600000000001	13.225999999999999	-1.79308	0.000282187028698921	9.0817311852628e-06	70.07	33.83	57.16	13.03	12.08	14.57	XP_749387.1|0.0e+00|cell polarity protein (Tea1), putative [Aspergillus fumigatus Af293]
3506627	30.573	11.41	-1.50533	5.26728347164701e-06	1.21970830904425e-07	29.22	36.39	26.11	10.34	8.43	15.46	XP_749759.1|2.8e-154|nuclear division Rft1 protein, putative [Aspergillus fumigatus Af293]
3506663	1.443	0	-22.4939	9.05987231053401e-09	9.43955207163766e-11	0	4.33	0	0	0	0	XP_749604.1|0.0e+00|ubiquitin C-terminal hydrolase, putative [Aspergillus fumigatus Af293]
3506698	15.716	7.196000000000001	-1.24644	0.0359988047248461	0.00350486163158087	15.79	17.3	14.06	7.61	3.21	10.77	XP_749225.2|0.0e+00|C6 finger domain protein, putative [Aspergillus fumigatus Af293]
3506700	2.66	1.39	-1.17519	0.00410972051925275	0.000213308761320995	2.55	3.34	2.09	1.3	0.98	1.89	KAF4252037.1|2.2e-179|hypothetical protein CNMCM8057_006582 [Aspergillus fumigatus]
3506701	0.386	0.043	-3.63776	0.0193645988292836	0.00151916744929615	0.29	0.73	0.14	0.03	0.03	0.07	XP_749228.2|0.0e+00|Pfs, NB-ARC and TPR domain protein [Aspergillus fumigatus Af293]
3506720	90.32600000000001	28.713	-1.81634	0.0046553706542871295	0.000248555961280701	120.65	43.28	107.05	29.94	25.99	30.21	XP_749309.1|7.6e-247|sulfate transporter, putative [Aspergillus fumigatus Af293]
3506918	20.006	6.796	-1.56392	0.00484716595825934	0.000263176757863352	16.95	26.4	16.67	4.6	10.26	5.53	XP_749244.1|0.0e+00|conserved hypothetical protein [Aspergillus fumigatus Af293]
3506986	81.38600000000001	43.286	-1.0085	0.00927814679318046	0.0005929077367255861	84.77	68.85	90.54	44.87	44.39	40.6	XP_749330.1|3.4e-258|monooxygenase, putative [Aspergillus fumigatus Af293]
3506987	10.28	3.03	-2.05562	0.0149803410961772	0.00109603792229498	16.2	4.14	10.5	2.33	3.74	3.02	XP_749331.1|2.3e-206|UbiA prenyltransferase family protein [Aspergillus fumigatus Af293]
3506998	134.436	67.933	-1.04132	2.04095268508419e-06	4.3238520649503e-08	113.41	153.74	136.16	58.74	71.73	73.33	XP_749421.1|0.0e+00|F-box domain protein [Aspergillus fumigatus Af293]
3507026	19.213	0	-27.5537	2.36744690242156e-10	1.75407040698055e-12	0	57.64	0	0	0	0	XP_024686811.1|0.0e+00|putative pre-mRNA splicing factor [Aspergillus novofumigatus IBT 16806]
3507057	1.5530000000000002	0	-8.91491	1.1704953639966199e-06	2.34424285681193e-08	0.53	3.65	0.48	0	0	0	XP_749288.1|0.0e+00|protein kinase, putative [Aspergillus fumigatus Af293]
3507083	30.14	13.7	-1.2272	0.0156911028380583	0.0011607565077007699	20.15	30.15	40.12	15.22	10.93	14.95	XP_749275.1|1.6e-122|S-adenosylmethionine-dependent methyltransferase, putative [Aspergillus fumigatus Af293]
3507102	1.896	0	-21.6103	3.75462322757742e-07	6.302620606607161e-09	0	5.69	0	0	0	0	XP_749638.1|1.0e-295|conserved hypothetical protein [Aspergillus fumigatus Af293]
3507136	15.286	6.03	-1.38595	0.0104735041019346	0.000698395272367949	13.59	17.63	14.64	3.4	8.21	6.48	XP_749349.1|0.0e+00|CUE domain protein, putative [Aspergillus fumigatus Af293]
3507175	11.203	5.506	-1.16875	0.043678026767088	0.0045811868778631295	10.8	8.65	14.16	6.85	4.08	5.59	XP_749359.1|1.6e-174|conserved hypothetical protein [Aspergillus fumigatus Af293]
3507192	10.783	3.34	-1.82811	0.0350652350785267	0.00334089933660888	13.33	5.58	13.44	3.25	3.66	3.11	XP_749182.1|1.8e-130|short-chain dehydrogenase/reductase family protein, putative [Aspergillus fumigatus Af293]
3507320	9.623	4.126	-1.38828	0.00164157073937848	7.03150235668023e-05	11.79	8.56	8.52	4.41	4.44	3.53	XP_749895.1|2.9e-251|toxin biosynthesis protein, putative [Aspergillus fumigatus Af293]
3507436	1.9	0	-22.7641	3.4476314499928606e-07	5.707470448587379e-09	0	5.7	0	0	0	0	XP_750176.1|0.0e+00|plasma membrane phosphate transporter Pho87, putative [Aspergillus fumigatus Af293]
3507504	215.773	104.79299999999999	-1.10627	0.00177401617136103	7.824729813481741e-05	195.7	193.08	258.54	113.13	107.34	93.91	XP_749800.1|1.4e-206|glucosamine-6-phosphate deaminase, putative [Aspergillus fumigatus Af293]
3507586	89.81299999999999	27.37	-1.8073	0.009347451572238671	0.0005984186987089589	120.52	38.24	110.68	33.83	25.04	23.24	XP_750327.1|0.0e+00|beta-glucosidase, putative [Aspergillus fumigatus Af293]
3507594	2.833	0	-8.34368	0.00984052274702486	0.0006435757830334389	4.29	0	4.21	0	0	0	XP_750335.1|4.4e-277|erythromycin esterase, putative [Aspergillus fumigatus Af293]
3507606	1.203	0	-7.45416	0.0378261145330229	0.00374845497108909	2.39	1.22	0	0	0	0	XP_750347.1|0.0e+00|ubiquitin ligase complex F-box protein GRR1, putative [Aspergillus fumigatus Af293]
3507617	8.426	0	-9.88661	8.05606772787845e-07	1.53884136964569e-08	0.59	21.76	2.93	0	0	0	XP_750358.1|0.0e+00|conserved hypothetical protein [Aspergillus fumigatus Af293]
3507624	6.18	0.20600000000000002	-4.97944	1.0047869091694699e-07	1.4307570019431e-09	2.93	9.94	5.67	0.36	0	0.26	XP_750365.2|0.0e+00|conserved predicted protein [Aspergillus fumigatus Af293]
3507645	50.693000000000005	34.26	-1.14423	0.009004027761056691	0.000569224850550948	40.57	57.3	54.21	37.52	26.67	38.59	XP_750386.1|1.2e-94|ankyrin repeat protein [Aspergillus fumigatus Af293]
3507671	3.1660000000000004	0	-21.6603	3.12446913247403e-07	5.0639694205413795e-09	0	9.5	0	0	0	0	KMK57102.1|2.0e-197|Golgi phosphoprotein 3 (GPP34) domain-containing protein [Aspergillus fumigatus Z5]
3507801	3.623	0	-9.36462	2.25791869457797e-11	1.51608340224036e-13	2.77	5.27	2.83	0	0	0	XP_750042.1|0.0e+00|conserved hypothetical protein [Aspergillus fumigatus Af293]
3507850	18.45	4.876	-1.74801	0.0404006070238479	0.00412986061612152	11.36	32.82	11.17	8.86	1.07	4.7	XP_749946.1|1.1e-206|conserved hypothetical protein [Aspergillus fumigatus Af293]
3507892	1.5530000000000002	0	-21.7743	1.899873238786e-07	2.9414474691895e-09	0	4.66	0	0	0	0	XP_750064.1|0.0e+00|glycosyl hydrolase, putative [Aspergillus fumigatus Af293]
3508050	91.436	37.396	-1.40732	0.0283415086310457	0.00248373721158852	113.23	54.98	106.1	34.37	46.27	31.55	XP_750763.1|1.8e-206|3-dehydroshikimate dehydratase, putative [Aspergillus fumigatus Af293]
3508055	13.71	6.882999999999999	-1.01778	0.00618445135797444	0.000347955934241211	8.53	20.34	12.26	7.81	5.46	7.38	XP_750768.1|0.0e+00|C6 transcription factor (PrnA), putative [Aspergillus fumigatus Af293]
3508146	125.083	42.28	-1.69767	0.0184022602489678	0.0014188359951160599	133.77	56.54	184.94	40.47	48.74	37.63	XP_750848.1|3.2e-192|zinc alcohol dehydrogenase, putative [Aspergillus fumigatus Af293]
3508147	5.356	1.643	-1.83746	0.00771179686208366	0.00046067228303255	6	3.47	6.6	1.46	1.46	2.01	XP_750849.1|7.9e-241|zinc metallopeptidase, putative [Aspergillus fumigatus Af293]
3508156	0.983	0.366	-1.45834	0.00167760996069393	7.26355782935322e-05	0.72	1.38	0.85	0.3	0.39	0.41	XP_750851.1|1.0e-116|hypothetical protein AFUA_6G09620 [Aspergillus fumigatus Af293]
3508198	5.0760000000000005	2.6	-1.13862	0.0336550539365263	0.00314420334878175	3.89	7.74	3.6	2.8	1.94	3.06	XP_750893.1|7.9e-260|fructosyl amine: oxygen oxidoreductase [Aspergillus fumigatus Af293]
3508213	3.06	1.013	-1.58376	0.0141619510904391	0.00102026659179814	1.6	5.12	2.46	0.63	1.11	1.3	XP_750908.1|3.2e-95|hypothetical protein AFUA_6G10190 [Aspergillus fumigatus Af293]
3508227	18.95	9.843	-1.0564	0.023571191725042996	0.0019373319249839699	18.33	17.36	21.16	13.46	6.49	9.58	XP_750922.1|0.0e+00|conserved hypothetical protein [Aspergillus fumigatus Af293]
3508253	5.832999999999999	0.376	-4.03902	0.00118362101222219	4.7273587545341e-05	2.88	11.55	3.07	0.54	0	0.59	XP_750948.1|0.0e+00|ubiquitin-like activating enzyme (UlaA), putative [Aspergillus fumigatus Af293]
3508258	92.463	35.186	-1.46107	0.00167234267636557	7.22139173748967e-05	93.3	65.53	118.56	30.58	38.42	36.56	XP_025395225.1|0.0e+00|citrate synthase [Aspergillus heteromorphus CBS 117.55]
3508259	117.586	45.466	-1.4785	0.000565817921555866	1.9853726117957802e-05	114.57	87.22	150.97	41.7	47.03	47.67	XP_001258191.1|5.8e-280|ATP citrate lyase subunit (Acl), putatibe [Aspergillus fischeri NRRL 181]
3508266	108.62299999999999	40.403	-1.41497	3.43047110639924e-15	1.5885487874041403e-17	94.88	117.02	113.97	40.74	37.08	43.39	XP_750961.1|4.9e-271|nucleoporin NUP49/NSP49, putative [Aspergillus fumigatus Af293]
3508278	2.696	1.29	-1.13446	0.0489928167353106	0.00538034607255275	1.66	4.28	2.15	1.24	1.1	1.53	XP_750973.1|6.0e-177|conserved hypothetical protein [Aspergillus fumigatus Af293]
3508300	1.22	0.4	-1.49788	0.00781302303323911	0.000469432617996191	0.74	2.01	0.91	0.52	0.31	0.37	XP_750995.1|0.0e+00|C6 transcription factor, putative [Aspergillus fumigatus Af293]
3508319	7.632999999999999	2.863	-1.53891	0.0019452101044141398	8.60234151292198e-05	9.36	5.53	8.01	3.04	2.68	2.87	XP_751014.1|0.0e+00|integral membrane channel protein, putative [Aspergillus fumigatus Af293]
3508344	440.856	142.843	-1.71369	3.79424862726874e-06	8.56539108957402e-08	407.96	534.88	379.73	189.42	77.47	161.64	XP_751039.1|1.1e-223|integral membrane protein, putative [Aspergillus fumigatus Af293]
3508352	8.552999999999999	0	-10.7986	3.75091304924416e-16	1.65008909320766e-18	6.66	9.07	9.93	0	0	0	XP_751047.2|8.0e-293|fungal specific transcription factor, putative [Aspergillus fumigatus Af293]
3508353	19.26	0	-10.3958	3.19999930094828e-13	1.88932582019405e-15	15.88	13.81	28.09	0	0	0	XP_751048.1|7.3e-189|short-chain dehydrogenase/reductase, putative [Aspergillus fumigatus Af293]
3508354	0.91	0	-6.29708	0.00527963879787162	0.00028788028175475	0.63	0.77	1.33	0	0	0	XP_751049.1|4.3e-236|amidohydrolase, putative [Aspergillus fumigatus Af293]
3508378	7.39	2.966	-1.37311	0.00017152998416535201	5.0835466481049e-06	4.91	11.13	6.13	2.75	3.06	3.09	XP_751073.1|0.0e+00|conserved hypothetical protein [Aspergillus fumigatus Af293]
3508424	196.483	93.23299999999999	-1.14914	0.0026148155670820397	0.00011987346197782901	187.65	260.23	141.57	86.97	62.63	130.1	GFF23748.1|0.0e+00|1,3-beta-glucan synthase component FKS1 [Aspergillus udagawae]
3508493	4.493	0.7759999999999999	-2.58072	0.0355180805819323	0.00343574467648194	3.22	3.87	6.39	0.12	1.48	0.73	XP_751186.1|0.0e+00|conserved hypothetical protein [Aspergillus fumigatus Af293]
3508499	6.626	1.34	-2.3206	6.35507120429516e-07	1.17713752337025e-08	4.13	11.17	4.58	1.48	1.1	1.44	XP_751192.1|0.0e+00|conserved hypothetical protein [Aspergillus fumigatus Af293]
3508507	4.43	0	-21.734	2.24812408826903e-07	3.5655591582873e-09	0	13.29	0	0	0	0	XP_751200.1|5.4e-164|nitrilase family protein (Nit3), putative [Aspergillus fumigatus Af293]
3508514	15.853	4.2330000000000005	-1.94346	0.00033964877024359505	1.1206286121720801e-05	13.29	19.01	15.26	2.02	5.83	4.85	XP_751205.1|0.0e+00|SWI/SNF family DNA-dependent ATPase Ris1, putative [Aspergillus fumigatus Af293]
3508595	292.603	113.96	-1.51954	0.0378050942301818	0.0037419953191485797	357.72	124.69	395.4	133.15	104.25	104.48	XP_751278.1|2.5e-236|glycosyl transferase, putative [Aspergillus fumigatus Af293]
3508653	18.993	6.723	-1.59884	0.0034813944277889896	0.000169676667527109	20.31	13.56	23.11	5.76	8.23	6.18	KEY83958.1|1.1e-297|alpha L arabinofuranosidase [Aspergillus fumigatus var. RP-2014]
3508765	10.466	2.6830000000000003	-2.11181	0.00404286722587431	0.000208274590821263	13.7	4.55	13.15	2.93	2.97	2.15	XP_750558.1|0.0e+00|beta-galactosidase, putative [Aspergillus fumigatus Af293]
3508766	23.125999999999998	7.22	-1.83918	0.0140246300441047	0.00100663007957223	31.21	10.16	28.01	9.27	6.98	5.41	XP_750559.2|0.0e+00|conserved hypothetical protein [Aspergillus fumigatus Af293]
3508780	5.79	0.81	-2.85612	0.000124540798888701	3.5611920960302497e-06	4.22	8.8	4.35	0.53	1.41	0.49	XP_750574.1|1.0e-298|conserved hypothetical protein [Aspergillus fumigatus Af293]
3508856	242.176	89.52600000000001	-1.55617	1.8719413867364003e-05	4.78929204061986e-07	266.13	191.06	269.34	92.94	79.35	96.29	XP_750728.2|1.2e-152|conserved hypothetical protein [Aspergillus fumigatus Af293]
3508861	2.463	0.67	-2.95563	0.0371598951046018	0.00366092506761011	0.59	6.24	0.56	0.98	0.27	0.76	XP_750546.1|0.0e+00|proteasome component (Ecm29), putative [Aspergillus fumigatus Af293]
3508879	37.803000000000004	12.133	-1.80291	0.00359605763440741	0.000178595592169574	47.78	21.03	44.6	14.13	8.53	13.74	XP_751558.1|2.0e-236|tRNA (adenine-N(1)-)-methyltransferase [Aspergillus fumigatus Af293]
3508889	4.6	0.073	-5.99477	3.88340944146993e-06	8.811625961195962e-08	2.92	7.63	3.25	0	0	0.22	XP_752037.1|2.7e-208|conserved hypothetical protein [Aspergillus fumigatus Af293]
3508938	1.3359999999999999	0	-21.5543	4.69691008581711e-07	8.24847330279262e-09	0	4.01	0	0	0	0	XP_751808.1|0.0e+00|signal recognition particle protein, putative [Aspergillus fumigatus Af293]
3508957	483.56	111.49	-1.98865	7.33204725592033e-05	2.01168696417356e-06	562.75	381.61	506.32	83.78	158.79	91.9	XP_751371.1|2.6e-76|RING finger protein [Aspergillus fumigatus Af293]
3508958	22.913	12.633	-1.33924	0.00270609456437746	0.000125295260429396	19.97	19.93	28.84	11.67	13.58	12.65	XP_751372.1|0.0e+00|MFS sugar transporter, putative [Aspergillus fumigatus Af293]
3509020	7.313	2.423	-1.71737	0.0006644284283860401	2.4383400300807503e-05	8.08	7.06	6.8	3.53	1.5	2.24	XP_751410.1|0.0e+00|C6 finger domain protein, putative [Aspergillus fumigatus Af293]
3509097	7.86	2.086	-1.92242	6.427746805627659e-05	1.7486924048651299e-06	4.86	12.06	6.66	2.81	1.98	1.47	XP_752177.1|0.0e+00|DNA mismatch repair protein (Mlh3), putative [Aspergillus fumigatus Af293]
3509098	3.5660000000000003	0	-23.7337	9.05014960361667e-08	1.24677911881267e-09	0	10.7	0	0	0	0	XP_752178.1|0.0e+00|dDENN domain protein [Aspergillus fumigatus Af293]
3509449	13.626	4.56	-1.59509	0.0165769939523581	0.00123873097805247	7.59	26.41	6.88	5.51	5.09	3.08	XP_751920.1|0.0e+00|serine/threonine protein kinase (Pdd7p), putative [Aspergillus fumigatus Af293]
3509552	100.613	33.486	-1.69881	1.3501100251773e-08	1.5160994725885501e-10	78.86	113.44	109.54	25.3	37.03	38.13	XP_751402.1|0.0e+00|dynamin family GTPase, putative [Aspergillus fumigatus Af293]
3509553	3.293	1.056	-1.77819	0.0036244365675987	0.00018210297179183102	3.91	1.93	4.04	1.01	0.95	1.21	XP_751403.2|0.0e+00|conserved hypothetical protein [Aspergillus fumigatus Af293]
3509593	3.8560000000000003	1.486	-1.43848	0.0339847901053546	0.0032014591561541103	3.51	4.19	3.87	1	2.09	1.37	XP_751375.1|6.8e-281|O-methyltransferase, putative [Aspergillus fumigatus Af293]
3509617	18.976	5.71	-1.804	0.0009125586645873	3.50740306370669e-05	21.72	17.94	17.27	4.51	8.08	4.54	XP_001266635.1|5.1e-216|udp-glucose 4-epimerase [Aspergillus fischeri NRRL 181]
3509621	6.696000000000001	2.07	-1.67695	0.00447507750476683	0.000236757399823853	3.74	12.56	3.79	2.17	1.56	2.48	XP_751499.1|0.0e+00|conserved hypothetical protein [Aspergillus fumigatus Af293]
3509631	22.125999999999998	0.5429999999999999	-5.49267	6.523775171444721e-33	9.06289674199313e-36	26.45	16.51	23.42	0.39	0.68	0.56	XP_752128.1|0.0e+00|conserved hypothetical protein [Aspergillus fumigatus Af293]
3509708	16.363	0.113	-6.15797	9.90311066223843e-26	1.8343339962469901e-28	9.99	27.84	11.26	0.18	0.07	0.09	XP_751885.1|0.0e+00|aspartic-type endopeptidase, putative [Aspergillus fumigatus Af293]
3509709	207.90599999999998	0.406	-8.894	1.8861019089040895e-106	4.366987517721899e-110	143.35	312.66	167.71	0.2	0.42	0.6	XP_751886.1|6.2e-290|DUF563 domain protein [Aspergillus fumigatus Af293]
3509878	6.686	5.82	-1.27192	0.000351873115824945	1.1691084075221e-05	6.88	7.62	5.56	4.68	5.75	7.03	XP_752855.1|8.0e-171|bZIP transcription factor, putative [Aspergillus fumigatus Af293]
3509949	8.633	0	-8.71076	9.241075248405629e-09	9.73533048859589e-11	5.51	8.59	11.8	0	0	0	XP_752925.1|7.8e-149|acetylserotonin methytransferase-like protein (ASMTL), putative [Aspergillus fumigatus Af293]
3509958	2.696	0.493	-2.43644	0.0398186078014183	0.00404270884948413	0.99	5.92	1.18	0.6	0.57	0.31	XP_752934.1|8.5e-309|C6 finger domain protein, putative [Aspergillus fumigatus Af293]
3510014	19.756	9.523	-1.10035	0.00165223967589489	7.09632924006717e-05	17.76	24.01	17.5	7.48	11.19	9.9	XP_752989.1|5.5e-308|MFS quinate transporter, putative [Aspergillus fumigatus Af293]
3510084	10.93	5.483	-1.20615	0.0190727441412212	0.0014904031367590099	12.21	9.81	10.77	4.75	7.07	4.63	XP_752737.1|2.4e-147|conserved hypothetical protein [Aspergillus fumigatus Af293]
3510166	23.953000000000003	12.065999999999999	-1.05323	2.588483387953e-06	5.57371972863229e-08	20.08	30.05	21.73	13.67	8.96	13.57	XP_753134.1|0.0e+00|MFS transporter, putative [Aspergillus fumigatus Af293]
3510175	95.236	45.163000000000004	-1.05603	0.0446060028068493	0.00469917371547034	51.83	161.44	72.44	61.82	29.1	44.57	XP_752526.1|2.8e-193|inositol monophosphatase QutG, putative [Aspergillus fumigatus Af293]
3510230	1	0	-7.82988	0.0245116529653829	0.00204878599687502	1.99	0	1.01	0	0	0	XP_752532.1|0.0e+00|conserved hypothetical protein [Aspergillus fumigatus Af293]
3510316	92.676	47.096000000000004	-1.09925	0.0264813257967849	0.00225020758680715	111.49	67.32	99.22	52.77	38.9	49.62	XP_752490.1|4.1e-267|amidohydrolase, putative [Aspergillus fumigatus Af293]
3510318	7.676	3.363	-1.29825	0.0339847901053546	0.00319778731671029	7.41	4.97	10.65	3.27	3.37	3.45	XP_752492.1|3.0e-309|conserved hypothetical protein [Aspergillus fumigatus Af293]
3510319	3.616	1.466	-1.39776	0.0314600362785522	0.00288450436821178	3.76	3.24	3.85	1.45	1.35	1.6	XP_752493.1|3.5e-205|oxidoreductase, putative [Aspergillus fumigatus Af293]
3510325	10.606	0	-9.59052	1.56794378719625e-11	1.0346468611968701e-13	5.97	16.28	9.57	0	0	0	XP_752523.1|1.5e-211|quinate utilisation oxidoreductase QutH [Aspergillus fumigatus Af293]
3510326	62.51	23.416	-1.41909	0.0113244848251219	0.000772183556609957	33.17	106.91	47.45	32.22	14.28	23.75	B0XQS8.1|0.0e+00|RecName: Full=Probable quinate permease; AltName: Full=Quinate transporter [Aspergillus fumigatus A1163]
3510327	68.3	32.676	-1.07541	0.0006730195248848401	2.48545066494865e-05	47.66	98.88	58.36	29.7	35.18	33.15	XP_752525.1|2.2e-207|quinate 5-dehydrogenase QutB, putative [Aspergillus fumigatus Af293]
3510455	11.8	0	-11.9087	0.0269899425374337	0.00230280014471969	3.76	31.64	0	0	0	0	XP_752625.1|0.0e+00|membrane-tethered transcription factor (SPT23), putative [Aspergillus fumigatus Af293]
3510456	147.496	56.9	-1.5497	0.0358745479972952	0.00348030461006406	195.12	61.85	185.52	57.08	48.02	65.6	XP_752626.1|8.0e-213|endoglucanase, putative [Aspergillus fumigatus Af293]
3510457	4.82	0	-23.3118	1.62465404906479e-07	2.43423089442404e-09	0	14.46	0	0	0	0	XP_752627.1|0.0e+00|RNA binding protein Ligatin/Tma64, putative [Aspergillus fumigatus Af293]
3510501	4.12	0	-22.4463	1.1024274534603602e-08	1.18691541064845e-10	0	12.36	0	0	0	0	XP_752689.1|1.1e-272|copper-activated transcription factor GRISEA, putative [Aspergillus fumigatus Af293]
3510539	37.696	0	-13.2682	2.09821391032189e-18	6.801341686618778e-21	55.26	10.32	47.51	0	0	0	XP_752428.1|0.0e+00|conserved hypothetical protein [Aspergillus fumigatus Af293]
3510555	3.2030000000000003	1.3159999999999998	-1.30839	0.00795338411425492	0.00048154895713768496	2.01	4.71	2.89	1.52	1.07	1.36	XP_752438.1|0.0e+00|conserved hypothetical protein [Aspergillus fumigatus Af293]
3510675	0.66	0	-21.4825	6.29580684612008e-07	1.15887160052453e-08	0	1.98	0	0	0	0	XP_752695.1|0.0e+00|1-phosphatidylinositol-4,5-bisphosphate phosphodiesterase Plc1, putative [Aspergillus fumigatus Af293]
3510683	79.533	38.383	-1.14711	0.00484716595825934	0.000262125737013723	82.63	67.84	88.13	30.22	42.03	42.9	XP_752721.1|0.0e+00|C6 transcription factor FacB/Cat8 [Aspergillus fumigatus Af293]
3510705	7.66	3.2960000000000003	-1.08829	0.00580752274411416	0.000323387177578017	4.7	12.54	5.74	3.07	3.22	3.6	XP_753631.1|7.6e-91|conserved hypothetical protein [Aspergillus fumigatus Af293]
3510788	59.576	23.623	-1.40975	1.2670320882680698e-09	1.10010889812579e-11	40.99	87.16	50.58	21.41	20.9	28.56	XP_753556.1|6.3e-221|conserved hypothetical protein [Aspergillus fumigatus Af293]
3510834	132.82	63.556000000000004	-1.15601	0.000500325877722274	1.73764486358743e-05	99.46	197.33	101.67	49.95	55.68	85.04	XP_753760.1|0.0e+00|conserved hypothetical protein [Aspergillus fumigatus Af293]
3510934	600.573	243.61	-1.43293	0.0237592322813834	0.00197214280455567	692.84	297.42	811.46	244	254.89	231.94	XP_753283.1|0.0e+00|carboxylesterase, putative [Aspergillus fumigatus Af293]
3510956	1.126	0.53	-1.15328	0.0239114640905573	0.00198754702674464	1.1	1.43	0.85	0.51	0.53	0.55	XP_753755.2|0.0e+00|conserved hypothetical protein [Aspergillus fumigatus Af293]
3511032	800.706	201.97299999999998	-2.14619	0.00622387574503398	0.000350894592247227	1257.1	299.59	845.43	202.89	241.09	161.94	XP_754068.1|6.8e-164|RTA1 domain protein, putative [Aspergillus fumigatus Af293]
3511044	34.775999999999996	16.51	-1.13879	0.043642164609793	0.0045723731155201	26.79	51.19	26.35	17.99	9.16	22.38	XP_753702.1|7.1e-98|conserved hypothetical protein [Aspergillus fumigatus Af293]
3511095	5.3229999999999995	0	-23.7516	8.86878361675893e-08	1.2115263565380301e-09	0	15.97	0	0	0	0	XP_753516.1|0.0e+00|conserved hypothetical protein [Aspergillus fumigatus Af293]
3511152	15.806	0	-11.8831	0.0274715846921835	0.00235343513223151	27.75	0	19.67	0	0	0	XP_753985.2|0.0e+00|Sad1/UNC domain protein [Aspergillus fumigatus Af293]
3511242	5.04	1.67	-1.55062	0.00168047490325365	7.3148710769087e-05	2.54	8.59	3.99	1.72	1.51	1.78	XP_753202.1|0.0e+00|beta-galactosidase, putative [Aspergillus fumigatus Af293]
3511403	42.77	20.633000000000003	-1.11535	1.68756418432306e-05	4.27849683221521e-07	39.7	55.15	33.46	21.33	16.74	23.83	XP_753793.1|3.7e-165|conserved hypothetical protein [Aspergillus fumigatus Af293]
3511489	133.743	0	-28.0854	9.100884821125041e-11	6.532239626183751e-13	216.04	0	185.19	0	0	0	XP_753178.1|0.0e+00|phosphoenolpyruvate synthase, putative [Aspergillus fumigatus Af293]
3511490	12.61	2.42	-2.38994	0.00048406474049602597	1.67556561019115e-05	17.52	5.21	15.1	2.2	2.25	2.81	XP_753179.1|0.0e+00|heat shock trehalose synthase, putative [Aspergillus fumigatus Af293]
3511549	42.016000000000005	13.706	-1.23555	7.59440688961807e-05	2.0979834179668597e-06	35.79	57.5	32.76	16.26	8.44	16.42	XP_753655.1|0.0e+00|tRNA exportin, putative [Aspergillus fumigatus Af293]
3511678	26.676	0	-12.3491	1.1098970706295499e-14	5.26809213889925e-17	4.75	61.88	13.4	0	0	0	KAF4280459.1|0.0e+00|hypothetical protein CNMCM8689_001997 [Aspergillus fumigatus]
3511706	24.766	8.396	-1.69005	0.000215577851891483	6.6634969269537005e-06	29.39	18.39	26.52	10.1	7.27	7.82	XP_754668.1|3.1e-220|3-oxoacyl-(acyl-carrier-protein) reductase [Aspergillus fumigatus Af293]
3511726	2.18	0.29600000000000004	-3.06099	0.0019837306421775698	8.81862197958076e-05	3.09	0.93	2.52	0.18	0.43	0.28	XP_754362.1|0.0e+00|conserved hypothetical protein [Aspergillus fumigatus Af293]
3511781	2.82	0	-21.7647	1.9725723646148397e-07	3.08285794423481e-09	0	8.46	0	0	0	0	XP_754526.1|1.2e-233|bZIP transcription factor (MeaB), putative [Aspergillus fumigatus Af293]
3511822	19.62	5.742999999999999	-1.80508	5.443531247205089e-11	3.7180868671579103e-13	18.19	20.34	20.33	6.62	4.55	6.06	XP_754193.1|2.7e-208|mating-type alpha-pheromone receptor PreB [Aspergillus fumigatus Af293]
3511834	34.746	13.7	-1.35721	0.000762272927528671	2.8415360345477197e-05	24.57	55.96	23.71	12.84	11.35	16.91	XP_754683.1|5.3e-248|vacuolar sorting ATPase Vps4, putative [Aspergillus fumigatus Af293]
3511867	15.043	4.633	-1.68735	0.0028565312106774198	0.000133930903024352	11.05	23.84	10.24	3.52	5.85	4.53	XP_754921.1|1.9e-172|conserved hypothetical protein [Aspergillus fumigatus Af293]
3511970	768.22	327.94	-1.38319	0.0117982316762918	0.000812593152559991	809.58	482.82	1012.26	366.68	235.52	381.62	XP_754650.1|4.8e-99|extracellular thaumatin domain protein, putative [Aspergillus fumigatus Af293]
3512062	63.013000000000005	25.76	-1.17326	0.00484716595825934	0.00026283663254576497	33.59	103.65	51.8	25.5	23.9	27.88	XP_001271178.1|0.0e+00|sugar transporter [Aspergillus clavatus NRRL 1]
3512065	6.39	2.966	-1.15506	0.000772636994485103	2.89805957644331e-05	5.38	8.6	5.19	2.96	2.56	3.38	XP_754445.1|9.4e-308|MFS transporter, putative [Aspergillus fumigatus Af293]
3512072	327.133	120.13600000000001	-1.37888	1.51906053601416e-06	3.09509903147131e-08	357.19	344.11	280.1	138.15	80.12	142.14	KEY83321.1|0.0e+00|hypothetical protein extracellular serine threoninee rich [Aspergillus fumigatus var. RP-2014]
3512127	16.2	5.026	-1.74486	0.0155932829257349	0.00114990984298369	25.52	11.47	11.61	3.64	3.99	7.45	KAF3914523.1|6.6e-33|hypothetical protein AA313_de0208952 [Arthrobotrys entomopaga]
3512129	11463.5	1307.1760000000002	-3.32451	2.37677647159464e-06	5.09034090350786e-08	16996.6	3602.41	13791.6	1201.21	1233.19	1487.13	XP_754262.2|1.9e-68|cupin domain protein [Aspergillus fumigatus Af293]
3512130	9.003	1.386	-2.85639	0.00143469610308824	6.04572101787587e-05	13.11	3.43	10.47	1.18	1.64	1.34	XP_754263.1|3.1e-198|oxidoreductase, zinc-binding, putative [Aspergillus fumigatus Af293]
3512131	17.346	8.54	-1.10107	0.000416393414880619	1.4036486249887198e-05	17.85	17.59	16.6	9.01	8.81	7.8	XP_754264.1|0.0e+00|C6 transcription factor, putative [Aspergillus fumigatus Af293]
3512204	31.996	15.873	-1.02857	0.011177840448743	0.000757008180425404	19.09	46.89	30.01	12.46	15.34	19.82	XP_754774.1|0.0e+00|SNF2 family helicase/ATPase, putative [Aspergillus fumigatus Af293]
3512222	9.853	0	-8.6474	3.10642752399276e-09	2.90089896921908e-11	9.77	9.8	9.99	0	0	0	XP_754575.1|1.3e-134|conserved hypothetical protein [Aspergillus fumigatus Af293]
3512227	3.556	1.18	-1.74649	0.0287843574454017	0.00253453183325409	4.26	2.34	4.07	0.95	1.19	1.4	XP_754789.1|1.1e-250|hypothetical protein AFUA_3G08250 [Aspergillus fumigatus Af293]
3512268	3.123	0.166	-5.59393	0.0434019324200697	0.00452208140519365	1.67	3.43	4.27	0	0.18	0.32	XP_754108.1|4.9e-90|hypothetical protein AFUA_3G15160 [Aspergillus fumigatus Af293]
3512305	3.423	1.3159999999999998	-1.4263	0.00821815580985339	0.000505191101531853	2.82	5.16	2.29	1.33	0.83	1.79	XP_754252.1|1.1e-195|oxidoreductase, 2OG-Fe(II) oxygenase family, putative [Aspergillus fumigatus Af293]
3512310	3.9560000000000004	0.62	-2.54632	0.000106430544373097	3.03101573463554e-06	5.33	2.98	3.56	0.33	0.8	0.73	XP_001263105.1|0.0e+00|siderophore iron transporter [Aspergillus fischeri NRRL 181]
3512340	17.59	6.593	-1.10688	0.0309409699082494	0.00281771032218424	13.82	25.19	13.76	8.91	2.42	8.45	XP_754554.1|0.0e+00|glutamate carboxypeptidase Tre2, putative [Aspergillus fumigatus Af293]
3512358	2.353	0.6829999999999999	-1.86832	1.7530116771135198e-08	2.009124288426e-10	1.89	2.3	2.87	0.7	0.59	0.76	XP_754155.1|0.0e+00|polyketide synthase, putative [Aspergillus fumigatus Af293]
3512359	3.07	0.636	-2.4022	0.00308002429001826	0.000147618668218055	2.92	1.93	4.36	0.63	0.44	0.84	XP_754156.1|1.2e-269|aminotransferase, putative [Aspergillus fumigatus Af293]
3512365	297.01599999999996	41.92	-3.03398	0.000308950376756763	1.0086131771869301e-05	440.12	72.16	378.77	57.58	26.93	41.25	XP_754567.1|0.0e+00|serine/threonine protein kinase (Prp4), putative [Aspergillus fumigatus Af293]
3512455	10.39	3.073	-1.8254	9.99065768463348e-09	1.06406634288757e-10	9.43	13.59	8.15	3.3	2.09	3.83	XP_754327.2|0.0e+00|C6 transcription factor, putative [Aspergillus fumigatus Af293]
3512522	230.523	71.993	-1.66481	5.26728347164701e-06	1.2256586915964902e-07	169.54	352.3	169.73	63.7	50.72	101.56	EDP52953.1|0.0e+00|glycosyl transferase, putative [Aspergillus fumigatus A1163]
3512527	116.816	56.043	-1.10222	1.6427824683578e-07	2.49136956882232e-09	87.8	161.81	100.84	51.15	55.33	61.65	XP_754231.1|0.0e+00|conserved hypothetical protein [Aspergillus fumigatus Af293]
3512539	10.083	0	-24.6904	2.2232158026866202e-08	2.6252374609172897e-10	0	30.25	0	0	0	0	XP_754478.1|0.0e+00|RNA Polymerase II CTD phosphatase Fcp1, putative [Aspergillus fumigatus Af293]
3512576	2.13	0	-7.64848	0.0329144248669874	0.0030559584097388103	0.86	5.53	0	0	0	0	XP_754935.1|1.6e-282|ubiquitin thiolesterase (OtuB1), putative [Aspergillus fumigatus Af293]
3512608	92.926	40.013000000000005	-1.36118	0.00668972218483716	0.00038800078890986604	105.46	62.88	110.44	44.22	29.26	46.56	XP_754406.1|2.5e-305|flavin containing amine oxidase, putative [Aspergillus fumigatus Af293]
3512648	53.306000000000004	29.916	-1.0233	1.67959667479582e-07	2.56664460607836e-09	42.19	66.11	51.62	29.05	24.49	36.21	KAF4262625.1|2.5e-217|hypothetical protein CNMCM8714_000016 [Aspergillus fumigatus]
3512699	29.215999999999998	10.71	-1.5584	0.0149377212820198	0.00108946103353467	30.13	36	21.52	10.54	4.28	17.31	XP_755369.1|7.9e-304|kynureninase [Aspergillus fumigatus Af293]
3512750	13.902999999999999	6.156000000000001	-1.21122	0.000189819460123989	5.69150731328005e-06	10.51	20.01	11.19	7.47	4.9	6.1	XP_755617.1|0.0e+00|DUF726 domain protein [Aspergillus fumigatus Af293]
3512777	1.3030000000000002	0	-7.70537	0.0277337144237731	0.00238956698868941	1.82	0	2.09	0	0	0	XP_755953.1|0.0e+00|DNA-directed RNA polymerase III RPC4, putative [Aspergillus fumigatus Af293]
3512841	4.703	0	-23.8748	7.53444372599874e-08	9.943581671264829e-10	0	14.11	0	0	0	0	XP_755897.1|0.0e+00|C6 transcription factor, putative [Aspergillus fumigatus Af293]
3512852	8.846	3.66	-1.31899	0.000271421543388731	8.6409961139038e-06	8.42	12.14	5.98	2.88	3.6	4.5	XP_755978.1|0.0e+00|conserved hypothetical protein [Aspergillus fumigatus Af293]
3512854	5.15	1.83	-1.66832	1.98553772449853e-05	5.1029101046385e-07	4.26	6.05	5.14	2.49	1.45	1.55	XP_024687247.1|6.0e-297|putative MFS transporter [Aspergillus novofumigatus IBT 16806]
3512885	1.976	0	-21.5664	4.5531859297801294e-07	7.801244704879128e-09	0	5.93	0	0	0	0	XP_755883.1|3.5e-277|conserved hypothetical protein [Aspergillus fumigatus Af293]
3513039	137.226	69.96600000000001	-1.00634	0.00198786046928746	8.85999398791007e-05	110.2	205.11	96.37	72.2	54.69	83.01	XP_755451.2|0.0e+00|developmental regulator FlbA [Aspergillus fumigatus Af293]
3513061	53.47	21.443	-1.44529	0.00023823824916243197	7.446669052310319e-06	64.84	45.71	49.86	25.16	15.99	23.18	XP_755142.1|0.0e+00|CorA family metal ion transporter, putative [Aspergillus fumigatus Af293]
3513062	196.72	74.336	-1.51404	0.0012328517862442	4.9668027507869896e-05	239.64	147.5	203.02	60.79	86.34	75.88	XP_755143.1|0.0e+00|phospholipid metabolism enzyme regulator, putative [Aspergillus fumigatus Af293]
3513063	85.38	39.68	-1.16302	0.00148328651471129	6.28482130567646e-05	85.3	116.11	54.73	37.09	31.33	50.62	XP_755144.1|0.0e+00|conserved hypothetical protein [Aspergillus fumigatus Af293]
3513120	1.3130000000000002	0	-7.53492	0.0392112784113558	0.00396742965171625	0.91	0	3.03	0	0	0	XP_755651.1|0.0e+00|xylosidase : arabinofuranosidase [Aspergillus fumigatus Af293]
3513134	19.143	4.04	-2.25383	0.0418984960278006	0.0043244643197441	16.59	35.2	5.64	1	3.42	7.7	XP_755658.1|0.0e+00|transcriptional regulator Medusa [Aspergillus fumigatus Af293]
3513138	24.736	8.323	-1.67476	1.43778215479746e-06	2.9128487739008497e-08	29.01	25.14	20.06	7.26	7.3	10.41	KEY81103.1|0.0e+00|acyl CoA synthetase [Aspergillus fumigatus var. RP-2014]
3513292	10.72	0	-22.7807	3.40736915676505e-07	5.566241609092729e-09	0	32.16	0	0	0	0	XP_755436.1|1.0e-156|hypothetical protein AFUA_2G11030 [Aspergillus fumigatus Af293]
3513427	11.395999999999999	0	-23.756	8.86878361675893e-08	1.2031835873572901e-09	0	34.19	0	0	0	0	XP_755314.1|1.6e-249|mandelate racemase/muconate lactonizing enzyme family protein [Aspergillus fumigatus Af293]
3513487	1.713	0	-22.2909	1.89420662054609e-08	2.19287638405428e-10	0	5.14	0	0	0	0	XP_755553.1|0.0e+00|stress activated MAP kinase interacting protein, putative [Aspergillus fumigatus Af293]
3513493	26.996	7.32	-1.09671	6.234821162912081e-17	2.3819066725642395e-19	24.17	32.87	23.95	8.2	6.45	7.31	XP_755546.1|0.0e+00|voltage-gated chloride channel, putative [Aspergillus fumigatus Af293]
3513562	3.13	0.9159999999999999	-1.80882	0.00590899585434405	0.00032972169504443503	2.49	4.38	2.52	1.25	0.92	0.58	XP_755614.2|6.4e-309|UDP-glucosyl transferase family protein [Aspergillus fumigatus Af293]
3513593	40.025999999999996	8.596	-2.26406	7.42370986063471e-08	9.71149819694052e-10	34.2	59.96	25.92	7.16	6.17	12.46	XP_755710.1|3.9e-209|C2H2 conidiation transcription factor FlbC [Aspergillus fumigatus Af293]
3513669	12.652999999999999	3.863	-1.88422	0.0287843574454017	0.0025392081932618803	19.03	4.47	14.46	2.84	4.2	4.55	XP_756105.1|2.9e-72|hypothetical protein AFUA_2G17700 [Aspergillus fumigatus Af293]
3513680	7.29	2.71	-1.44154	0.00902810009518786	0.0005734870696152299	5.5	11.52	4.85	2.6	2.53	3	XP_755409.1|3.7e-204|lysophospholipase A, putative [Aspergillus fumigatus Af293]
3513734	42.573	18.23	-1.27772	4.74534061371197e-07	8.40515297404412e-09	34.42	57.23	36.07	20.02	13.6	21.07	XP_756029.1|1.3e-171|actin monomer binding protein, putative [Aspergillus fumigatus Af293]
3513747	138.316	70.60300000000001	-1.03463	0.0015458500153309699	6.56780453376322e-05	146.84	119.11	149	76.52	58.47	76.82	KEY83661.1|0.0e+00|GPI anchored endo 1,34 beta glucanase [Aspergillus fumigatus var. RP-2014]
3513758	7.603	0	-11.0331	0.0447860112884517	0.00474406116334027	1.68	21.13	0	0	0	0	XP_755365.1|0.0e+00|SH3 domain protein [Aspergillus fumigatus Af293]
3513771	4.773	0	-10.0872	5.52267828774586e-10	4.34755873543318e-12	5.42	1.56	7.34	0	0	0	XP_755681.1|0.0e+00|conserved hypothetical protein [Aspergillus fumigatus Af293]
5076976	2.72	0	-23.7211	9.157399730710311e-08	1.2721555541621198e-09	0	8.16	0	0	0	0	XP_001481662.1|0.0e+00|guanyl-nucleotide exchange factor, putative [Aspergillus fumigatus Af293]
5077039	3.1430000000000002	1.516	-1.14525	0.0219141659543836	0.00175425623480375	3.81	2.76	2.86	1.5	1.7	1.35	XP_001481607.1|0.0e+00|DEAD/DEAH box helicase, putative [Aspergillus fumigatus Af293]
5077089	38.13	19.116	-1.05687	0.0174017823749938	0.00132155235447973	37.18	39.65	37.56	18.47	23.41	15.47	XP_001481537.1|5.0e-145|phosphoglycerate mutase family protein [Aspergillus fumigatus Af293]
5077090	70.126	35.58	-1.06511	1.03167965690048e-06	2.0065082468080602e-08	69.89	73.69	66.8	40.13	30.21	36.4	XP_001481538.1|0.0e+00|alpha-galactosidase, putative [Aspergillus fumigatus Af293]
5077124	2.5860000000000003	0.986	-1.35562	0.0378050942301818	0.00373829738006749	1.43	4.55	1.78	0.86	0.83	1.27	XP_001481570.1|0.0e+00|conserved hypothetical protein [Aspergillus fumigatus Af293]
5077130	3.486	0	-7.33475	0.00103201108856353	4.0740423848132e-05	6.06	1	3.4	0	0	0	XP_001481575.1|9.5e-149|cell surface protein, putative [Aspergillus fumigatus Af293]
5077142	1.306	0.026000000000000002	-5.75694	0.000459358528018442	1.57030775947914e-05	1.64	0.96	1.32	0	0	0.08	XP_001481481.1|0.0e+00|NRPS-like enzyme, putative [Aspergillus fumigatus Af293]
5077186	66.036	18.706	-2.10171	0.0108869050197241	0.000731003115471175	105.23	25.27	67.61	19.73	18.76	17.63	XP_001481523.1|3.7e-56|RING-finger domain protein, putative [Aspergillus fumigatus Af293]
5077207	268.88	141.18	-1.03596	0.0387999795001461	0.00390335519629856	272.97	202.41	331.26	109.82	153.99	159.73	XP_001481451.1|0.0e+00|MFS sugar transporter, putative [Aspergillus fumigatus Af293]
5077244	214.213	53.033	-2.24343	0.019833508585125	0.0015659241554822	334.84	106.64	201.16	67.75	41.51	49.84	XP_001481422.1|3.5e-45|conserved hypothetical protein [Aspergillus fumigatus Af293]
BGI_novel_G000038	3.153	0	-6.51108	0.00353957985237895	0.000172922284985404	4.69	3.1	1.67	0	0	0	XP_024676807.1|5.08e-28|uncharacterized protein P174DRAFT_455654 [Aspergillus novofumigatus IBT 16806]
BGI_novel_G000039	2.54	0	-6.56155	0.0016874545118717099	7.36478757786102e-05	2.86	1.87	2.89	0	0	0	KAF4277711.1|2.87e-18|hypothetical protein CNMCM8689_004290 [Aspergillus fumigatus]
BGI_novel_G000040	12.616	3.05	-2.18579	0.0072544671230372094	0.000429993883653051	19.02	6.87	11.96	3.13	3.96	2.06	OXN07571.1|1.38e-109|hypothetical protein CDV58_03927 [Aspergillus fumigatus]
BGI_novel_G000043	8.73	0.713	-3.66003	1.15686999258505e-15	5.223191677566201e-18	6.76	12.08	7.35	0.97	0.35	0.82	KMK58651.1|4.31e-273|hypothetical protein Y699_07878 [Aspergillus fumigatus Z5]
BGI_novel_G000064	8.086	2.2	-2.00998	0.000939626737211221	3.63319437634346e-05	8.7	4.56	11	2.27	2.39	1.94	KMK54946.1|0.0|telomere-associated RecQ helicase [Aspergillus fumigatus Z5]
BGI_novel_G000105	6.082999999999999	0.033	-8.38547	4.97111930776926e-09	4.7766022521978294e-11	6.82	5.68	5.75	0	0.1	0	XP_001257273.1|6.96e-205|DEAD/DEAH box helicase, putative [Aspergillus fischeri NRRL 181]
BGI_novel_G000107	27.013	10.915999999999999	-1.41783	0.0196510596154246	0.0015469692681742	33.34	19.99	27.71	9.2	12.42	11.13	KMK55269.1|2.26e-82|hypothetical protein Y699_07374 [Aspergillus fumigatus Z5]
BGI_novel_G000184	67.63	25.75	-1.54874	0.0401066928118836	0.004095172847890871	97.87	36.48	68.54	19.97	26.37	30.91	KAF4268944.1|2.26e-53|hypothetical protein CNMCM8714_000509 [Aspergillus fumigatus]
