# Supplementary material for: Transcriptomic and metabolomic analysis of a non-cyp51A mutant azole-resistant Aspergillus fumigatus isolated from Ningxia, China
Source: Front Microbiol. 2025 Sep 29;16:1666905. doi: 10.3389/fmicb.2025.1666905 (PMC12516256; doi:10.3389/fmicb.2025.1666905)
Supplement: Supplementary file 2 [file Data_Sheet_2.xlsx]

## Sheet: Processed peak tables
ID	m/z	Retention time (min)	Ion mode	Metabolites	cid	cidlink	HMDB	METLIN	Lipidmaps	ChEBI	KEGG	ID Annotation	Annotation	PubChem	CAS	smiles	InChIKey	Super Class	Class	Sub Class	level	Score	Fragmentation Score	Adducts	Formula	Mass Error (ppm)	QC3	QC4	QC5	QC6	Af293a12h	Af293b12h	Af293c12h	Af293d12h	Af293e12h	Af293f12h	Af293a4h	Af293b4h	Af293c4h	Af293d4h	Af293e4h	Af293f4h	Af68a12h	Af68b12h	Af68c12h	Af68d12h	Af68e12h	Af68f12h
3.59_146.0603m/z	146.06	3.58512	pos	6-Hydroxy-3,4-Dihydro-2(1h)-Quinolinone	202236	http://funmeta.oebiotech.com/network/202236	HMDB0246939							2774040		OC1=CC=C2NC(=O)CCC2=C1	HOSGXJWQVBHGLT-UHFFFAOYSA-N	Organoheterocyclic compounds	Quinolines and derivatives	Quinolones and derivatives	Level 1	76.8	95.6	M+H-H2O	C9H9NO2	1.55885	143027	147015	148518	143121	149944	140029	145310	139750	134152	145678	131864	127832	128099	139192	138912	140455	139039	137556	143917	137922	133858	138122
10.76_249.1851m/z	249.185	10.764	pos	5-(3,4-Dimethyl-5-Pentylfuran-2-Yl)-Pentanoic Acid	2637	http://funmeta.oebiotech.com/network/2637	HMDB0112085		LMFA01150024					85564651	116627-36-2	C(CC)CCC1=C(C)C(C)=C(CCCCC(=O)O)O1	IVHFOCAFZRRFIX-UHFFFAOYSA-N	Lipids and lipid-like molecules	Fatty Acyls	Fatty acids and conjugates	Level 1	76.7	95.4	M+H-H2O	C16H26O3	0.804109	22891.6	19785.2	18217.3	23511.1	43224.2	21090.7	18254.7	20720.5	17839.1	46216.4	22682.1	21374	21452.6	22155.6	82696.5	20569.8	17896.8	17437.5	19475.1	20156.5	17072.1	18401
3.56_255.1343m/z	255.134	3.55972	pos	Aldosine	61307	http://funmeta.oebiotech.com/network/61307	HMDB0037817	92628						57357510	142759-11-3	OC(=O)C1CCC(=CN1)C1CCCC(N1)C(O)=O	FZNMMFIPIGBAJL-UHFFFAOYSA-N	Organic acids and derivatives	Carboxylic acids and derivatives	Amino acids, peptides, and analogues	Level 1	76.5	91.2	M+H	C12H18N2O4	1.51767	74268.4	78815.1	73036.6	71389.2	60705.5	74272.6	78570.7	74511.2	77207.2	64030.6	67913.9	71720.7	72384.9	66068.6	45589.8	70292.2	68026.4	72546.2	69804.3	72395.1	77028.2	70375.4
11.89_262.2299n	280.264	11.8939	pos	9,12,15-Octadecatrienal	6567	http://funmeta.oebiotech.com/network/6567		75376	LMFA06000102					5283384		C(/C/C=C/C/C=C/CC)=C\CCCCCCCC([H])=O	TUCMDDWTBVMRTP-IUQGRGSQSA-N	Lipids and lipid-like molecules	Fatty Acyls	Fatty aldehydes	Level 1	76.2	97.1	M+H, M+NH4	C18H30O	0.708277	60506.6	89221	62978.4	84578	198665	85535.2	70736.8	95119.3	89434.4	166944	59524	49493.6	51551.7	57618.6	138403	53778	93536.7	115840	176329	128381	112667	88198.7
5.81_312.1343m/z	312.134	5.8056	pos	1-(4-Aminophenyl)-7,8-Dimethoxy-3,5-Dihydro-2,3-Benzodiazepin-4-One	204723	http://funmeta.oebiotech.com/network/204723	HMDB0249842							4377504		COC1=C(OC)C=C2C(CC(=O)NN=C2C2=CC=C(N)C=C2)=C1	MJKADKZSYQWGLL-UHFFFAOYSA-N	Organoheterocyclic compounds	Benzodiazepines	Unclassified	Level 1	75.2	99	M+H	C17H17N3O3	0.0420425	30976.9	30815.2	31032.1	32057	26195.9	26985.7	28449.6	27158.4	27719.2	25075.4	34414.8	35790.4	38321.6	34920.3	33642.1	34029.6	25809.8	26315.9	27806.6	26004.2	27189.8	26484.1
3.76_230.1633n	229.156	3.76057	neg	Isoleucyl-Valine	53943	http://funmeta.oebiotech.com/network/53943	HMDB0028920							435949		CCC(C)C(N)C(=O)NC(C(C)C)C(O)=O	BCXBIONYYJCSDF-UHFFFAOYSA-N	Organic acids and derivatives	Carboxylic acids and derivatives	Amino acids, peptides, and analogues	Level 1	74.3	79	M-H, 2M-H	C11H22N2O3	1.33338	22471.6	20716.6	18718.2	22030.7	12879.1	13329.8	10395.7	9813.74	12264.2	12247.9	33506.7	32692.1	33423.8	32631.5	47843.3	33039.2	7285.43	8009.5	7817.44	7129.05	6704.42	8050.59
14.99_338.3422m/z	338.342	14.9893	pos	13-Docosenamide	200006	http://funmeta.oebiotech.com/network/200006	HMDB0244507							8214		CCCCCCCCC=CCCCCCCCCCCCC(N)=O	UAUDZVJPLUQNMU-UHFFFAOYSA-N	Lipids and lipid-like molecules	Fatty Acyls	Fatty amides	Level 1	74	99.5	M+H	C22H43NO	1.32422	1.94375e+06	2.25543e+06	1.96164e+06	1.61706e+06	3.51626e+06	1.44455e+06	1.62321e+06	1.14366e+06	1.21929e+06	2.95655e+06	2.61531e+06	1.68878e+06	1.33809e+06	1.68598e+06	7.75739e+06	1.32746e+06	1.28269e+06	1.0217e+06	1.41402e+06	1.35896e+06	1.15008e+06	1.00912e+06
4.54_394.1977m/z	394.198	4.53763	pos	Leu Asp Phe	260513	http://funmeta.oebiotech.com/network/260513		17771						145456372		CC(C)CC(C(=O)NC(CC(=O)O)C(=O)NC(CC1=CC=CC=C1)C(=O)O)N	JQSXWJXBASFONF-KKUMJFAQSA-N	Organic acids and derivatives	Peptidomimetics	Hybrid peptides	Level 1	74	86.2	M+H	C19H27N3O6	1.18249	66647.9	66133.3	62730.8	61620.3	55507.7	64320.1	67652.9	65364.5	63156.3	57861.4	66978.4	62780.3	70021.3	65176.3	50424.4	69924.1	69424.9	60606.1	60700	62920.9	65823.6	63152
1.14_229.0832m/z	229.083	1.14385	neg	Gamma-Glutamylthreonine	54162	http://funmeta.oebiotech.com/network/54162	HMDB0029159			133747				53861142	5652-48-2	C[C@@H](O)[C@H](NC(=O)CC[C@H](N)C(O)=O)C(O)=O	GWNXFCYUJXASDX-ZDLURKLDSA-N	Organic acids and derivatives	Carboxylic acids and derivatives	Amino acids, peptides, and analogues	Level 1	73.8	81	M-H2O-H	C9H16N2O6	1.00227	360.343	431.732	630.265	607.978	393.187	245.187	510.822	510.646	1092.44	282.272	336.944	836.34	353.031	304.28	93.1128	229.65	478.591	581.708	528.368	319.644	328.895	442.475
6.36_292.1196m/z	292.12	6.36398	neg	Alcyopterosin J	35752	http://funmeta.oebiotech.com/network/35752			LMPR0103610008					10780043		C1(C)=CC2C(=O)C(C)(C)CC=2C(CO)=C1CCO[N+]([O-])=O	WHOGGDBUMYFNQX-UHFFFAOYSA-N	Benzenoids	Indanes	Indanones	Level 1	73.5	97.9	M-H	C15H19NO5	1.8924	17938.8	16505.4	17728.9	17603.5	10645.1	15064.9	19590.7	16694.4	17028.8	9908.49	19729.2	20628.9	20940.1	21026.2	8485.02	17096.1	16905.6	17103	16950.5	16309.5	16470.5	15235.3
7.79_311.2218m/z	311.222	7.79162	pos	13,16-Epoxy-7,12-Dihydroxy-9z-Octadecenoic Acid	3623	http://funmeta.oebiotech.com/network/3623			LMFA03000026					15841979		C(CCCCCC(O)C/C=C\CC(O)C1OC(CC)CC1)(=O)O	XJBRLNHWKVUEAW-SREVYHEPSA-N	Lipids and lipid-like molecules	Fatty Acyls	Fatty acids and conjugates	Level 1	73.1	98.2	M+H-H2O	C18H32O5	0.297574	10470.6	11528.7	11549.7	10136.3	15450.5	14228.1	15372.8	15882.5	12676.8	13822.2	6935.14	7694.63	7576.27	7007.45	5887.78	7288.83	15769	12872.1	12590.9	15497.1	12434.1	16354.1
4.61_318.1815m/z	318.181	4.61112	pos	Leucyl-Tryptophan	53961	http://funmeta.oebiotech.com/network/53961	HMDB0028940	23823		174310				329275		CC(C)CC(N)C(O)=NC(CC1=CNC2=CC=CC=C12)C(O)=O	BQVUABVGYYSDCJ-UHFFFAOYSA-N	Organic acids and derivatives	Carboxylic acids and derivatives	Amino acids, peptides, and analogues	Level 1	72.8	72.6	M+H	C17H23N3O3	0.766558	46362.5	49253.3	48605.4	46452.1	23705.9	24312.5	25938.9	24021.9	24876.6	21759.8	69858.3	75163.6	72596.5	68810.4	55492.2	67948.2	16873.1	14673	16667	17019.8	15843.5	15907.1
10.64_295.2284m/z	295.228	10.6363	neg	13s-Hode	3182	http://funmeta.oebiotech.com/network/3182	HMDB0004667		LMFA02000228	34154	C14762	afm00591	Linoleic acid metabolism	6443013	29623-28-7	OC(=O)CCCCCCC/C=C\C=C\[C@@H](O)CCCCC	HNICUWMFWZBIFP-IRQZEAMPSA-N	Lipids and lipid-like molecules	Fatty Acyls	Lineolic acids and derivatives	Level 1	71.9	85	M-H	C18H32O3	1.83895	5734.98	4362.99	3342.49	3784.21	2423.72	1477.11	1459.44	2270.51	1645.52	1467.47	6896.8	11382.3	5297.09	6366.95	4833.97	4206.98	11532.2	3244.39	2356.68	1672.42	2202.47	1403.66
10.37_291.1609m/z	291.161	10.3689	neg	Acetylbalchanolide	60371	http://funmeta.oebiotech.com/network/60371	HMDB0036693							131752039		CC1C2C(OC1=O)\C=C(C)\CC\C=C(C)\CC2OC(C)=O	MNQOAYZWZSDAKZ-BBYAVRKXSA-N	Lipids and lipid-like molecules	Prenol lipids	Terpene lactones	Level 1	71.7	81.7	M-H	C17H24O4	2.32594	15627.7	14819.1	14035.7	14467	22040.3	14891.9	14463.5	14581.8	13672	23736.5	17578.1	15946.6	16283	16546	30079	15236.1	12427.8	12206.5	13933.5	11649.8	12359.8	12105.1
4.82_165.0553m/z	165.055	4.82413	neg	Atrolactic Acid	258366	http://funmeta.oebiotech.com/network/258366		5462						1303		CC(C1=CC=CC=C1)(C(=O)O)O	NWCHELUCVWSRRS-UHFFFAOYSA-N	Benzenoids	Benzene and substituted derivatives	Unclassified	Level 1	71.5	96.2	M-H	C9H10O3	-2.55455	7887.24	5449.22	5321.83	7122.8	7020.83	4594.02	4162.98	5169.21	5233.62	6107.07	5171.88	7349.12	3376.96	3930.49	6958.42	4944.98	7181.05	8438.92	8336.08	8154.72	9126.56	8136.41
4.13_302.2078m/z	302.208	4.12952	pos	Val Ala Leu	262825	http://funmeta.oebiotech.com/network/262825		20207						44398488		CC(C)CC(C(=O)O)NC(=O)C(C)NC(=O)C(C(C)C)N	UXBZYLSMYOATLH-DCAQKATOSA-N	Organic acids and derivatives	Carboxylic acids and derivatives	Amino acids, peptides, and analogues	Level 1	70.7	73.5	M+H	C14H27N3O4	1.19491	78260.5	80278.1	72611.2	74139.9	52808.8	62161.4	58576.6	63378.9	63482	52924.8	84514.4	90249.9	90227.6	87424.2	63792.3	90784.8	53870	53053.3	48457.3	44688.6	47637.2	51912.8
2.52_225.0882m/z	225.088	2.51727	neg	(6-Amino-3,4-Dihydro-2h-1,4-Benzoxazin-3-Yl)Methanol	199237	http://funmeta.oebiotech.com/network/199237	HMDB0243625							25054598		NC1=CC2=C(OCC(CO)N2)C=C1	QULMQWMDJWXOMS-UHFFFAOYSA-N	Organoheterocyclic compounds	Benzoxazines	Unclassified	Level 1	70.4	79.4	M+FA-H	C9H12N2O2	0.57587	9729.45	10593.2	10269.7	11259.9	6800.64	8002.5	10635	9822.94	16188.3	6192.19	8857.51	13766.8	9325.1	9844.49	4413.04	12819.7	11961.3	9922.85	14381.6	10460.3	12197	12384.4
12.66_331.2844m/z	331.284	12.6619	pos	MG(16:0/0:0/0:0)	10439	http://funmeta.oebiotech.com/network/10439	HMDB0011564	3855	LMGL01010009	75542				3084463	32899-41-5	OC[C@]([H])(O)COC(CCCCCCCCCCCCCCC)=O	QHZLMUACJMDIAE-SFHVURJKSA-N	Lipids and lipid-like molecules	Glycerolipids	Monoradylglycerols	Level 1	70.3	94	M+H	C19H38O4	0.358037	29196	29161.9	35487.9	28561.9	51544.2	28890.2	29192.9	28935.7	26322.5	56227.1	30028.1	23210.4	23986.8	27930.4	76347.6	22522.2	29910.2	32556.5	31341.3	29664.5	25849.2	31486.1
12.66_264.2456n	282.279	12.6619	pos	2e,13z-Octadecadienal	6694	http://funmeta.oebiotech.com/network/6694		46520	LMFA06000234					9903401		C(/C=C/CCCCCCCCC/C=C\CCCC)(=O)[H]	NCFULMZVHNTQOK-RAPDCGKPSA-N	Lipids and lipid-like molecules	Fatty Acyls	Fatty aldehydes	Level 1	70.1	79.6	M+H, M+NH4, M+H-H2O	C18H32O	1.06881	846078	1.06934e+06	1.07322e+06	960847	2290212	1.2216e+06	941238	1328161	1.12328e+06	2.37063e+06	867967	508911	496791	646384	1.33271e+06	466318	1.5484e+06	1.6964e+06	2.31966e+06	1.5536e+06	1.19914e+06	1.27801e+06
10.98_219.1746m/z	219.175	10.9768	pos	(+)-3,7(11)-Acoradiene	35766	http://funmeta.oebiotech.com/network/35766		53522	LMPR0103660002					42608179		C1(=O)C(C)=CC[C@@]2([C@H](C)CC/C/2=C(/C)\C)C1	GCGYSSVLNKVBEK-DOMZBBRYSA-N	Organic oxygen compounds	Organooxygen compounds	Carbonyl compounds	Level 1	70	92.5	M+H	C15H22O	1.37421	8349.98	9020.44	9365.75	8720.09	16997.4	9007.02	8735.26	8653.52	7324.16	20854.6	10540.8	10581.2	9399.28	9945.29	31384.2	9293.82	7899.48	9375.25	7854.1	8530.89	8460.75	8587.14
13.79_310.3107m/z	310.311	13.7909	pos	6r,7s-Epoxy-3z,9z-Eicosadiene	10096	http://funmeta.oebiotech.com/network/10096		98301	LMFA12000311					56936261		CC/C=C\C[C@@H]1O[C@@H]1C/C=C\CCCCCCCCCC	QBCBDINXYRUHGT-QEZHFABXSA-N	Organoheterocyclic compounds	Epoxides	Unclassified	Level 1	69.9	99.5	M+NH4	C20H36O	0.910554	84930.6	103449	95444.7	85247.4	114956	60632.9	52551.1	47308.7	52211.1	121541	89529.4	52310.3	47533.4	48042.1	187947	49084.4	46336.8	52732.8	54088.8	59630.6	51189.4	40721.3
4.49_374.2290m/z	374.229	4.49287	pos	Leu Glu Leu	259421	http://funmeta.oebiotech.com/network/259421		16629						44298571		CC(C)CC(C(=O)NC(CCC(=O)O)C(=O)NC(CC(C)C)C(=O)O)N	QVFGXCVIXXBFHO-AVGNSLFASA-N	Organic acids and derivatives	Carboxylic acids and derivatives	Amino acids, peptides, and analogues	Level 1	69.3	75.5	M+H	C17H31N3O6	1.10596	257489	262063	245801	258950	228631	268848	256279	261015	253480	219450	251330	273655	269690	264450	191796	253016	244672	250466	246511	255898	247400	236197
3.85_286.1766m/z	286.177	3.85077	pos	Ala Pro Val	262799	http://funmeta.oebiotech.com/network/262799		20181						101619736		CC(C)C(C(=O)O)NC(=O)C1CCCN1C(=O)C(C)N	YHBDGLZYNIARKJ-GUBZILKMSA-N	Organic acids and derivatives	Carboxylic acids and derivatives	Amino acids, peptides, and analogues	Level 1	69.1	85.4	M+H	C13H23N3O4	1.70736	223124	227480	235713	233861	197703	230695	227755	220704	223826	193932	224594	225001	230499	228645	174000	229989	215426	217166	215678	224143	212496	208040
9.70_314.2456n	297.242	9.7002	pos	8r,11s-Dihome	3018	http://funmeta.oebiotech.com/network/3018		96882	LMFA02000063					56935843		C(CCCCCC[C@@H](O)/C=C\[C@@H](O)CCCCCCC)(=O)O	GSDSZZZUMHELIE-RMJCYXJZSA-N	Lipids and lipid-like molecules	Fatty Acyls	Fatty acids and conjugates	Level 1	69.1	78.1	M+H-H2O, M+H, M+Na	C18H34O4	-0.281611	7041.32	7290.58	7532.86	6944.64	4124.72	4671.36	4114.33	4401.28	3285.75	4943.12	11983.7	12667.3	10065.1	11843.9	12093.9	11819.6	2253.98	3312.49	2685.66	2920.51	2676.3	3620.02
10.52_520.3413m/z	520.341	10.5231	pos	PC(18:2(9Z,12Z)/0:0)	19839	http://funmeta.oebiotech.com/network/19839	HMDB0010386	40301	LMGP01050035	28733				11005824	22252-07-9	[C@](COP(=O)([O-])OCC[N+](C)(C)C)([H])(O)COC(CCCCCCC/C=C\C/C=C\CCCCC)=O	SPJFYYJXNPEZDW-FTJOPAKQSA-N	Lipids and lipid-like molecules	Glycerophospholipids	Glycerophosphocholines	Level 1	68.8	97.8	M+H	C26H50NO7P	2.88052	5498.12	5527.34	6121.63	5993.03	17644.6	11636.5	4517.45	4544.96	3357.81	14063.4	5532.2	3877.76	4480.88	4493.59	28402.7	5998.34	5113.78	3236.12	3843.62	3264.93	2224.79	4623.16
11.26_283.2631m/z	283.263	11.2617	pos	18-Hydroxy Stearic Acid	3090	http://funmeta.oebiotech.com/network/3090		35448	LMFA02000136	79182				5282915		C(CCCCCCCCCCCCCCCO)CC(=O)O	VLHZUYUOEGBBJB-UHFFFAOYSA-N	Lipids and lipid-like molecules	Fatty Acyls	Fatty acids and conjugates	Level 1	68.3	77.2	M+H-H2O	C18H36O3	-0.212088	6653.22	7324.95	6800.03	6995.86	12852.6	5906.21	5446.1	6034.86	8384.8	12585.2	7241.57	5129.47	8990.84	6666.84	23283	6522.52	6084.8	6763.62	4839.57	5511.3	5242.44	6517.62
4.52_177.0795n	195.113	4.52218	pos	Plantagonine	57706	http://funmeta.oebiotech.com/network/57706	HMDB0033482							12300211	21857-97-6	CC1CCC2=C1C=NC=C2C(O)=O	RLNQBGQGMYNOCX-UHFFFAOYSA-N	Organoheterocyclic compounds	Pyridines and derivatives	Pyridinecarboxylic acids and derivatives	Level 1	68.1	70.3	M+H-H2O, M+H, M+NH4	C10H11NO2	3.0511	14198.2	13731.3	14058	15510.7	21746.9	17171.3	15976.1	16681.2	14974.9	20009.3	11054.2	10740.7	10240.9	11629	18612.1	10753.1	16189	16660.3	16125.2	16397.6	15886.2	16126
9.79_297.2422m/z	297.242	9.79363	pos	9,10-Dihome(12)	3115	http://funmeta.oebiotech.com/network/3115	HMDB0031679	35501	LMFA02000161					5282958		C(O)(C/C=C/CCCCC)C(O)CCCCCCCC(=O)O	XEBKSQSGNGRGDW-JXMROGBWSA-N	Lipids and lipid-like molecules	Fatty Acyls	Fatty acids and conjugates	Level 1	67.6	91.9	M+H-H2O	C18H34O4	-0.780089	3489.19	2723.97	3612.33	3477.42	2166.17	1114.44	1046.28	982.751	998.134	2154.72	5739.85	5907.03	4117.81	4990.47	6307.32	5503.02	875.107	839.135	923.812	1223.96	959.91	1025.55
1.98_199.1082m/z	199.108	1.97527	pos	4-Hydroxy-4-(3-Pyridyl)-Butanoic Acid	47402	http://funmeta.oebiotech.com/network/47402	HMDB0001119	6015		82573	C19579			438	15569-97-8	OC(CCC(O)=O)C1=CC=CN=C1	STZOZPPVGWNSMC-UHFFFAOYSA-N	Organoheterocyclic compounds	Pyridines and derivatives	Unclassified	Level 1	67.3	90.2	M+NH4	C9H11NO3	2.65621	276497	274533	271069	266908	299924	258758	281008	279897	265740	286259	266339	262676	270603	270833	317136	261294	264691	269943	271321	274965	270936	266116
12.08_271.2284m/z	271.228	12.0791	neg	9-Methoxy-Pentadecanoic Acid	2276	http://funmeta.oebiotech.com/network/2276		96774	LMFA01080013					15389269		C(CCCCCCCC(OC)CCCCCC)(=O)O	QWMAMXJYEIAKRF-UHFFFAOYSA-N	Lipids and lipid-like molecules	Fatty Acyls	Fatty acids and conjugates	Level 1	67.3	91.4	M-H	C16H32O3	1.86902	14653	13897.3	12833.9	14282	18094.2	11862	11580.7	14437	16215.9	18802	15068.1	12941	15239.6	13287.7	26136.6	13444.8	15576.2	14269.8	14813.6	12302.3	15130.9	15001.5
5.21_575.2619m/z	575.262	5.20538	pos	Rhapocasterone B	44367	http://funmeta.oebiotech.com/network/44367			LMST01040273							C1[C@H](O)[C@H](O)C[C@@]2([H])C(=O)C=C3[C@]4(O)CC[C@]([H])([C@](O)(C)[C@H]5O[C@H](O)[C@H](O)/C(=C(\C)/C)/C5)[C@@]4(C)C[C@@H](O)[C@]3([H])[C@@]12C	OCWFUZDLPYVGLK-KMURVSPBSA-N	Lipids and lipid-like molecules	Prenol lipids	Triterpenoids	Level 1	67.3	62.4	M+K	C29H44O9	0.392286	27588.2	28423.4	26545	26227.7	37277.9	27582.5	27173.1	30049.8	29738.4	32124.7	33353.3	31496.5	29628.4	30419.4	36372.8	27535.6	27782	28697.8	26614.7	28950.3	29089.9	29784.8
4.17_227.1395m/z	227.14	4.16982	pos	Hexanoylglutamine	198674	http://funmeta.oebiotech.com/network/198674	HMDB0242182							28880746		[H][C@@](CCC(O)=N)(N=C(O)CCCCC)C(O)=O	NONGMLDQXRDGIT-QMMMGPOBSA-N	Organic acids and derivatives	Carboxylic acids and derivatives	Amino acids, peptides, and analogues	Level 1	67.1	86.5	M+H-H2O	C11H20N2O4	2.05025	577558	604882	607370	614042	785808	648026	589009	610425	597198	824424	546797	527824	557292	568129	747310	571675	547224	576788	581521	588285	602930	617803
10.74_235.1695m/z	235.17	10.7386	pos	Fukinanolide	256432	http://funmeta.oebiotech.com/network/256432	HMDB0303560							325065		CC1CCCC2CC3(CC12C)C(=C)COC3=O	OVXAYHNZXBOVPV-UHFFFAOYSA-N	Lipids and lipid-like molecules	Prenol lipids	Terpene lactones	Level 2	67	44.2	M+H	C15H22O2	1.06552	57017.4	57739.4	57327	62824.6	121741	62731.5	49635.4	57075.9	49500.5	119771	61711.4	52771.7	52654.6	58561.2	208590	53745.7	52689.4	54354.9	51661.5	54989.1	52001.5	58163.6
4.14_241.1198m/z	241.12	4.1357	neg	Cyclo(L-Prolyl-L-Valyl)	197150	http://funmeta.oebiotech.com/network/197150	HMDB0240493							6992261		[H][C@@]12CCCN1C(=O)[C@@]([H])(N=C2O)C(C)C	XLUAWXQORJEMBD-YUMQZZPRSA-N	Organic acids and derivatives	Carboxylic acids and derivatives	Amino acids, peptides, and analogues	Level 1	67	95.3	M+FA-H	C10H16N2O2	2.23014	36660.3	36036.6	42251.6	39357.3	44362.1	31293.4	28018.7	30594.2	39826.5	36648.2	23286.8	37193.6	25716.6	23448.3	44731.8	63929.3	57303.4	45287.2	49229.6	61558.7	97268.7	47322.1
5.46_200.0927m/z	200.093	5.45753	neg	Bemegride	203965	http://funmeta.oebiotech.com/network/203965	HMDB0248936									CCC1(C)CC(O)=NC(=O)C1	ORRZGUBHBVWWOP-UHFFFAOYSA-N	Organoheterocyclic compounds	Piperidines	Piperidinones	Level 1	67	90.3	M+FA-H	C8H13NO2	-0.771987	109797	105633	109245	109757	88646.6	78056.5	97111.3	101608	133677	70570.4	67872.1	109379	78410	70824	72248.2	119132	144536	135874	135465	133673	146038	139006
9.24_311.2234m/z	311.223	9.23592	neg	Alpha-15,16-Dihode	3002	http://funmeta.oebiotech.com/network/3002	HMDB0010208		LMFA02000047	88465				16061068		C(CCCCCCC/C=C\C/C=C\CC(O)C(O)CC)(=O)O	LKLLJYJTYPVCID-OHPMOLHNSA-N	Lipids and lipid-like molecules	Fatty Acyls	Lineolic acids and derivatives	Level 1	66.9	67.9	M-H	C18H32O4	2.00972	59186.6	60393.8	53025.1	53433.5	4368.51	5827.42	7777.65	6209.25	5956.04	3318.28	109845	150925	110082	120311	48502.8	122755	6657.69	6852.5	6869.5	6472.55	6449.3	6390.51
5.93_236.1283m/z	236.128	5.9252	pos	Pandamarilactam 3x	57825	http://funmeta.oebiotech.com/network/57825	HMDB0033610	89412		168430				100951965	189179-33-7	CC1=C\C(OC1=O)=C/CCCN1CCCC1=O	AEEIFNXEUWFZED-VZUCSPMQSA-N	Organoheterocyclic compounds	Dihydrofurans	Furanones	Level 1	66.5	68.9	M+H	C13H17NO3	0.91602	9066.89	10475.9	9937.84	9182.02	11021.1	9301.52	9356.75	9074.44	9651.99	7804.98	8914.7	9377.67	9243.34	9380.13	6412.46	9509.56	12116.5	11597.1	12780.5	11476.1	12221.5	11365
10.18_502.2936m/z	502.294	10.1807	pos	PE(0:0/20:4(8Z,11Z,14Z,17Z))	21213	http://funmeta.oebiotech.com/network/21213	HMDB0011488	62276	LMGP02050052	72746				53480937		C(OP(OCCN)(O)=O)[C@]([H])(OC(=O)CCCCCC/C=C\C/C=C\C/C=C\C/C=C\CC)CO	BAKUYTLDCVITBO-YSKCIPFOSA-N	Lipids and lipid-like molecules	Glycerophospholipids	Glycerophosphoethanolamines	Level 1	66.2	92.6	M+H	C25H44NO7P	1.4689	17742.7	14062.4	12974.4	15053.5	32717.6	14662.9	14509.7	13484.3	14121	26527.7	19641.1	16845.7	17380.5	23348.5	68818.1	16896.1	12174.4	11671.4	13796.8	13969.2	13488.4	11524.7
8.21_943.5284m/z	943.528	8.21465	pos	Soyasapogenol B 3-O-[A-L-Rhamnosyl-(1->4)-B-D-Galactosyl-(1->4)-B-D-Glucuronide]	64344	http://funmeta.oebiotech.com/network/64344	HMDB0041244	95662						131753083		CC1OC(OC2C(O)C(O)C(OC3C(O)C(O)C(OC4CCC5(C)C(CCC6(C)C5CC=C5C7CC(C)(C)CC(O)C7(C)CCC65C)C4(C)CO)OC3C(O)=O)OC2CO)C(O)C(O)C1O	XFTMGQAHMHIDIN-UHFFFAOYSA-N	Lipids and lipid-like molecules	Prenol lipids	Terpene glycosides	Level 1	66.2	97	M+H	C48H78O18	2.4969	55566	49735.8	46323.3	47697.9	67970.2	54377.6	64614.5	49551.5	49608.8	49312.2	88502.4	71743.6	59148.5	78911.2	79599.8	68448	57907.3	54801.5	57989.4	52286.6	51226.8	46288.2
4.60_172.0976m/z	172.098	4.59833	neg	Acetyl-Dl-Leucine	280448	http://funmeta.oebiotech.com/network/280448		73549						1995	99-15-0	CC(C)CC(C(=O)O)NC(=O)C	WXNXCEHXYPACJF-UHFFFAOYSA-N	Organic acids and derivatives	Carboxylic acids and derivatives	Amino acids, peptides, and analogues	Level 1	66.1	75.1	M-H	C8H15NO3	-1.86685	2777.22	2392.06	2186.87	2568.7	3078.61	1839.55	2191.03	2613.54	2735.65	2672.34	1755.08	1860.3	1813.35	1473.32	3176	2468.96	3019.57	2672.97	2846.34	2269.84	2443.83	2649.17
5.19_244.1314n	243.124	5.18995	neg	4-Oxododecanedioic Acid	534658	http://funmeta.oebiotech.com/network/534658		984907						13213508		C(CCCC(=O)CCC(=O)O)CCCC(=O)O	HHXMOTDTSDYYEI-UHFFFAOYSA-N	Organic acids and derivatives	Keto acids and derivatives	Medium-chain keto acids and derivatives	Level 1	66.1	82.2	M-H, M+FA-H	C12H20O5	1.52941	3042.95	3523.88	3295.75	3435.86	3645.51	3698.4	3396.26	3651.85	3897.49	3454.86	2254.86	3335.61	2561.61	1978.4	2749.87	3271.62	3885.48	4086.94	3819.36	4128.88	3594.22	3518.82
4.12_263.1395m/z	263.14	4.11632	pos	L-Phenylalanyl-L-Proline	266227	http://funmeta.oebiotech.com/network/266227	HMDB0011177	23997						44369313	7669-65-0	C1CC(N(C1)C(=O)C(CC2=CC=CC=C2)[NH3+])C(=O)[O-]	WEQJQNWXCSUVMA-UHFFFAOYSA-N	Organic acids and derivatives	Carboxylic acids and derivatives	Amino acids, peptides, and analogues	Level 1	65.8	87.1	M+H	C14H18N2O3	1.98315	990242	1.01048e+06	995820	1.02144e+06	804243	888985	898110	898309	869991	800579	1.04637e+06	1.09156e+06	1.10521e+06	1092846	872486	1.10251e+06	763171	799184	779443	757537	780451	787413
11.05_343.3324m/z	343.332	11.0453	pos	2-Aminoethyl Oleate	200466	http://funmeta.oebiotech.com/network/200466	HMDB0245016							91527		CCCCCCCCC=CCCCCCCCC(=O)OCCN	VPHOSDZKGZRSAI-UHFFFAOYSA-N	Lipids and lipid-like molecules	Fatty Acyls	Fatty acid esters	Level 1	65.6	74.8	M+NH4	C20H39NO2	1.57606	5062.97	5700.05	6730.84	7617.02	12828.3	8311.4	7022.02	8604.35	8870.69	12753.4	3724.31	2309.48	1704.26	2659.83	6763.87	2300.93	9571.75	10828.1	9458.24	8558.15	8365.84	8595.97
4.27_304.1660m/z	304.166	4.27058	pos	Trp Val	266191	http://funmeta.oebiotech.com/network/266191		23894						7009658		CC(C)C(C(=O)O)NC(=O)C(CC1=CNC2=CC=CC=C21)N	LWFWZRANSFAJDR-JSGCOSHPSA-N	Organic acids and derivatives	Carboxylic acids and derivatives	Amino acids, peptides, and analogues	Level 1	65.6	88.1	M+H	C16H21N3O3	1.46507	72377.8	69427.6	71211.2	71974.2	28001.9	33368.8	33121.8	30995.2	29881.7	29236.1	111481	108681	114030	107517	87510.6	102808	19673.3	18207.1	19795.8	20000.8	20416.8	18679
10.68_204.1386m/z	204.139	10.6789	pos	(E)-2-Tridecene-4,6,8-Triyn-1-Ol	55644	http://funmeta.oebiotech.com/network/55644	HMDB0030931	87296		173890				101412523		CCCCC#CC#CC#C\C=C\CO	FMSLWOPQZBZTPK-VAWYXSNFSA-N	Lipids and lipid-like molecules	Fatty Acyls	Fatty alcohols	Level 2	65.5	37.7	M+NH4	C13H14O	1.6801	10691.6	11337.1	10836.8	11449.9	23992.9	11145.7	9246.97	10316	10315.4	22302.5	12486.6	10306.6	10611.7	11170.4	40397.4	10445.6	8839.59	10378	9371.71	10214.9	9081.69	9437.04
11.35_766.5323m/z	766.532	11.353	pos	PC(18:3(9Z,12Z,15Z)/17:2(9Z,12Z))	18940	http://funmeta.oebiotech.com/network/18940		75961	LMGP01011681					52922841		[C@](COP(=O)([O-])OCC[N+](C)(C)C)([H])(OC(CCCCCCC/C=C\C/C=C\CCCC)=O)COC(CCCCCCC/C=C\C/C=C\C/C=C\CC)=O	NMZPKOLBGDRIKW-AJTXRPGUSA-N	Lipids and lipid-like molecules	Glycerophospholipids	Glycerophosphocholines	Level 1	65.5	79.1	M+H	C43H76NO8P	-7.65416	23829.1	24004.4	21522.3	24809.2	14074	9472.55	8276.98	6236.58	12010.3	30609.9	30157.7	465667	17051.1	11281.9	32116	9845.71	6828.15	8982.53	17025.2	6425.59	8566.55	10397.6
11.44_616.4195n	634.453	11.4372	pos	Nonoxynol-9	53699	http://funmeta.oebiotech.com/network/53699	HMDB0015680	43278		53775				72385	26571-11-9	CCCCCCCCCC1=CC=C(OCCOCCOCCOCCOCCOCCOCCOCCOCCO)C=C1	FBWNMEQMRUMQSO-UHFFFAOYSA-N	Organic oxygen compounds	Organooxygen compounds	Ethers	Level 1	65.5	97.1	M+NH4, M+Na	C33H60O10	1.44056	34750.7	36795.2	34200.5	36801.2	23640.7	13128.2	13342.9	11628.6	16837.2	42567.6	42882.9	687734	33162	18841.8	52855.8	14134.3	11154.2	10541.5	23536	11769.2	12530.3	14842.1
4.40_273.0888m/z	273.089	4.3966	neg	(1xi,3s)-1,2,3,4-Tetrahydro-1-Methyl-Beta-Carboline-1,3-Dicarboxylic Acid	59019	http://funmeta.oebiotech.com/network/59019	HMDB0035115	90453						263426		CC1(NC(CC2=C1NC1=CC=CC=C21)C(O)=O)C(O)=O	ZKGAKYZRRFOFGK-UHFFFAOYSA-N	Alkaloids and derivatives	Harmala alkaloids	Unclassified	Level 1	65	96.8	M-H	C14H14N2O4	2.68997	16892.6	16645.3	18492.5	19136.2	14739.9	8442.9	14190	14812.4	25615.7	17430.5	9693.54	21699.9	10981.5	12302.2	14846.7	15984.7	19098.8	21756.5	19084.5	21786.4	22177.8	15940.2
11.01_271.2284m/z	271.228	11.0149	neg	15-Hydroxy-Hexadecanoic Acid	1762	http://funmeta.oebiotech.com/network/1762		74565	LMFA01050187	83935				5312759		C(CCCCCCCCCCCCCC(O)C)(=O)O	WQPQDBIUAFINBH-UHFFFAOYSA-N	Lipids and lipid-like molecules	Fatty Acyls	Fatty acids and conjugates	Level 1	64.8	81.2	M-H	C16H32O3	1.81852	6061.75	5364.66	5006.6	5532.97	8806.54	5931.74	5546.57	5002.35	5856.12	7980.69	7670.86	7034.05	6929.76	6068.51	13004.8	6580.07	5165.37	5271.78	5081.28	5050.7	5022.93	5165.48
5.63_246.0775m/z	246.077	5.63195	neg	P-Coumaroyl-Homoserine Lactone	9006	http://funmeta.oebiotech.com/network/9006			LMFA08030044					71311837		C(=C/C1=CC=C(O)C=C1)\C(=O)N[C@@H]1C(=O)OCC1	CCIXZFJYFQJTGK-GQOHGMTASA-N	Organic acids and derivatives	Carboxylic acids and derivatives	Amino acids, peptides, and analogues	Level 1	64.8	92.7	M-H	C13H13NO4	1.27925	6757.78	7052.21	8196.79	6333.27	5573.94	6497.33	8013.43	7113.88	7901.06	6147.56	7531.76	6983	8216.59	7684.3	4422.65	7797.78	7462.36	7572.93	6996.93	6966.07	7493.78	6806.53
7.32_360.1805m/z	360.181	7.31723	pos	Hydroxygaleon	56054	http://funmeta.oebiotech.com/network/56054	HMDB0031535	87744						7710	61576-09-8	COC1=CC2=CC=C1OC1=CC(=CC=C1O)C(O)CC(=O)CCCC2	LSAKHXDZRQBYTG-UHFFFAOYSA-N	Phenylpropanoids and polyketides	Diarylheptanoids	Cyclic diarylheptanoids	Level 1	64.7	98.6	M+NH4	C20H22O5	-0.0836741	85420.8	76589.8	67743.8	63589	71901.6	82464.9	77387.3	81985.2	80953.3	63672.5	73579.7	87573.9	80123.5	79739.3	59424	80742.2	76325.9	69394.9	75212.1	71080.9	70737.7	74701.5
3.74_291.0996m/z	291.1	3.73705	neg	(2s,4s)-Monatin	64406	http://funmeta.oebiotech.com/network/64406	HMDB0041309	95722		168621				9926066	146142-94-1	NC(CC(O)(CC1=CNC2=CC=CC=C12)C(O)=O)C(O)=O	RMLYXMMBIZLGAQ-UHFFFAOYSA-N	Organic acids and derivatives	Carboxylic acids and derivatives	Amino acids, peptides, and analogues	Level 1	64.5	71	M-H	C14H16N2O5	3.12456	2217.68	2178.23	2011	2726.75	2500.73	1938.74	1959.31	1778.19	3871.86	2238.79	2016.8	2525.44	2094.56	1623.36	3177.4	2484.78	2682.68	2208.44	3088.07	2035.28	2191.97	3174.32
4.28_229.1009m/z	229.101	4.28398	pos	5-(Hexahydro-2-Oxo-1h-Thieno[3,4-D]Imidazol-6-Yl)Pentanal	202052	http://funmeta.oebiotech.com/network/202052	HMDB0246728							17965293		O=CCCCCC1SCC2NC(=O)NC12	ARDNWGMSCXSPBF-UHFFFAOYSA-N	Organoheterocyclic compounds	Biotin and derivatives	Unclassified	Level 1	64.3	97.7	M+H	C10H16N2O2S	1.58505	151730	151238	153962	149502	169088	147046	148916	165835	143552	164132	151815	141235	144357	139799	158180	133939	152486	164950	137533	142005	150702	146473
10.16_277.1450m/z	277.145	10.156	neg	Alloalantolactone	59912	http://funmeta.oebiotech.com/network/59912	HMDB0036119	91276						315677	64340-41-6	CC1=C2CC3C(CC2(C)CCC1)OC(=O)C3=C	OTDVFDVEFZSECW-UHFFFAOYSA-N	Lipids and lipid-like molecules	Prenol lipids	Terpene lactones	Level 1	64.2	84.2	M+FA-H	C15H20O2	2.14871	14139.5	14245.4	14729.8	15091.4	21655.6	13929.3	14508.5	15103.6	13304.6	20828.8	16736.5	15111.4	13904.1	14576.3	28944.2	14125.3	13351	13975.7	14704.2	13539.7	13614.4	13662.8
4.85_152.0709m/z	152.071	4.85482	pos	2-(Methylamino)Benzoic Acid	56899	http://funmeta.oebiotech.com/network/56899	HMDB0032609	44613		16394	C03005			67069	119-68-6	CNC1=CC=CC=C1C(O)=O	WVMBPWMAQDVZCM-UHFFFAOYSA-N	Benzenoids	Benzene and substituted derivatives	Benzoic acids and derivatives	Level 1	64.1	68.4	M+H	C8H9NO2	2.10491	3501.99	3581.34	4005.49	3619.78	5160.49	3618.72	3563.81	3569.02	3762.15	5433.94	3192.31	3533.53	2975.48	3438.81	5703.23	2862.87	3512.58	3797.96	3478.82	3497.27	3742.39	3750.92
10.23_315.2547m/z	315.255	10.2266	neg	(9s,10s)-9,10-Dihydroxyoctadecanoic Acid	3192	http://funmeta.oebiotech.com/network/3192	HMDB0059633	45832	LMFA02000238	49254	C15988			12235230		C(O)(=O)CCCCCCC[C@H](O)[C@@H](O)CCCCCCCC	VACHUYIREGFMSP-IRXDYDNUSA-N	Lipids and lipid-like molecules	Fatty Acyls	Fatty acids and conjugates	Level 1	63.9	60.5	M-H	C18H36O4	1.8078	8775.63	8643.1	9037.76	8161.62	5611.19	3469.62	3478.14	4413.72	3159.58	4270.45	14965.2	18158.2	12013.7	15222	11653.8	12730.2	4899.83	5186.6	3812.43	3743.82	4228.67	3438.16
4.02_295.1656m/z	295.166	4.01778	pos	Tyrosyl-Leucine	54120	http://funmeta.oebiotech.com/network/54120	HMDB0029109	24037						4466134		CC(C)CC(N=C(O)C(N)CC1=CC=C(O)C=C1)C(O)=O	AUEJLPRZGVVDNU-UHFFFAOYSA-N	Organic acids and derivatives	Carboxylic acids and derivatives	Amino acids, peptides, and analogues	Level 1	63.9	96.5	M+H	C15H22N2O4	1.27608	135818	149841	141606	151391	73589	83126.5	83932.9	79723.5	81847.2	74927.4	204459	199885	211780	198960	169522	201447	51796	55086.6	54319.1	50764.7	55159.7	54232.2
4.03_326.2079m/z	326.208	4.03088	pos	Pro Pro Ile	261844	http://funmeta.oebiotech.com/network/261844		19177						23653122		CCC(C)C(C(=O)O)NC(=O)C1CCCN1C(=O)C2CCCN2	DWPXHLIBFQLKLK-CYDGBPFRSA-N	Organic acids and derivatives	Carboxylic acids and derivatives	Amino acids, peptides, and analogues	Level 1	63.9	58	M+H	C16H27N3O4	1.32333	169632	173854	170927	178023	150015	161967	161428	160015	155171	147198	178646	177182	183306	178631	145210	181297	142109	145193	144390	140314	148124	147349
3.85_227.1040m/z	227.104	3.84805	neg	Alaptide	203259	http://funmeta.oebiotech.com/network/203259	HMDB0248111	351987						541931		CC1NC(=O)C2(CCCC2)NC1=O	LTRSPDHUDXWHRY-UHFFFAOYSA-N	Organic acids and derivatives	Carboxylic acids and derivatives	Amino acids, peptides, and analogues	Level 1	63.7	91.4	M+FA-H	C9H14N2O2	1.67263	5563.77	6068.4	5788.02	5522	6496.68	3869.57	4988.49	4932.61	6917.08	8179.47	5160.54	6631.62	5278.64	4531.56	8352.56	6250.96	6036.32	4779.76	6153.74	4808.64	5572.38	6313.48
8.25_313.2378m/z	313.238	8.25132	pos	9,12,13-Trihome	2974	http://funmeta.oebiotech.com/network/2974	HMDB0004708	36021	LMFA02000014	34506	C14833	afm00591	Linoleic acid metabolism	9858729		C(CCCCCCC[C@H](O)/C=C/[C@H](O)[C@@H](O)CCCCC)(=O)O	MDIUMSLCYIJBQC-MVFSOIOZSA-N	Lipids and lipid-like molecules	Fatty Acyls	Fatty acids and conjugates	Level 1	63.6	97.5	M+H-H2O	C18H34O5	1.49889	35364	33716.9	34786.1	34654.1	46996.4	58446.1	58057.5	60684.8	54365.4	44043.7	9620.33	10914.1	9713.22	10567.3	7627.55	11920	62974.3	64900.3	63684.9	60232.7	61507.8	61059.9
4.15_360.2135m/z	360.213	4.15497	pos	Ile Glu Val	259063	http://funmeta.oebiotech.com/network/259063		16261						145456142		CCC(C)C(C(=O)NC(CCC(=O)O)C(=O)NC(C(C)C)C(=O)O)N	WUKLZPHVWAMZQV-UKJIMTQDSA-N	Organic acids and derivatives	Carboxylic acids and derivatives	Amino acids, peptides, and analogues	Level 1	63.6	67.4	M+H	C16H29N3O6	1.62204	89133	86582.7	84016.9	89727.3	61418.6	67208.3	77557.9	76146.5	104132	70825.7	52831	102806	68188.7	57878.5	56047.6	146974	113221	107898	109213	112598	177888	105652
9.88_265.1800m/z	265.18	9.8813	pos	12-Oxo-2,3-Dinor-10,15-Phytodienoic Acid	56539	http://funmeta.oebiotech.com/network/56539	HMDB0032090	88174		138775				131751254	197247-23-7	CC\C=C\CC1C(CCCCCC(O)=O)C=CC1=O	SZVNKXCDJUBPQO-HWKANZROSA-N	Lipids and lipid-like molecules	Fatty Acyls	Eicosanoids	Level 2	63.6	27.3	M+H	C16H24O3	0.50135	6067.2	8226.91	7535.35	8111.16	18860.5	9047.5	7527.99	8772.71	8138.72	19747.5	8098.69	5996.33	6109.1	7284.74	28575.8	8414.06	7805.94	7624.99	7253.15	7886.43	8768.58	8125.32
4.34_213.1601m/z	213.16	4.3397	pos	Leucyl-Valine	53963	http://funmeta.oebiotech.com/network/53963	HMDB0028942	85844						352038		CC(C)CC(N)C(=O)NC(C(C)C)C(O)=O	MDSUKZSLOATHMH-UHFFFAOYSA-N	Organic acids and derivatives	Carboxylic acids and derivatives	Amino acids, peptides, and analogues	Level 1	63.5	96.5	M+H-H2O	C11H22N2O3	1.58877	16403.1	17311.1	16031.4	16596.8	17259.9	16215	17311.6	17164.6	16809.9	18555.2	13314.7	16202.8	14832.3	14282.9	15919.9	15526	15296.3	17745.4	15162.2	14220.4	18938.4	16841.2
4.42_360.2133m/z	360.213	4.42233	pos	Ile Asp Ile	259023	http://funmeta.oebiotech.com/network/259023		16220						145456083		CCC(C)C(C(=O)NC(CC(=O)O)C(=O)NC(C(C)CC)C(=O)O)N	BGZIJZJBXRVBGJ-SXTJYALSSA-N	Organic acids and derivatives	Peptidomimetics	Hybrid peptides	Level 1	63.5	75.6	M+H	C16H29N3O6	1.12945	379800	382433	374072	374459	333223	364874	383288	369541	376680	328233	366850	389803	387971	355331	297843	404923	370568	388248	366465	381195	371126	368380
1.50_254.1615m/z	254.161	1.50093	pos	Arginylproline	53756	http://funmeta.oebiotech.com/network/53756	HMDB0028717	23679		141419				151003	2418-69-1	N[C@@H](CCCNC(N)=N)C(=O)N1CCC[C@H]1C(O)=O	LQJAALCCPOTJGB-YUMQZZPRSA-N	Organic acids and derivatives	Carboxylic acids and derivatives	Amino acids, peptides, and analogues	Level 1	63.3	96.4	M+H-H2O	C11H21N5O3	1.25521	1.89547e+06	1.93513e+06	2.01112e+06	1.9019e+06	1662830	1912589	2108620	1980810	2026875	1649871	1775070	1904263	1881933	1949884	1584825	1947415	2056587	2111294	2053056	2070011	2095502	1993996
4.26_243.1719m/z	243.172	4.25998	neg	Leucyl-Isoleucine	53955	http://funmeta.oebiotech.com/network/53955	HMDB0028932							435718		CCC(C)C(NC(=O)C(N)CC(C)C)C(O)=O	AZLASBBHHSLQDB-UHFFFAOYSA-N	Organic acids and derivatives	Carboxylic acids and derivatives	Amino acids, peptides, and analogues	Level 1	63.3	75.4	M-H	C12H24N2O3	1.93664	12654.1	12569.9	10291.6	9770.13	10762.5	6988.92	5774.81	6049.56	5712.97	9597.8	15389.4	13379.3	14173.5	14831.5	26473.2	13977.8	3475.82	3369.67	3963.16	3212.93	3698.78	3364.12
4.38_243.1344m/z	243.134	4.38115	pos	3'-Hydroxyamobarbital	201465	http://funmeta.oebiotech.com/network/201465	HMDB0246097	497						121454	1421-07-4	CCC1(CCC(C)(C)O)C(=O)NC(=O)NC1=O	PUVZPWLDMBLALZ-UHFFFAOYSA-N	Organoheterocyclic compounds	Diazines	Pyrimidines and pyrimidine derivatives	Level 1	63.1	97.2	M+H	C11H18N2O4	2.0758	101227	107739	105739	102965	120488	78294.3	98725.9	103678	125385	118293	78190.1	97237.9	79892.5	78055.4	119692	111629	123559	118372	126186	114917	137396	126546
8.44_272.2585m/z	272.258	8.44037	pos	C16 Sphingosine	38932	http://funmeta.oebiotech.com/network/38932	HMDB0242181	53900	LMSP01040008	71052				14767871		OC[C@]([H])(N)[C@]([H])(O)/C=C/CCCCCCCCCCC	BTUSGZZCQZACPT-YYZTVXDQSA-N	Organic nitrogen compounds	Organonitrogen compounds	Amines	Level 1	62.9	99	M+H	C16H33NO2	0.200986	23604.3	25826.1	25310.7	27753.4	42037.1	30811.4	23211.1	22119.8	22826.2	43961.8	26251.2	26430	22228.6	31271.7	47078.5	27201.1	26000.7	24718.7	23931.3	23915.7	25298.3	23542.2
3.46_321.1099m/z	321.11	3.46385	neg	Taglutimida	204184	http://funmeta.oebiotech.com/network/204184	HMDB0249202							26516		O=C1C2C3CCC(C3)C2C(=O)N1C1CCC(=O)NC1=O	URPJPYAYMWPUPR-UHFFFAOYSA-N	Organoheterocyclic compounds	Isoindoles and derivatives	Isoindolines	Level 1	62.8	93.6	M+FA-H	C14H16N2O4	2.49023	16356.9	14870.6	13803.3	13352.6	19111.8	16099.1	15265	16478.2	17487.5	15595.2	15037.6	14457.5	14483.3	15448.4	14927.4	14804.2	15703	15560.5	15669.5	14326.2	18156	15601.4
1.58_187.1085m/z	187.109	1.58042	neg	N-(3-Amino-3-Oxopropyl)-L-Valine	202199	http://funmeta.oebiotech.com/network/202199	HMDB0246894							23147649		CC(C)C(NCCC(N)=O)C(O)=O	BZEVQVJZLREGPF-UHFFFAOYSA-N	Organic acids and derivatives	Carboxylic acids and derivatives	Amino acids, peptides, and analogues	Level 1	62.7	76.3	M-H	C8H16N2O3	-1.67086	2080.6	1796.74	1763.51	1551.77	834.354	908.314	1183.32	959.508	2266.65	786.933	1316.54	2409.15	1772.59	1964.69	805.221	2082.39	1208.28	929.834	1461.24	992.276	949.438	1227.9
3.64_252.1115n	253.119	3.63547	pos	Serylphenylalanine	54057	http://funmeta.oebiotech.com/network/54057	HMDB0029046	23895		71029				7009597	16875-28-8	N[C@@H](CO)C(=O)N[C@@H](CC1=CC=CC=C1)C(O)=O	PPQRSMGDOHLTBE-UWVGGRQHSA-N	Organic acids and derivatives	Carboxylic acids and derivatives	Amino acids, peptides, and analogues	Level 1	62.7	89.8	M+H, M+NH4	C12H16N2O4	1.93334	45526.4	47441	48111.9	49424.6	41766.1	38444.3	50029.1	46300.5	45374.3	37770.4	39183.2	39881.5	40759.2	37377.3	38219.2	44232.1	55114.1	52164.4	54294.7	54035.2	54945.8	52047.8
7.98_311.2219m/z	311.222	7.9828	pos	(11e,15z)-9,10,13-Trihydroxy-11,15-Octadecadienoic Acid	534695	http://funmeta.oebiotech.com/network/534695		985181						23872026		CCC=CCC(C=CC(C(CCCCCCCC(=O)O)O)O)O	ADHVWICOFLYDST-MKZMYESJSA-N	Lipids and lipid-like molecules	Fatty Acyls	Lineolic acids and derivatives	Level 1	62.6	85.9	M+H-H2O	C18H32O5	0.550978	6374.8	6686.35	5949.09	6148.06	7944.65	7975.02	8203.01	8829.15	6930.22	6911.08	4389.5	4029.57	4753.73	4959.35	3936.91	5471.1	6610.64	7688.45	6627.67	6448.42	6696.09	6801.38
10.45_255.2319m/z	255.232	10.4523	pos	Juniperic Acid	1695	http://funmeta.oebiotech.com/network/1695	HMDB0006294	58386	LMFA01050051	55328	C18218			10466	506-13-8	C(CCCCCCCCCCCCCO)CC(=O)O	UGAGPNKCDRTDHP-UHFFFAOYSA-N	Lipids and lipid-like molecules	Fatty Acyls	Fatty acids and conjugates	Level 1	62.5	83	M+H-H2O	C16H32O3	0.221534	10099.6	11169.8	9545.92	8514.5	18924.1	10779.1	8166.97	10503.9	9858.14	19886.8	12522.9	10156.4	13874.5	11918.6	37643.8	11408.5	8866.05	9972.99	8766.19	8909.97	8319.64	9544.56
0.71_214.1303m/z	214.13	0.706683	pos	Arginylglycine	53748	http://funmeta.oebiotech.com/network/53748	HMDB0028709	458830						142765	2418-67-9	N[C@@H](CCCNC(N)=N)C(=O)NCC(O)=O	XUUXCWCKKCZEAW-YFKPBYRVSA-N	Organic acids and derivatives	Carboxylic acids and derivatives	Amino acids, peptides, and analogues	Level 1	62.3	88	M+H-H2O	C8H17N5O3	1.81234	1.60706e+06	1.67364e+06	1.70765e+06	1.66116e+06	1524938	1298849	1505290	1605738	1772489	1421625	1500488	1330443	1391136	1511067	1471031	1211113	1745739	1670175	1812534	1802237	1712689	1955856
10.38_277.1450m/z	277.145	10.3809	neg	6-[(3,4-Methylenedioxy)Phenyl]-3,3-Dimethyl-1-Hexene	55530	http://funmeta.oebiotech.com/network/55530	HMDB0030790	87198						71361317	30310-56-6	CC(C)(CCCC1=CC2=C(OCO2)C=C1)C=C	IHMNTQCUAJQGEX-UHFFFAOYSA-N	Organoheterocyclic compounds	Benzodioxoles	Unclassified	Level 1	62.3	60.7	M+FA-H	C15H20O2	2.19725	10164.4	9044	8331.34	8761.75	10220.2	8712.8	10267.2	9758.67	9454.13	13121.6	15105.7	11134.7	10537.7	10347.8	11689.3	10207.5	8460.72	9394.18	10066.6	8079.54	9321.82	8211.58
2.59_290.1713m/z	290.171	2.59345	pos	Thr Val Ala	260610	http://funmeta.oebiotech.com/network/260610		17877						46235801		CC(C)C(C(=O)NC(C)C(=O)O)NC(=O)C(C(C)O)N	OGOYMQWIWHGTGH-KZVJFYERSA-N	Unclassified	Unclassified	Unclassified	Level 1	62.1	75.8	M+H	C12H23N3O5	0.758517	66450.7	67113.2	67278.2	65697.3	42292.3	50950.8	64116.9	62994.1	69531.8	39657.3	59765.6	68993.8	58167.5	55650.3	34802.9	68151.9	81374.3	86823.3	91913.2	87905.2	89685.1	83965.5
3.66_320.1642m/z	320.164	3.66305	pos	Met Ile Gly	262960	http://funmeta.oebiotech.com/network/262960		20351						145456969		CCC(C)C(C(=O)NCC(=O)O)NC(=O)C(CCSC)N	GETCJHFFECHWHI-QXEWZRGKSA-N	Organic acids and derivatives	Carboxylic acids and derivatives	Amino acids, peptides, and analogues	Level 1	62	82.9	M+H	C13H25N3O4S	1.05253	39339.2	33236.7	39568.3	37033.3	22398.3	26721.2	26097.3	25374.8	25535.3	19995.4	44327.2	49949.7	45777.2	45916.3	32217.2	44255	18398	18053.8	20304.6	21055.2	17637.9	17192.9
4.73_318.1814m/z	318.181	4.73113	pos	Gly Phe Ile	258772	http://funmeta.oebiotech.com/network/258772		15963						53908349		CCC(C)C(C(=O)O)NC(=O)C(CC1=CC=CC=C1)NC(=O)CN	IBYOLNARKHMLBG-WHOFXGATSA-N	Unclassified	Unclassified	Unclassified	Level 1	62	92.9	M+H-H2O	C17H25N3O4	0.57255	23295.2	24530.6	23238.5	24995.5	10521.7	11482.5	11769	10610.5	10683.5	10034.5	35575.5	35711.8	37616.2	36108.9	29334.6	35684.5	6768.34	5785.24	5928.12	7046.36	6090.46	7805.72
1.02_301.1505m/z	301.15	1.01958	pos	Asn Pro Ala	261335	http://funmeta.oebiotech.com/network/261335		18645						44124344		CC(C(=O)O)NC(=O)C1CCCN1C(=O)C(CC(=O)N)N	PLTGTJAZQRGMPP-FXQIFTODSA-N	Organic acids and derivatives	Carboxylic acids and derivatives	Amino acids, peptides, and analogues	Level 2	61.9	22.5	M+H	C12H20N4O5	-0.537432	7777.15	5237.35	5132.22	5017.19	7161.81	4071.47	5273.81	5825.54	6592.59	6426.59	4841.34	6929.38	6197.78	5674.77	6174.31	5854.2	8020.9	6374.25	6965	7127.16	7141.45	6830.49
4.82_432.1069n	477.105	4.82413	neg	7,3',4'-Trihydroxyflavone 7-Glucoside	30130	http://funmeta.oebiotech.com/network/30130			LMPK12110037					14656729		C1(O[C@H]2[C@H](O)[C@@H](O)[C@H](O)[C@@H](CO)O2)=CC2OC(C3C=C(O)C(O)=CC=3)=CC(=O)C=2C=C1	IVCZEZUJCMWBBR-YMQHIKHWSA-N	Phenylpropanoids and polyketides	Flavonoids	Flavonoid glycosides	Level 1	61.9	67.7	M-H, M+FA-H	C21H20O10	2.8205	132514	97984.1	92267	112133	124133	113775	85909.6	98381.8	92044.8	104183	99057.4	128895	82377.9	105192	120508	94595.8	80355.4	113718	90226.1	98311.4	88134.2	109480
5.27_204.0666m/z	204.067	5.27255	neg	Methyl Oxindole-3-Acetate	256547	http://funmeta.oebiotech.com/network/256547	HMDB0303691									COC(=O)CC1C(O)=NC2=C1C=CC=C2	OEGSDTIXVSKASM-UHFFFAOYSA-N	Organoheterocyclic compounds	Indoles and derivatives	Indolyl carboxylic acids and derivatives	Level 1	61.7	94.1	M-H	C11H11NO3	-0.31762	2327.57	2018.66	2942.75	2458.27	1884.39	1524.21	1835.42	1637.48	1861.97	1703.17	3466.47	2832.38	3057.53	3052.99	3077.36	1708.22	963.587	1043.28	1023.85	998.613	1084.84	1024.32
5.49_137.0237m/z	137.024	5.49315	neg	Salicylic Acid	47701	http://funmeta.oebiotech.com/network/47701	HMDB0001895	616		16914	C00805	afm01053	Biosynthesis of siderophore group nonribosomal peptides	338	69-72-7	OC(=O)C1=C(O)C=CC=C1	YGSDEFSMJLZEOE-UHFFFAOYSA-N	Benzenoids	Benzene and substituted derivatives	Benzoic acids and derivatives	Level 1	61.5	94.9	M-H	C7H6O3	-5.33299	5223.78	4940.53	5870.37	5941.35	8152.37	5507.25	4586.05	5181.12	5157.15	8309.09	4690.41	7519.78	3933.74	4458.82	11634.4	4388.49	5613.88	5940.22	5638.83	5912.04	5556.83	6986.03
4.83_206.0823m/z	206.082	4.8282	neg	N-Acetyl-L-Phenylalanine	47069	http://funmeta.oebiotech.com/network/47069	HMDB0000512	34536		16259	C03519	afm00360	Phenylalanine metabolism	74839	2018-61-3	CC(=O)N[C@@H](CC1=CC=CC=C1)C(O)=O	CBQJSKKFNMDLON-JTQLQIEISA-N	Organic acids and derivatives	Carboxylic acids and derivatives	Amino acids, peptides, and analogues	Level 1	61.4	93.2	M-H	C11H13NO3	0.260009	12924.2	11152.7	11459.6	12789.5	10763.9	8517.94	7752.35	10130.4	15624.9	9100.91	8332.38	13275.5	7504.38	8376.19	10766.9	11256	12533.2	12348.8	13174.1	14142.4	14682.4	13934.1
10.97_496.3405m/z	496.341	10.9728	pos	PC(16:0/0:0)	19830	http://funmeta.oebiotech.com/network/19830	HMDB0010382	40284	LMGP01050018	72998	C04230	afm00564,afm04148	Glycerophospholipid metabolism|Efferocytosis	460602	17364-16-8	[C@](COP(=O)([O-])OCC[N+](C)(C)C)([H])(O)COC(CCCCCCCCCCCCCCC)=O	ASWBNKHCZGQVJV-HSZRJFAPSA-N	Lipids and lipid-like molecules	Glycerophospholipids	Glycerophosphocholines	Level 1	61.4	98	M+H	C24H50NO7P	1.49153	53173.5	55177.6	51719.2	49297.3	107894	51174.3	36990.8	38355.8	34945.9	102066	85871.9	58606.6	55207.4	56821.8	227485	52956.3	48519.2	44560.4	38901.5	39220.3	36580.6	45801.2
1.16_288.2031m/z	288.203	1.15587	pos	Ile Arg	266222	http://funmeta.oebiotech.com/network/266222		23986						7021814		CCC(C)C(C(=O)NC(CCCN=C(N)N)C(=O)O)N	HYXQKVOADYPQEA-CIUDSAMLSA-N	Organic acids and derivatives	Carboxylic acids and derivatives	Amino acids, peptides, and analogues	Level 1	61.4	79.2	M+H	C12H25N5O3	0.267493	161710	146785	149930	149491	15886.2	19297.4	24587	20999.7	21987.6	13545.3	267911	294124	287219	299208	154922	292175	17793.5	18182.9	18696.3	15344.9	15911.2	15712.9
10.00_414.2045n	437.194	10.0038	pos	4-O-Methylmelleolide	60688	http://funmeta.oebiotech.com/network/60688	HMDB0037039							78173000	96627-13-3	COC12C(CC1(C)C1CC(C)(C)CC1C=C2C=O)OC(=O)C1=C(O)C=C(O)C=C1C	GYCBSZGIYPNYAB-UHFFFAOYSA-N	Lipids and lipid-like molecules	Prenol lipids	Sesquiterpenoids	Level 1	61.4	86.8	M+Na, M+K, M+NH4	C24H30O6	0.618403	34888.3	38877.2	33145.1	36101.6	11777.8	4256.86	4974.17	3733.84	3295.63	3525.39	52084.3	53482.9	51128	53227.1	54810.3	17751.4	72387.3	44259.9	36520.7	24524.3	32861.5	34991
9.24_309.2077m/z	309.208	9.23977	neg	Plasmodiophorol A	3337	http://funmeta.oebiotech.com/network/3337			LMFA02000386							C(CCCCCCC/C=C\[C@H]1[C@]([H])([C@@H](O)CC)C[C@@H]2O[C@H]12)(=O)O	UMHMXTXOIVYKOO-RLHIQTTISA-N	Organic acids and derivatives	Hydroxy acids and derivatives	Medium-chain hydroxy acids and derivatives	Level 1	61.4	50.6	M-H	C18H30O4	1.84972	6792.77	6843.98	6734.05	6243.34	154.17	959.096	1183.37	735.39	954.658	215.837	10447.9	45454.8	11821.7	11594.4	3800.27	11925.2	1089.87	1246.97	888.136	900.879	862.081	777.752
4.94_245.1288m/z	245.129	4.94325	pos	Cyclo(L-Phe-L-Pro)	205382	http://funmeta.oebiotech.com/network/205382	HMDB0250631									O=C1NC(CC2=CC=CC=C2)C(=O)N2CCCC12	QZBUWPVZSXDWSB-UHFFFAOYSA-N	Organic acids and derivatives	Carboxylic acids and derivatives	Amino acids, peptides, and analogues	Level 1	61.3	78.5	M+H	C14H16N2O2	1.34544	1.56663e+06	1.63231e+06	1.65574e+06	1.53243e+06	1701679	1628889	1599173	1638604	1580180	1645178	1484192	1459842	1506822	1382557	1484972	1423651	1553692	1578794	1654747	1635395	1677581	1689612
5.00_277.1186m/z	277.119	5.00278	pos	5-Benzylacyclouridine	202078	http://funmeta.oebiotech.com/network/202078	HMDB0246756			41037				54929		OCCOCN1C=C(CC2=CC=CC=C2)C(=O)NC1=O	SPJAGILXQBHHSZ-UHFFFAOYSA-N	Organoheterocyclic compounds	Diazines	Pyrimidines and pyrimidine derivatives	Level 1	61.3	51.6	M+H	C14H16N2O4	1.30624	7571.89	7878.32	7295.91	8260.68	7256.04	7974.51	7781.46	8521.73	7664.57	7351.37	6487.66	8460.41	7893.52	8093.22	6289.48	7276.49	7388.37	7898.34	8229.38	8607.03	8566.41	7972.08
6.65_215.1289m/z	215.129	6.64827	neg	Sobrepin	211895	http://funmeta.oebiotech.com/network/211895	HMDB0258357									CC1=CCC(CC1O)C(C)(C)O	OMDMTHRBGUBUCO-UHFFFAOYSA-N	Lipids and lipid-like molecules	Prenol lipids	Monoterpenoids	Level 1	61.3	80.4	M+FA-H	C10H18O2	-0.146332	18774	21774.8	17991.8	18087.5	21396.6	16666.4	16696.9	16894	18178.1	21750.2	24591.9	26287.8	17972.1	20030.8	31098.9	17810.3	15056.2	16788.3	15277.6	15739.2	15606.5	16165.8
11.30_249.1499m/z	249.15	11.296	neg	Mumiamicin	2677	http://funmeta.oebiotech.com/network/2677			LMFA01150069					132519250		C(CCCCC)CC1=CC(C)=C(/C=C/C(O)=O)O1	MYRXTTUJWHOMGE-MDZDMXLPSA-N	Lipids and lipid-like molecules	Fatty Acyls	Fatty acids and conjugates	Level 1	61.2	55.7	M-H	C15H22O3	1.29002	6944.22	7069.72	6047.75	7248.71	9701.7	7094.63	6331.74	6606.58	6207	9465.54	8244.83	8198.92	6455.83	6866.65	12480.2	6896.57	5804.11	5864.87	6933.14	7075.64	5751.86	6591.31
4.09_331.2111n	332.218	4.08763	pos	Leu Thr Val	262046	http://funmeta.oebiotech.com/network/262046		19392						145456529		CC(C)CC(C(=O)NC(C(C)O)C(=O)NC(C(C)C)C(=O)O)N	AIQWYVFNBNNOLU-RHYQMDGZSA-N	Organic acids and derivatives	Carboxylic acids and derivatives	Amino acids, peptides, and analogues	Level 1	61.2	97.2	M+H, M+Na	C15H29N3O5	1.14791	209736	201941	223579	219000	160600	190066	179309	183624	174482	159120	261255	246624	256998	276450	184728	280711	147373	147534	142642	137615	146181	140612
4.45_302.2077m/z	302.208	4.45102	pos	Gly Ile Ile	258712	http://funmeta.oebiotech.com/network/258712		15900						145455641		CCC(C)C(C(=O)NC(C(C)CC)C(=O)O)NC(=O)CN	AAHSHTLISQUZJL-QSFUFRPTSA-N	Organic acids and derivatives	Carboxylic acids and derivatives	Amino acids, peptides, and analogues	Level 1	61.2	62.5	M+H	C14H27N3O4	1.03823	390182	402147	383025	389226	294919	316216	311908	309166	328854	307632	438118	465189	459626	482874	348233	445881	278973	282626	280465	289962	268304	268944
7.40_466.3168m/z	466.317	7.40415	pos	Glycocholic Acid	46727	http://funmeta.oebiotech.com/network/46727	HMDB0000138	202	LMST05030001	17687	C01921			10140	475-31-0	[C@]12([C@H](O)C[C@]3([H])C[C@H](O)CC[C@]3(C)[C@@]1([H])C[C@H](O)[C@]1(C)[C@@]([H])([C@@](C)([H])CCC(NCC(O)=O)=O)CC[C@@]21[H])[H]	RFDAIACWWDREDC-FRVQLJSFSA-N	Lipids and lipid-like molecules	Steroids and steroid derivatives	Bile acids, alcohols and derivatives	Level 1	61.2	98.5	M+H	C26H43NO6	1.0774	12971.2	18655.5	13151.5	14599.3	13353.1	14446.6	15724	12064.3	12394	10365.2	17785.4	15402.3	16586.3	14381.3	12269.5	20575.8	15110.2	15958.2	15144.9	13847.6	19163.7	13994.9
1.33_202.1084m/z	202.108	1.32538	neg	N-(2,3,4-Trihydroxybutyl)-L-Valine	209035	http://funmeta.oebiotech.com/network/209035	HMDB0254995							76045192		CC(C)C(NCC(O)C(O)CO)C(O)=O	RDRWAVXWDDQLBN-UHFFFAOYSA-N	Organic acids and derivatives	Carboxylic acids and derivatives	Amino acids, peptides, and analogues	Level 1	61.1	96.9	M-H2O-H	C9H19NO5	-0.520003	3047.81	2746.72	3001.63	3006.57	2105.46	2469.09	2534.27	2826.89	5569.17	1684.07	2017.35	3770.98	2152.56	2011.41	1407.92	2459.73	3081.15	2485.55	3447.47	2471.12	2698.95	3408.09
6.75_281.0937m/z	281.094	6.74617	neg	Carbamazepine	52899	http://funmeta.oebiotech.com/network/52899	HMDB0014704	1489		3387	C06868			2554	298-46-4	NC(=O)N1C2=CC=CC=C2C=CC2=CC=CC=C12	FFGPTBGBLSHEPO-UHFFFAOYSA-N	Organoheterocyclic compounds	Benzazepines	Dibenzazepines	Level 1	61.1	87.4	M+FA-H	C15H12N2O	2.05386	5058.19	5147.73	4247.52	4567.8	2691	4815.19	5438.3	5268.75	5072.75	2646.07	4908.16	5043.35	5589.15	4749.82	1903.33	6202.96	5599.88	5003.05	5406.44	5241.92	5451.38	4985.54
3.48_304.1775m/z	304.178	3.4766	pos	(2s)-2-(2-Benzamidoethylamino)-5-(Diaminomethylideneamino)Pentanoic Acid	211355	http://funmeta.oebiotech.com/network/211355	HMDB0257707									NC(N)=NCCCC(NCCNC(=O)C1=CC=CC=C1)C(O)=O	MBLBNYZSCFZQHW-UHFFFAOYSA-N	Organic acids and derivatives	Carboxylic acids and derivatives	Amino acids, peptides, and analogues	Level 1	61	94.3	M+H-H2O	C15H23N5O3	2.28618	99313	94665.3	91938.3	95334.4	75946.3	94633.6	112942	95783.7	92958.2	74366.3	87987.8	96327.6	102212	102558	61336.1	107037	105817	104713	100720	99098.8	104403	92058.8
4.41_373.2450m/z	373.245	4.40933	pos	Leu Gln Leu	261173	http://funmeta.oebiotech.com/network/261173		18476						44298593		CC(C)CC(C(=O)NC(CCC(=O)N)C(=O)NC(CC(C)C)C(=O)O)N	LOLUPZNNADDTAA-AVGNSLFASA-N	Organic acids and derivatives	Carboxylic acids and derivatives	Amino acids, peptides, and analogues	Level 1	61	79.5	M+H	C17H32N4O5	1.15058	69645.5	68628.8	69301	73266.9	60843	65794.6	70161.8	67622.7	70208.5	51556.4	76984.8	77328.4	82998.4	70776	57931.9	76153.6	59226.4	67356.6	61914.8	61947.8	64060.2	58105.4
2.17_290.1713m/z	290.171	2.17428	pos	Thr Ile Gly	260998	http://funmeta.oebiotech.com/network/260998		18295						145458097		CCC(C)C(C(=O)NCC(=O)O)NC(=O)C(C(C)O)N	URPSJRMWHQTARR-MBLNEYKQSA-N	Unclassified	Unclassified	Unclassified	Level 1	60.9	63.4	M+H	C12H23N3O5	1.01197	20422.7	22679.8	20962.5	19974.6	11756.4	13853.3	16047.8	15005.1	20586.8	11085.6	16820.1	24392.4	14028.9	13902.4	10616.5	19724.3	24198.7	24840.9	28140.7	26847.1	28042.8	23397.7
3.46_215.1397m/z	215.14	3.4625	pos	Leucyl-Threonine	53960	http://funmeta.oebiotech.com/network/53960	HMDB0028939	85841						18218222		CC(C)CC(N)C(=O)NC(C(C)O)C(O)=O	LRKCBIUDWAXNEG-UHFFFAOYSA-N	Organic acids and derivatives	Carboxylic acids and derivatives	Amino acids, peptides, and analogues	Level 1	60.9	90.9	M+H-H2O	C10H20N2O4	2.74029	89784.3	92493.9	93495.6	91844.4	80454.7	83574.4	96928.9	89636.5	89367.8	73781	80925.2	81794.7	84771.6	85240.5	58829.7	94140.9	99537.3	96992.2	101263	99866.1	103701	93550.5
4.51_318.1816m/z	318.182	4.50647	pos	Isoleucyl-Tryptophan	53941	http://funmeta.oebiotech.com/network/53941	HMDB0028918							9797038		CCC(C)C(N)C(=O)NC(CC1=CNC2=CC=CC=C12)C(O)=O	BVRPESWOSNFUCJ-UHFFFAOYSA-N	Organic acids and derivatives	Carboxylic acids and derivatives	Amino acids, peptides, and analogues	Level 1	60.8	89.6	M+H	C17H23N3O3	1.32978	52907.5	50875.3	52885.8	59672.7	37078.2	47658.3	52009.7	49702.9	47123.8	39405	61648.4	63314.4	76924.8	61031.2	45675.7	60080	43477.9	43158.3	40639.2	42158.7	42164.2	41335.4
4.69_394.1977m/z	394.198	4.68737	pos	Phe Asp Leu	262270	http://funmeta.oebiotech.com/network/262270		19625						25231871		CC(C)CC(C(=O)O)NC(=O)C(CC(=O)O)NC(=O)C(CC1=CC=CC=C1)N	RIYZXJVARWJLKS-KKUMJFAQSA-N	Organic acids and derivatives	Carboxylic acids and derivatives	Amino acids, peptides, and analogues	Level 1	60.8	71.6	M+H	C19H27N3O6	1.04025	38770.1	38931.7	40816.5	39196.7	37868.1	43356.5	45107.9	43173.4	41702.1	37592.9	42383.1	39717.8	43032	41672.5	34138	41933.7	41894.2	43998.5	43417	42724	43755.2	41540.8
4.75_376.2234m/z	376.223	4.74638	pos	Ile Met Ile	261047	http://funmeta.oebiotech.com/network/261047		18345						145456221		CCC(C)C(C(=O)NC(CCSC)C(=O)NC(C(C)CC)C(=O)O)N	MSASLZGZQAXVFP-PEDHHIEDSA-N	Organic acids and derivatives	Carboxylic acids and derivatives	Amino acids, peptides, and analogues	Level 1	60.6	66.6	M+H	C17H33N3O4S	-8.06209	84908.6	84421.3	87298.5	86096	68134	78368.8	85589.1	78291.1	78201.4	66689.7	103644	96718.4	105251	98134	71900.7	99499	70482.3	73130.8	73108.1	68311.6	72225.8	71502.8
5.23_187.0974m/z	187.097	5.22502	neg	Azelaic Acid	2867	http://funmeta.oebiotech.com/network/2867	HMDB0000784	5750	LMFA01170054	48131	C08261			2266	123-99-9	C(CCCCCCCC(=O)O)(=O)O	BDJRBEYXGGNYIS-UHFFFAOYSA-N	Lipids and lipid-like molecules	Fatty Acyls	Fatty acids and conjugates	Level 1	60.6	87.3	M-H	C9H16O4	-1.18865	46253.2	48599.4	43244.9	42584	56692.1	44906.5	43549.7	38677.9	44461.3	59129.2	54941.2	58343.6	37576.8	36645.5	79993.7	68979.6	62327.2	55896.6	51025	63794.1	62458.2	46446.4
5.28_146.0602m/z	146.06	5.28112	pos	4-Formyl Indole	551139	http://funmeta.oebiotech.com/network/551139		96392								C1=CC(=C2C=CNC2=C1)C=O	JFDDFGLNZWNJTK-UHFFFAOYSA-N	Unclassified	Unclassified	Unclassified	Level 1	60.6	79.8	M+H	C9H7NO	1.1662	39679.2	48777.2	39965.3	40754.3	28486.7	16767.8	17603.2	16245.7	14538.8	32040.3	64836.1	60116.1	65395	54050.3	88764.4	58917.8	13657.9	13881.8	12750.4	15168.9	13511.3	13885.6
8.91_287.2461n	288.253	8.90658	pos	Lauroyl Diethanolamide	9067	http://funmeta.oebiotech.com/network/9067	HMDB0032358	88393	LMFA08040058					8430	120-40-1	O=C(CCCCCCCCCCC)N(CCO)CCO	AOMUHOFOVNGZAN-UHFFFAOYSA-N	Lipids and lipid-like molecules	Fatty Acyls	Fatty amides	Level 1	60.6	85.8	M+H, M+Na	C16H33NO3	0.223722	137638	130083	130292	137076	314232	156393	125959	155121	118719	251111	185472	122536	118311	109812	473722	140850	118303	131143	106945	114912	130049	129940
4.45_346.2341m/z	346.234	4.45102	pos	Ile Thr Ile	262120	http://funmeta.oebiotech.com/network/262120		19468						145456281		CCC(C)C(C(=O)NC(C(C)O)C(=O)NC(C(C)CC)C(=O)O)N	HJDZMPFEXINXLO-QPHKQPEJSA-N	Organic acids and derivatives	Carboxylic acids and derivatives	Amino acids, peptides, and analogues	Level 1	60.5	70.5	M+H	C16H31N3O5	1.17197	56605.9	56204.8	50391.9	56753.4	38293	43418.5	47037.2	47022.3	44569.5	39583.3	62169.2	68888.4	66740.8	68423.9	43888.5	70327.4	36060.1	37867.8	36093.3	37606.6	37546.6	38292.7
9.13_387.3219m/z	387.322	9.12895	pos	Alpha-N-(3-Hydroxy-14-Methyl-Pentadecanoyl)-Ornithine	8931	http://funmeta.oebiotech.com/network/8931			LMFA08020357							OC(C(NC(CC(O)CCCCCCCCCCC(C)C)=O)CCCN)=O	KNRXJYLKEKMAHW-UHFFFAOYSA-N	Organic acids and derivatives	Carboxylic acids and derivatives	Amino acids, peptides, and analogues	Level 1	60.5	92.2	M+H	C21H42N2O4	0.428961	24369.4	23687.1	25102.3	25004.1	52644.2	22390.3	22730.7	24968.2	21619.8	51299.7	29024.7	23918.9	21500	22754.2	87515.5	23877.4	20051.5	19498.3	21555.8	22164.7	20063.1	17302.7
10.51_295.2285m/z	295.228	10.5064	neg	15-Hydroxy-9z,12z-Octadecadienoic Acid	3270	http://funmeta.oebiotech.com/network/3270	HMDB0029978		LMFA02000316					75536015	177931-23-6	C(CCCCCCC/C=C\C/C=C\CC(O)CCC)(=O)O	MZQXAWAWDWCIKG-OHPMOLHNSA-N	Lipids and lipid-like molecules	Fatty Acyls	Lineolic acids and derivatives	Level 1	60.4	65.9	M-H	C18H32O3	1.96349	4912.84	4679.65	4410.23	4561.98	4732.79	6055.18	5503.91	6574.71	6209.94	3709.03	4518.69	7575.51	3132.32	3932.59	2693.25	3261.7	8624.91	7254.51	7295.95	7882.76	8053.06	8037.91
7.72_221.0820m/z	221.082	7.71593	neg	5-(3,4-Methylenedioxyphenyl)Pentanoic Acid	58162	http://funmeta.oebiotech.com/network/58162	HMDB0034056	89684						5321853	41917-45-7	OC(=O)CCCCC1=CC2=C(OCO2)C=C1	VSLFLWQBWGEPBW-UHFFFAOYSA-N	Organoheterocyclic compounds	Benzodioxoles	Unclassified	Level 1	60.4	55.9	M-H	C12H14O4	0.2536	10210.9	11968	10748	10288	9451.95	9113.96	10895.9	11074.1	10917.5	8488.88	11080.5	10990.5	10982.9	9990.43	8910.62	11148.1	9503.95	10607.4	12136.2	11752	10468.6	10453.7
1.17_312.0955m/z	312.096	1.17188	neg	Adenosine	46843	http://funmeta.oebiotech.com/network/46843	HMDB0000050	86		16335	C00212	afm00230,afm02010	Purine metabolism|ABC transporters	60961	58-61-7	NC1=C2N=CN([C@@H]3O[C@H](CO)[C@@H](O)[C@H]3O)C2=NC=N1	OIRDTQYFTABQOQ-KQYNXXCUSA-N	Nucleosides, nucleotides, and analogues	Purine nucleosides	Unclassified	Level 1	60.3	98	M+FA-H	C10H13N5O4	2.10653	1.54878e+06	1.74356e+06	1.57168e+06	1.47717e+06	1199982	1380328	1615812	1302805	1201669	1177160	2013643	1814351	2243861	1941637	1346661	1629304	1369112	1192090	1324632	1354853	1188114	1561487
4.90_238.1078m/z	238.108	4.89827	pos	N-Lactoylphenylalanine	83445	http://funmeta.oebiotech.com/network/83445	HMDB0062175							11075454	183241-73-8	C[C@H](O)C(=O)N[C@@H](CC1=CC=CC=C1)C(O)=O	IIRJJZHHNGABMQ-WPRPVWTQSA-N	Organic acids and derivatives	Carboxylic acids and derivatives	Amino acids, peptides, and analogues	Level 1	60.2	94.1	M+H	C12H15NO4	1.66311	25272.6	25842.6	24338.9	25024.5	23951.2	18785.6	23644.7	21149	32449.1	19050.2	18306.8	28687.2	17681	16794.1	21043.2	30573.7	32420.8	35239.7	34039.3	35303.9	37606.2	30518.5
10.96_399.2509m/z	399.251	10.9569	pos	MG(20:5(5Z,8Z,11Z,14Z,17Z)/0:0/0:0)	51394	http://funmeta.oebiotech.com/network/51394	HMDB0011580	62362						53480988		[H][C@](O)(CO)COC(=O)CCC\C=C/C\C=C/C\C=C/C\C=C/C\C=C/CC	DFRRSBYSSXKROX-GABUGCEHSA-N	Lipids and lipid-like molecules	Glycerolipids	Monoradylglycerols	Level 1	60.1	90.1	M+Na	C23H36O4	0.921014	16339.7	18018.2	15123	14813.3	36784.3	17389.8	13902.4	17277.4	13036.5	36176.8	19530.5	15482.3	15620.2	19638.8	58542.7	14542.2	14802.5	15816.1	13969.4	15420.1	15095.2	15652.6
5.87_201.1131m/z	201.113	5.87458	neg	Sebacic Acid	2821	http://funmeta.oebiotech.com/network/2821	HMDB0000792	4240	LMFA01170006	41865	C08277			5192	111-20-6	C(CCCCCCCCC(=O)O)(=O)O	CXMXRPHRNRROMY-UHFFFAOYSA-N	Lipids and lipid-like molecules	Fatty Acyls	Fatty acids and conjugates	Level 1	60.1	86.7	M-H	C10H18O4	-0.715744	12752.7	13745.6	11775.6	12489.4	14322	13129	11958.7	13936.3	14208.2	14837.5	16709.4	18169.5	11605.8	10768.7	17723.3	11955.4	12908.4	14394.5	12921	13372.4	12907.2	13613.9
1.31_288.2030m/z	288.203	1.31453	pos	Arginylleucine	53752	http://funmeta.oebiotech.com/network/53752	HMDB0028713	24022		73815				6992563	1188-24-5	CC(C)C[C@H](NC(=O)[C@@H](N)CCCNC(N)=N)C(O)=O	WYBVBIHNJWOLCJ-IUCAKERBSA-N	Organic acids and derivatives	Carboxylic acids and derivatives	Amino acids, peptides, and analogues	Level 1	60	97.1	M+H	C12H25N5O3	0.0441191	157834	152746	154656	153582	11124.6	14412.2	20730.9	16326.4	15209.1	9120.16	267166	301646	299456	304864	163143	308347	15395	14811.1	13611.1	11590.5	14571.5	14670.4
3.89_653.3284m/z	653.328	3.88902	neg	Nona-4,6-Dienedioylcarnitine	198298	http://funmeta.oebiotech.com/network/198298	HMDB0241774									C[N+](C)(C)CC(CC([O-])=O)OC(=O)CCC=CC=CCC(O)=O	KGMQBWRUFCBWKR-UHFFFAOYSA-N	Lipids and lipid-like molecules	Fatty Acyls	Fatty acid esters	Level 1	60	59.1	2M-H	C16H25NO6	-1.0703	632665	631012	644651	557136	641258	559594	547584	576154	553599	753899	663052	656186	691337	657644	759261	609823	614520	496174	536648	522204	560278	535217
8.38_253.1449m/z	253.145	8.37808	neg	(5r,6s)-5,6-Epoxy-7-Megastigmen-9-One	58909	http://funmeta.oebiotech.com/network/58909	HMDB0034984	90350						5352481		CC(=O)\C=C\C12OC1(C)CCCC2(C)C	ZTJZJYUGOJYHCU-RMKNXTFCSA-N	Organoheterocyclic compounds	Oxepanes	Unclassified	Level 1	60	86.7	M+FA-H	C13H20O2	1.78588	9611.05	9567	10516	9286.42	9599.38	12231	14057.1	13020.4	12716.5	10798.4	7982.08	7867.2	8256.75	8052.05	6218.89	7781.15	14428.4	14339.8	16073.2	13096.2	13827.8	13467.8
10.18_500.2798m/z	500.28	10.18	neg	PE(0:0/20:4(5Z,8Z,11Z,14Z))	21212	http://funmeta.oebiotech.com/network/21212	HMDB0011487	62275	LMGP02050051	72741				53480936		C(OP(OCCN)(O)=O)[C@]([H])(OC(=O)CCC/C=C\C/C=C\C/C=C\C/C=C\CCCCC)CO	YWOCITMXHHTBAW-XSQXPFHXSA-N	Lipids and lipid-like molecules	Glycerophospholipids	Glycerophosphoethanolamines	Level 1	59.9	88.1	M-H	C25H44NO7P	3.07847	21195.1	18573.8	16676.3	16457.5	27580.2	18896.9	19487.3	17465	18498.8	30769.6	25689.2	18024.4	18487.4	23646.8	45622.1	22626.2	19689.4	19379	18365.8	17043.2	16582.3	17783.6
1.38_228.1712m/z	228.171	1.38422	pos	Valyllysine	54143	http://funmeta.oebiotech.com/network/54143	HMDB0029132	455651		75014				168058	22677-62-9	CC(C)[C@H](N)C(=O)N[C@@H](CCCCN)C(O)=O	JKHXYJKMNSSFFL-IUCAKERBSA-N	Organic acids and derivatives	Carboxylic acids and derivatives	Amino acids, peptides, and analogues	Level 1	59.8	97.6	M+H-H2O	C11H23N3O3	2.15615	127838	125432	132205	130690	97724.1	125537	139079	128795	138297	91330.6	112260	126790	129131	134091	79013.3	121291	129874	142398	137550	128215	136285	135013
3.21_306.1450m/z	306.145	3.2101	pos	Trp Thr	266137	http://funmeta.oebiotech.com/network/266137		23712						145453502		CC(C(C(=O)O)NC(=O)C(CC1=CNC2=CC=CC=C21)N)O	YBRHKUNWEYBZGT-QWRKXWFKSA-N	Organic acids and derivatives	Carboxylic acids and derivatives	Amino acids, peptides, and analogues	Level 1	59.7	91.6	M+H	C15H19N3O4	0.537822	17029.5	16054.2	15610.2	15758.8	4717.69	6943.27	8192.64	7549.65	7645.16	4775.47	23680.8	24141.6	26099.7	25065.2	14226.9	24742.6	4730.8	5542.49	4785.39	4804.52	5819.14	5079.03
4.33_363.1829n	364.19	4.32563	pos	Met Ile Thr	265452	http://funmeta.oebiotech.com/network/265452		22947						145456977		CCC(C)C(C(=O)NC(C(C)O)C(=O)O)NC(=O)C(CCSC)N	HWROAFGWPQUPTE-OSUNSFLBSA-N	Organic acids and derivatives	Carboxylic acids and derivatives	Amino acids, peptides, and analogues	Level 1	59.7	92.7	M+H-H2O, M+H	C15H29N3O5S	0.179	34692.8	36665.2	36212.1	31116.5	30221.7	34282.8	38681.3	37943.3	38986.3	28599.5	34061.3	37204.4	36055.7	33715.5	28639.8	36857.4	36335.7	36452.9	36084.7	34536.1	38625.6	36630.1
9.69_414.2045n	415.212	9.68642	pos	Clausarinol	64496	http://funmeta.oebiotech.com/network/64496	HMDB0041407	95806		168278				15293564		CC(C)(C=C)C1=CC2=C(O)C3=C(OC(C)(C)C(O)C3O)C(=C2OC1=O)C(C)(C)C=C	AMSRLBLJHNYGNW-UHFFFAOYSA-N	Phenylpropanoids and polyketides	Coumarins and derivatives	Pyranocoumarins	Level 1	59.7	82.5	M+H, M+K, M+NH4, M+Na	C24H30O6	0.635089	474199	456177	484566	528151	269256	291926	282272	315431	282872	330471	501923	397244	342722	367529	457459	298605	846846	757777	766200	549196	692458	949753
1.29_335.0615m/z	335.062	1.29423	neg	Glucose Pyruvate Lactate	207224	http://funmeta.oebiotech.com/network/207224	HMDB0252788									CC(=O)C(=O)OOC(=O)C(C)(O)C1(O)OC(CO)C(O)C(O)C1O	KFQNTCARAVTGMW-UHFFFAOYSA-N	Organic oxygen compounds	Organooxygen compounds	Carbohydrates and carbohydrate conjugates	Level 3	59.6	98.6	M-H2O-H	C12H18O12	-1.24023	8972.92	8503.81	10567.9	11309.7	15494.4	11695.6	9650.18	10779.1	9830.17	14485.3	7933.57	6931.31	6690.55	7528.71	11199.1	7460.49	14526.1	11812.2	14181.9	13802	12623	13098.6
4.75_211.1444m/z	211.144	4.74638	pos	L,L-Cyclo(Leucylprolyl)	280649	http://funmeta.oebiotech.com/network/280649	HMDB0034276	89817						102892	2873-36-1	CC(C)CC1C(=O)N2CCCC2C(=O)N1	SZJNCZMRZAUNQT-UHFFFAOYSA-N	Organic acids and derivatives	Carboxylic acids and derivatives	Amino acids, peptides, and analogues	Level 1	59.6	77.3	M+H	C11H18N2O2	1.61322	2.29587e+06	2.50378e+06	2.39389e+06	2.49062e+06	2797366	2480289	2466513	2449766	2400112	2714727	2189276	2140991	2324549	2227839	2422394	2346176	2344554	2526843	2456042	2404509	2385317	2412368
5.05_213.1601m/z	213.16	5.04848	pos	Brivaracetam	204343	http://funmeta.oebiotech.com/network/204343	HMDB0249388							9834332		CCCC1CN(C(CC)C(N)=O)C(=O)C1	MSYKRHVOOPPJKU-UHFFFAOYSA-N	Organic acids and derivatives	Carboxylic acids and derivatives	Amino acids, peptides, and analogues	Level 1	59.6	92.2	M+H	C11H20N2O2	1.52792	149752	147062	148979	151534	156590	154947	157545	149574	149058	152043	139958	135506	136395	143478	128082	142969	153123	158970	150700	147722	148096	149162
12.80_270.2793m/z	270.279	12.8026	pos	9z-Heptadecenal	6689	http://funmeta.oebiotech.com/network/6689		46515	LMFA06000228					44256586		C(CCCCCCC/C=C\CCCCCCC)(=O)[H]	HJEWKIMQTQIIIN-HJWRWDBZSA-N	Lipids and lipid-like molecules	Fatty Acyls	Fatty aldehydes	Level 1	59.5	64	M+NH4	C17H32O	0.60953	11385.9	10920.2	11389	10686.3	24618.9	12408.3	10848.9	10977.5	10499.7	24235.9	16529	12590.5	12704.2	13438.7	50020.3	14207.4	9307.01	10610.2	10741	10062.6	9954.99	10786.1
3.52_171.1132m/z	171.113	3.51975	pos	Etiracetam	206625	http://funmeta.oebiotech.com/network/206625	HMDB0252105	315245						59708		CCC(N1CCCC1=O)C(O)=N	HPHUVLMMVZITSG-UHFFFAOYSA-N	Organic acids and derivatives	Carboxylic acids and derivatives	Amino acids, peptides, and analogues	Level 1	59.5	87.8	M+H	C8H14N2O2	2.25991	49188.9	50946	48124.5	46497.7	71627.9	51987	51866.7	50067.3	45767.4	59628.1	46125.2	43251.2	47027.7	40967	62587.3	48159.6	45375.8	48756.4	48140.2	50279.6	47142	46389.9
2.08_164.0712m/z	164.071	2.08272	neg	L-Phenylalanine	46902	http://funmeta.oebiotech.com/network/46902	HMDB0000159	28		17295	C00079	afm00360,afm00400,afm00460,afm00470,afm00970,afm00997,afm00999	Phenylalanine metabolism|Phenylalanine, tyrosine and tryptophan biosynthesis|Cyanoamino acid metabolism|D-Amino acid metabolism|Aminoacyl-tRNA biosynthesis|Biosynthesis of various other secondary metabolites|Biosynthesis of various plant secondary metabolites	6140	63-91-2	N[C@@H](CC1=CC=CC=C1)C(O)=O	COLNVLDHVKWLRT-QMMMGPOBSA-N	Organic acids and derivatives	Carboxylic acids and derivatives	Amino acids, peptides, and analogues	Level 1	59.4	95.9	M-H	C9H11NO2	-3.24043	83957.6	89000.1	86928.9	99686.3	62797.5	70281.4	82640.2	75772.2	93037.4	54418.6	63026.1	81363.4	64587.6	69805.9	38206.3	79047.2	111257	112968	128637	123299	117839	114116
4.25_165.0190m/z	165.019	4.25412	neg	Phthalic Acid	47810	http://funmeta.oebiotech.com/network/47810	HMDB0002107	268522		29069	C01606	afm02010	ABC transporters	1017	88-99-3	OC(=O)C1=CC=CC=C1C(O)=O	XNGIFLGASWRNHJ-UHFFFAOYSA-N	Benzenoids	Benzene and substituted derivatives	Benzoic acids and derivatives	Level 1	59.4	96.8	M-H	C8H6O4	-1.86306	4627.33	5306.42	6200.19	6225.26	12742.8	6352.01	5122.15	6009.31	5536.36	13082.3	7227.51	3843.02	3926.69	4381.03	15129.5	3957.29	5396.65	5584.58	5116.31	5509	5582.29	5857.93
10.15_478.2937m/z	478.294	10.1469	pos	PE(0:0/18:2(9Z,12Z))	21202	http://funmeta.oebiotech.com/network/21202	HMDB0011477	62265	LMGP02050041	76090				53480926		C(OP(OCCN)(O)=O)[C@]([H])(OC(=O)CCCCCCC/C=C\C/C=C\CCCCC)CO	SVRBKLJIDJHADS-USWSLJGRSA-N	Lipids and lipid-like molecules	Glycerophospholipids	Glycerophosphoethanolamines	Level 1	59.4	84.7	M+H	C23H44NO7P	1.86615	6373.07	8247.62	6490.84	7519.5	16207.8	8617.32	8510.64	9050.6	8950.13	14400.7	7038.48	7270.45	5520.14	7030.14	23176.5	5485.15	10493.8	13190.7	15268.7	14041.9	15532.6	12931.6
5.32_467.2146m/z	467.215	5.31858	neg	5-(4-Carboxybutylperoxy)Pentanoic Acid	213425	http://funmeta.oebiotech.com/network/213425	HMDB0260291							90805410		OC(=O)CCCCOOCCCCC(O)=O	WZZXAARUCQTXAZ-UHFFFAOYSA-N	Organic acids and derivatives	Carboxylic acids and derivatives	Dicarboxylic acids and derivatives	Level 1	59.4	95.6	2M-H	C10H18O6	2.53987	12682.1	15288	13481	13378.5	10736.6	13338.1	14145.5	14486.5	12733.6	12286.4	11854.4	12227.3	11724	13762.5	11882.4	12408.6	14357.7	14516.7	14738.2	13398.1	13203	14675.8
5.89_283.0617m/z	283.062	5.89063	neg	4',5,7-Trihydroxy-3-Methoxyflavanone	63710	http://funmeta.oebiotech.com/network/63710	HMDB0040560	95047		174888				14164881	97231-20-4	COC1C(OC2=CC(O)=CC(O)=C2C1=O)C1=CC=C(O)C=C1	JRLDUAGSJUMVDP-UHFFFAOYSA-N	Phenylpropanoids and polyketides	Flavonoids	O-methylated flavonoids	Level 1	59.4	86.9	M-H2O-H	C16H14O6	1.82195	6546.41	6027.68	6123.55	6307.46	4194.43	6274.3	5618.8	6955.98	6258.85	4356.17	5783.87	6335	5410.22	6161.79	4409.45	6986.83	5456.49	7235.07	6442.76	6454.2	5977.81	6007.21
7.96_207.1026m/z	207.103	7.96058	neg	Allixin	63845	http://funmeta.oebiotech.com/network/63845	HMDB0040705	95179						86374	125263-70-9	CCCCCC1=C(O)C(=O)C(OC)=C(C)O1	OHRPDNHRQKOLGN-UHFFFAOYSA-N	Organoheterocyclic compounds	Pyrans	Pyranones and derivatives	Level 1	59.4	70.2	M-H2O-H	C12H18O4	-0.480689	16938.8	15512.3	15063.8	15915.9	24362.3	16225.5	15590.1	15680.4	14569.8	25830.3	18501.9	16971.8	15915.7	17007.7	38810.3	15802.4	15070	14789.9	15615	15165.2	14124.9	15508.2
10.31_200.2012m/z	200.201	10.3088	pos	Cyclododecanone	55915	http://funmeta.oebiotech.com/network/55915	HMDB0031341	87597						13246	830-13-7	O=C1CCCCCCCCCCC1	SXVPOSFURRDKBO-UHFFFAOYSA-N	Organic oxygen compounds	Organooxygen compounds	Carbonyl compounds	Level 1	59.3	55.2	M+NH4	C12H22O	1.61105	35346.5	27805.6	31436.6	27894.1	44087.1	30515.4	26113.7	25796	29014.4	47087.9	33057	30166.7	27065.8	23615.5	57920.4	34438.1	30377.4	33355	24127.3	25392.1	30879.5	26552.1
4.33_302.1503m/z	302.15	4.32563	pos	Tryptophyl-Proline	54102	http://funmeta.oebiotech.com/network/54102	HMDB0029091	85984						14409732		NC(CC1=CNC2=C1C=CC=C2)C(=O)N1CCCC1C(O)=O	DXYQIGZZWYBXSD-UHFFFAOYSA-N	Organic acids and derivatives	Carboxylic acids and derivatives	Amino acids, peptides, and analogues	Level 1	59.3	88.7	M+H	C16H19N3O3	1.12151	200142	199115	200247	201121	159426	183795	181605	180198	174256	164026	202581	210918	217269	211416	170207	206361	151687	165120	159558	154022	160078	158134
3.12_278.1269n	279.134	3.12065	pos	Tyrosyl-Proline	54124	http://funmeta.oebiotech.com/network/54124	HMDB0029113	86005						13055260		NC(CC1=CC=C(O)C=C1)C(=O)N1CCCC1C(O)=O	VNYDHJARLHNEGA-UHFFFAOYSA-N	Organic acids and derivatives	Carboxylic acids and derivatives	Amino acids, peptides, and analogues	Level 1	59.2	93.4	M+H, M+Na	C14H18N2O4	0.909224	738355	735183	723459	714068	495907	643109	711311	673304	683932	496016	718963	766325	794764	758510	468011	790351	645446	638492	654789	626042	649596	643225
5.06_241.1086m/z	241.109	5.05855	neg	Loliolide	255389	http://funmeta.oebiotech.com/network/255389	HMDB0302428							100332		C[C@@]12C[C@@H](O)CC(C)(C)C1=CC(=O)O2	XEVQXKKKAVVSMW-WRWORJQWSA-N	Organoheterocyclic compounds	Benzofurans	Unclassified	Level 1	59.2	73.1	M+FA-H	C11H16O3	2.26329	6291.8	7733.03	8460.79	6726.34	8047.79	7739.4	8920.06	8059.33	7550.73	7392.73	6844.65	7617.17	7673.14	3964.13	5773.57	8090.69	6401.38	8891.87	9788.34	6065.6	7556.33	7779
7.12_330.2411n	329.234	7.12377	neg	9,10,18-Trihome(12)	3176	http://funmeta.oebiotech.com/network/3176		35685	LMFA02000222					5312878		C(CCCCCCCC(O)C(O)C/C=C/CCCCCO)(=O)O	NFBTXRAFZLIQAU-XBXARRHUSA-N	Lipids and lipid-like molecules	Fatty Acyls	Fatty acids and conjugates	Level 1	59.2	81.1	M-H, 2M-H	C18H34O5	1.5218	698304	684813	671675	673267	303287	450880	551323	490570	481423	287344	889553	900952	947149	882821	389848	882262	507281	540990	542194	473510	489288	475582
3.65_263.1429m/z	263.143	3.64892	pos	Ile Met	266243	http://funmeta.oebiotech.com/network/266243		24031						7020106		CCC(C)C(C(=O)NC(CCSC)C(=O)O)N	TUYOFUHICRWDGA-CIUDSAMLSA-N	Organic acids and derivatives	Carboxylic acids and derivatives	Amino acids, peptides, and analogues	Level 1	59.1	64.9	M+H	C11H22N2O3S	1.78202	64047.2	66946.7	66011.4	63036.6	33512.5	39313.2	43870.9	42506.2	37420.5	33276.7	85943.2	84678.9	91779.1	87614.7	62156.4	87288.8	27158.4	28208.3	30503.6	25055.2	28044.2	29505.3
3.90_265.1551m/z	265.155	3.90397	pos	Phenylalanylvaline	54025	http://funmeta.oebiotech.com/network/54025	HMDB0029008	24030		73638				7359121	3918-90-9	CC(C)[C@H](NC(=O)[C@@H](N)CC1=CC=CC=C1)C(O)=O	IEHDJWSAXBGJIP-RYUDHWBXSA-N	Organic acids and derivatives	Carboxylic acids and derivatives	Amino acids, peptides, and analogues	Level 1	59.1	83.4	M+H	C14H20N2O3	1.80905	113992	118783	120779	103418	50687.1	57858.2	62407.7	54834.5	55818.3	51422.9	152470	151571	171831	162949	126484	157322	32470.8	32592.6	33758.2	32096.1	33812.7	31378.9
8.20_240.0672n	239.06	8.20053	neg	Propyl 1-(Propylsulfinyl)Propyl Disulfide	57333	http://funmeta.oebiotech.com/network/57333	HMDB0033071	88963		174238				85752107		CCCSSC(CC)S(=O)CCC	NIBWKLISDHVING-UHFFFAOYSA-N	Organosulfur compounds	Sulfoxides	Unclassified	Level 1	59.1	92.8	M-H, M+FA-H	C9H20OS3	-1.69929	8121.51	6486.2	7125.11	7264	15826.7	11349.6	8079.23	10280	9667.45	10647.3	17420.7	11918.9	8545.81	13219.8	27587.1	6952.04	9307.69	7343.16	8007.69	7382.79	7487.76	8004.46
1.16_286.1889m/z	286.189	1.15933	neg	Arginylisoleucine	53751	http://funmeta.oebiotech.com/network/53751	HMDB0028712	23721		73814				7009553	62632-70-6	CC[C@H](C)[C@H](NC(=O)[C@@H](N)CCCNC(N)=N)C(O)=O	QYLJIYOGHRGUIH-CIUDSAMLSA-N	Organic acids and derivatives	Carboxylic acids and derivatives	Amino acids, peptides, and analogues	Level 1	59	90.5	M-H	C12H25N5O3	1.47495	8577.87	9266.28	8700.42	9226.4	0.000197568	0.000197568	588.307	146.927	157.055	0.000197568	20594.6	17417.2	23426.3	17068.2	7350.61	14303.4	0.000197568	0.000197568	58.9959	0.000197568	62.1072	0.000197568
14.62_391.2849m/z	391.285	14.6169	pos	Octadecyl Fumarate	7629	http://funmeta.oebiotech.com/network/7629	HMDB0038073	92842	LMFA07010979					6436905	1741-93-1	O=C(O)/C=C\C(OCCCCCCCCCCCCCCCCCC)=O	MHQJUHSHQGQVTM-HNENSFHCSA-N	Lipids and lipid-like molecules	Fatty Acyls	Fatty acid esters	Level 1	59	89.1	M+Na	C22H40O4	8.20896	306951	296478	332535	276921	611885	331271	263325	307966	277545	638857	361277	292643	299678	365888	1177994	325881	286012	309882	275833	285281	262392	294162
2.84_201.1237m/z	201.124	2.83628	pos	4(1h)-Pyridinone, 3-Hydroxy-1-(3-Hydroxypropyl)-2-Methyl-	205271	http://funmeta.oebiotech.com/network/205271	HMDB0250502							93513		CC1=C(O)C(=O)C=CN1CCCO	MZTICZXVUWMKNM-UHFFFAOYSA-N	Organoheterocyclic compounds	Pyridines and derivatives	Methylpyridines	Level 1	59	94.7	M+NH4	C9H13NO3	1.96198	157748	155379	154921	157604	131935	140119	161771	157351	155743	127187	146125	138538	149506	146718	113382	154155	163980	168692	172606	162726	167591	165581
4.28_211.0850n	194.082	4.28398	pos	6-Maleimidocaproic Acid	266251	http://funmeta.oebiotech.com/network/266251		24061						573683	55750-53-3	C1=CC(=O)N(C1=O)CCCCCC(=O)O	WOJKKJKETHYEAC-UHFFFAOYSA-N	Lipids and lipid-like molecules	Fatty Acyls	Fatty acids and conjugates	Level 1	59	59.3	M+H-H2O, M+H, M+Na	C10H13NO4	2.70478	55220.1	53801.6	58103.1	55454.2	58332.4	48749.6	52095	49401.4	63022.4	54071.9	29362.8	57750.5	37098.7	21508.1	57891.4	74213.9	79737.9	83559.6	75375.5	80557.3	90596.5	73546.5
3.97_237.1238m/z	237.124	3.97402	pos	Alanyl-Dl-Phenylalanine	266907	http://funmeta.oebiotech.com/network/266907		44266						2080	1999-45-7	CC(C(=O)NC(CC1=CC=CC=C1)C(=O)O)N	OMNVYXHOSHNURL-UHFFFAOYSA-N	Organic acids and derivatives	Carboxylic acids and derivatives	Amino acids, peptides, and analogues	Level 1	58.9	89.8	M+H	C12H16N2O3	1.98477	30466.2	32148.7	31841.9	30663	31471.5	30852.8	31303	32447.3	30641.2	29759.4	28127.3	30002	30539.9	28728	22862.6	29486	31167.5	33260.7	31482	31646	32333.2	31041
10.55_267.1721m/z	267.172	10.5505	pos	Tributyl Phosphate	212567	http://funmeta.oebiotech.com/network/212567	HMDB0259164	70062		35019	C14439			31357	126-73-8	CCCCOP(=O)(OCCCC)OCCCC	STCOOQWBFONSKY-UHFFFAOYSA-N	Organic acids and derivatives	Organic phosphoric acids and derivatives	Phosphate esters	Level 1	58.8	78.5	M+H	C12H27O4P	0.408329	9791.55	9752.39	9895.63	8457.97	18552.1	8207.81	6562.12	7639.76	7088.58	17612.5	8119.98	7903.12	9033.62	7946.45	31469.2	8101.33	7040.59	7288.85	6961.59	7718.2	6652.69	7241.73
11.05_297.2673n	298.275	11.0453	pos	Palmitoleoyl-Ea	9052	http://funmeta.oebiotech.com/network/9052	HMDB0013648	46564	LMFA08040043	71465				9835868	94421-67-7	C(CCCCCCC(=O)NCCO)/C=C\CCCCCC	WFRLANWAASSSFV-FPLPWBNLSA-N	Organic nitrogen compounds	Organonitrogen compounds	Amines	Level 1	58.8	76.7	M+H, M+Na, M+H-H2O	C18H35NO2	1.85493	8384.04	9466.33	10628.5	11074.8	21215.8	12924.6	10248.5	12750.6	11961.7	19927.5	5745.06	3427.09	2368.65	3147.14	8385.26	2876.29	14590.5	15759.6	15041.2	13821.3	14316.5	14138.6
6.20_681.3484m/z	681.348	6.20068	neg	Physagulin D	44836	http://funmeta.oebiotech.com/network/44836			LMST01160046					14825632		[C@]12([C@H](O)C=C3C[C@@H](O[C@H]4[C@H](O)[C@@H](O)[C@H](O)[C@@H](CO)O4)C[C@H](O)[C@]3(C)[C@@]1([H])CC[C@]1(C)[C@@]([H])([C@@](C)([H])[C@H]3CC(C)=C(CO)C(=O)O3)CC[C@@]21[H])[H]	ONUZSIYVENIZOQ-YFRGYWQISA-N	Lipids and lipid-like molecules	Steroids and steroid derivatives	Steroid lactones	Level 1	58.8	89.8	M+FA-H	C34H52O11	-1.16208	24320.1	22154.5	18541.4	22118.8	11249.4	19613.6	25772.5	20680	20669	11185.4	22950.7	22519.1	25628.3	23224.5	8673.36	25318.4	23188.8	25402.8	23298.5	22147.4	21828.9	22485.2
3.64_298.0972m/z	298.097	3.63547	pos	(2r,5s)-2-(6-Aminopurin-9-Yl)-5-(Methylsulfanylmethyl)Oxolane-3,4-Diol	211223	http://funmeta.oebiotech.com/network/211223	HMDB0257557							149		CSCC1OC(C(O)C1O)N1C=NC2=C(N)N=CN=C12	WUUGFSXJNOTRMR-UHFFFAOYSA-N	Nucleosides, nucleotides, and analogues	5'-deoxyribonucleosides	5'-deoxy-5'-thionucleosides	Level 2	58.7	0	M+H	C11H15N5O3S	1.28313	605335	602158	586608	619003	565374	606512	639537	586167	581327	589668	586433	598704	605159	581249	506697	585811	546102	535333	541812	507543	539682	548323
1.06_192.0267n	191.019	1.06342	neg	Citric Acid	46867	http://funmeta.oebiotech.com/network/46867	HMDB0000094	124		30769	C00158	afm00020,afm00250,afm00630,afm01053	Citrate cycle (TCA cycle)|Alanine, aspartate and glutamate metabolism|Glyoxylate and dicarboxylate metabolism|Biosynthesis of siderophore group nonribosomal peptides	311	77-92-9	OC(=O)CC(O)(CC(O)=O)C(O)=O	KRKNYBCHXYNGOX-UHFFFAOYSA-N	Organic acids and derivatives	Carboxylic acids and derivatives	Tricarboxylic acids and derivatives	Level 1	58.6	86.4	M-H2O-H, M-H	C6H8O7	-1.31549	19096.7	17484.2	14828.6	18760.9	9476.29	13039.5	20575.7	13749.3	31559.4	10981.6	9870.79	19077.1	12643.4	12119.1	5170.34	13885.5	14313.5	11708.5	15100.6	17061.8	14481.5	20329.8
0.60_294.1677m/z	294.168	0.602133	pos	Arginylhistidine	53750	http://funmeta.oebiotech.com/network/53750	HMDB0028711	23714						69256407	155114-05-9	N[C@@H](CCCNC(N)=N)C(=O)N[C@@H](CC1=CN=CN1)C(O)=O	BNODVYXZAAXSHW-IUCAKERBSA-N	Organic acids and derivatives	Carboxylic acids and derivatives	Amino acids, peptides, and analogues	Level 1	58.6	86.5	M+H-H2O	C12H21N7O3	1.14292	61282.4	58234.3	57688.5	61571	72464.2	61774.2	63397.6	58351.3	64797.3	62167.8	62440.8	62304.2	59481.9	63711.3	78458.1	57998.4	62673.4	65117.3	58189.2	59728.4	63995.7	62099.4
4.32_350.1730m/z	350.173	4.31813	neg	PC(0:0/7:0)	19870	http://funmeta.oebiotech.com/network/19870		40361	LMGP01050095	138266				24779501		[C@](COP(=O)([O-])OCC[N+](C)(C)C)([H])(OC(CCCCCC)=O)CO	XHIJUZNRGPLVKF-CQSZACIVSA-N	Lipids and lipid-like molecules	Glycerophospholipids	Glycerophosphocholines	Level 1	58.6	73.6	M-H2O-H	C15H32NO7P	-2.07136	5659.96	4223.11	5116.77	4786.21	6884.83	4923.75	3879.24	4588.67	3766.64	6372.08	7020.42	5993.73	6457.82	6902.75	9843.98	7225.62	2497.91	2953.49	2690.49	2939.65	2939.89	2891.53
9.66_417.2292m/z	417.229	9.6552	neg	Norgestomet	209681	http://funmeta.oebiotech.com/network/209681	HMDB0255739							12942434		CC1CC2(C)C(CCC2(OC(C)=O)C(C)=O)C2CCC3=CC(=O)CCC3C12	IWSXBCZCPVUWHT-UHFFFAOYSA-N	Lipids and lipid-like molecules	Steroids and steroid derivatives	Pregnane steroids	Level 1	58.6	58.8	M+FA-H	C23H32O4	2.49488	2705.84	2296.65	2101.96	1812.27	163.382	0.000197568	11880.8	1240.04	34965.6	4067.97	430.959	4854.49	387.064	593.724	255.976	6656.42	177.064	602.018	55.578	71.9599	0.000197568	432.358
4.96_992.4401m/z	992.44	4.96438	neg	Atosiban	203752	http://funmeta.oebiotech.com/network/203752	HMDB0248705							21183636		CCOC1=CC=C(CC2NC(=O)CCSSCC(NC(=O)C(CC(N)=O)NC(=O)C(NC(=O)C(NC2=O)C(C)CC)C(C)O)C(=O)N2CCCC2C(=O)NC(CCCN)C(=O)NCC(N)=O)C=C1	VWXRQYYUEIYXCZ-UHFFFAOYSA-N	Organic acids and derivatives	Carboxylic acids and derivatives	Amino acids, peptides, and analogues	Level 3	58.5	94.9	M-H	C43H67N11O12S2	6.24902	107357	119681	138010	131309	135124	121011	131433	148704	140670	156968	135822	105237	117485	113656	144396	139922	147269	132559	117232	131637	122092	122296
1.12_181.0735n	180.066	1.12013	neg	L-Tyrosine	46901	http://funmeta.oebiotech.com/network/46901	HMDB0000158	34		17895	C00082	afm00130,afm00261,afm00350,afm00360,afm00400,afm00460,afm00680,afm00730,afm00970,afm00997,afm00998,afm00999	Ubiquinone and other terpenoid-quinone biosynthesis|Monobactam biosynthesis|Tyrosine metabolism|Phenylalanine metabolism|Phenylalanine, tyrosine and tryptophan biosynthesis|Cyanoamino acid metabolism|Methane metabolism|Thiamine metabolism|Aminoacyl-tRNA biosynthesis|Biosynthesis of various other secondary metabolites|Biosynthesis of various antibiotics|Biosynthesis of various plant secondary meta…	6057	60-18-4	N[C@@H](CC1=CC=C(O)C=C1)C(O)=O	OUYCCCASQSFEME-QMMMGPOBSA-N	Organic acids and derivatives	Carboxylic acids and derivatives	Amino acids, peptides, and analogues	Level 1	58.4	75	M-H, M+FA-H	C9H11NO3	-1.91512	8269.88	8451.2	9382.21	10513.9	8222.97	8240.42	8872.55	9450.41	11951.3	8395.21	6999.9	8454.57	7056.8	7166.77	6824.27	6783.06	9811.85	8925.81	10189.4	9668.66	9777.62	10340.1
3.95_316.2236m/z	316.224	3.94795	pos	Ile Leu Ala	261940	http://funmeta.oebiotech.com/network/261940		19277						145456186		CCC(C)C(C(=O)NC(CC(C)C)C(=O)NC(C)C(=O)O)N	KLBVGHCGHUNHEA-BJDJZHNGSA-N	Organic acids and derivatives	Carboxylic acids and derivatives	Amino acids, peptides, and analogues	Level 1	58.4	48.2	M+H	C15H29N3O4	1.63332	21297.2	23423.5	22779.6	26299.4	15535.1	19513.3	17737.3	18935.6	18421.5	15936.6	25118.1	26765.8	26648	26618.5	19815.3	29181.4	15122.4	16342.4	15499.4	17148.9	13837.5	14779.1
4.58_277.1187m/z	277.119	4.58203	pos	Kelatorphan	208068	http://funmeta.oebiotech.com/network/208068	HMDB0253779							10402181		CC(NC(=O)C(CC(=O)NO)CC1=CC=CC=C1)C(O)=O	OJCFZTVYDSKXNM-UHFFFAOYSA-N	Organic acids and derivatives	Carboxylic acids and derivatives	Amino acids, peptides, and analogues	Level 1	58.4	86.6	M+H-H2O	C14H18N2O5	1.26901	154183	162034	155744	158291	180896	112233	131607	135216	208102	159535	108108	185761	114549	86966.7	166285	189698	196901	194176	195378	219824	218367	204940
0.67_86.0376n	87.0449	0.668883	pos	Methacrylic Acid	208621	http://funmeta.oebiotech.com/network/208621	HMDB0254514			25219						CC(=C)C(O)=O	CERQOIWHTDAKMF-UHFFFAOYSA-N	Organic acids and derivatives	Carboxylic acids and derivatives	Carboxylic acids	Level 1	58.3	86	M+H, M+NH4	C4H6O2	9.3852	18797.1	19747.6	18705.2	19511.9	29706.4	15953.9	15835.7	16013.8	32834.3	28603.7	16409.7	23310.9	14760.1	15542.1	42966.4	16527.8	15313.5	16514.8	16051.1	14866	15087.4	18476.8
0.78_267.0975n	266.09	0.779117	neg	8-Oxo-2'-Deoxyadenosine	202417	http://funmeta.oebiotech.com/network/202417	HMDB0247147							14135814		NC1=NC=NC2=C1NC(=O)N2C1CC(O)C(CO)O1	NDWAUKFSFFRGLF-UHFFFAOYSA-N	Nucleosides, nucleotides, and analogues	Purine nucleosides	Purine 2'-deoxyribonucleosides	Level 1	58.3	63.8	M-H2O-H, M-H	C10H13N5O4	2.61081	4493.91	3762.79	4010.78	3499.92	5600.99	4424.68	3220.34	3200.83	3739.38	6610.3	5380.01	4067.51	5004.18	5317.41	7976.93	4230.9	2923.26	3593.95	3254.22	2865.71	3207.52	3054.24
3.97_298.1415m/z	298.141	3.97483	neg	N-Hexanoyl Histidine	8869	http://funmeta.oebiotech.com/network/8869			LMFA08020295					22804202		C1(N=CNC=1)C[C@]([H])(NC(CCCCC)=O)C(=O)O	ORIZVAWRQXIOEB-JTQLQIEISA-N	Organic acids and derivatives	Carboxylic acids and derivatives	Amino acids, peptides, and analogues	Level 2	58.3	28.6	M+FA-H	C12H19N3O3	2.56394	5015.08	4094.55	4966.55	4935.89	3321.5	2920.47	3591.85	3656.65	7242.93	5434.77	2865.7	5329.87	3029	2666.69	3592.97	4556.03	5449.51	3777.61	4418.87	4032.42	7477.7	5896.21
1.33_293.1476n	294.155	1.32915	pos	3,4,5-Trihydroxypentanoylcarnitine	198183	http://funmeta.oebiotech.com/network/198183	HMDB0241652									C[N+](C)(C)CC(CC([O-])=O)OC(=O)CC(O)C(O)CO	CLDWQVMPZRSBPB-UHFFFAOYSA-N	Lipids and lipid-like molecules	Fatty Acyls	Fatty acid esters	Level 1	58.2	75.3	M+H-H2O, M+H	C12H23NO7	0.420753	258691	251594	259952	246959	182741	159831	204885	214386	499957	139961	185327	358461	193244	193990	130858	206858	264784	220887	308427	227270	245530	307702
4.01_274.1205m/z	274.12	4.01252	neg	Gly Phe Ala	258827	http://funmeta.oebiotech.com/network/258827		16019						4578034		CC(C(=O)O)NC(=O)C(CC1=CC=CC=C1)NC(=O)CN	WMGHDYWNHNLGBV-UHFFFAOYSA-N	Unclassified	Unclassified	Unclassified	Level 2	58.2	0	M-H2O-H	C14H19N3O4	2.618	5694.27	4045.2	3866.16	4582.45	6581	3084.81	2879.13	3743.28	2861.79	7978.28	6652.43	5730.06	5722.22	5871.72	13210.6	5745.88	3150.84	2876.99	2371.18	2848.05	2450.6	3196.22
2.43_320.1818m/z	320.182	2.42852	pos	Ser Ile Thr	258873	http://funmeta.oebiotech.com/network/258873		16066						145457787		CCC(C)C(C(=O)NC(C(C)O)C(=O)O)NC(=O)C(CO)N	ZOPISOXXPQNOCO-SVSWQMSJSA-N	Unclassified	Unclassified	Unclassified	Level 1	58.1	89.2	M+H	C13H25N3O6	0.630868	51406.3	51472.2	48671.4	47487	29839.8	37998.2	47616.4	43597.3	49702.4	29321	43643.1	52482.4	43349.8	42453.1	27751.1	54552.2	53846.4	57195.9	61484	62977.5	62234.9	55726.1
3.21_222.1129m/z	222.113	3.2101	pos	Hydrocotarnine	57902	http://funmeta.oebiotech.com/network/57902	HMDB0033701	43460			C13534			3646	550-10-7	COC1=C2CN(C)CCC2=CC2=C1OCO2	XXANNZJIZQTCBP-UHFFFAOYSA-N	Organoheterocyclic compounds	Tetrahydroisoquinolines	Unclassified	Level 1	58.1	88.4	M+H	C12H15NO3	2.06555	47670.2	49173.1	46703.5	49415.3	36179.5	45705.4	47788.4	46961.1	48832.2	36002.3	43347	44618.8	46202.1	45774.4	32078.5	48888.5	48053.6	49973.4	48921.2	47441.9	49369.2	47988.5
4.31_359.2293m/z	359.229	4.31143	pos	Asn Ile Leu	264633	http://funmeta.oebiotech.com/network/264633		22097						145454155		CCC(C)C(C(=O)NC(CC(C)C)C(=O)O)NC(=O)C(CC(=O)N)N	GQRDIVQPSMPQME-ZPFDUUQYSA-N	Organic acids and derivatives	Carboxylic acids and derivatives	Amino acids, peptides, and analogues	Level 1	58.1	80.9	M+H	C16H30N4O5	1.11163	152399	152208	150232	149162	122785	139047	139435	138580	136552	120059	155043	170118	167926	167435	128129	164002	125868	136572	126612	130230	129848	127884
4.44_461.1103m/z	461.11	4.44497	neg	Daidzin	29152	http://funmeta.oebiotech.com/network/29152	HMDB0033991	64304	LMPK12050013	42202	C10216			107971	552-66-9	C1(O[C@H]2[C@H](O)[C@@H](O)[C@H](O)[C@@H](CO)O2)=CC2OC=C(C3=CC=C(O)C=C3)C(=O)C=2C=C1	KYQZWONCHDNPDP-QNDFHXLGSA-N	Phenylpropanoids and polyketides	Isoflavonoids	Isoflavonoid O-glycosides	Level 2	58.1	36.9	M+FA-H	C21H20O9	3.39764	17405.5	25312.4	17790.8	19106.2	34775.4	19963.2	20214.6	21306.6	19360.6	28556.5	18660	23792.9	25346.5	26631.4	34636.7	16671.4	28744.3	24151.4	16380.9	28096.8	21085.9	26312.4
5.44_224.0930m/z	224.093	5.43892	neg	Methyl N,N-Dimethylanthranilate	256134	http://funmeta.oebiotech.com/network/256134	HMDB0303257									COC(=O)C1=CC=CC=C1N(C)C	ZCNSBHAIPOWHJE-UHFFFAOYSA-N	Benzenoids	Benzene and substituted derivatives	Benzoic acids and derivatives	Level 1	58.1	76.6	M+FA-H	C10H13NO2	0.775583	8662.54	8426.69	8665.61	8288.54	4730.52	7039.88	10153.7	9766.55	7311.62	4696.33	7189.62	6927.75	7033.45	8922.74	5102.89	8454.53	9830.51	10221.8	9433.78	7217.54	7085.35	9120.64
11.14_360.2150n	383.204	11.1387	pos	Tributyl Citrate	299753	http://funmeta.oebiotech.com/network/299753		324874						6507		CCCCOC(=O)CC(CC(=O)OCCCC)(C(=O)OCCCC)O	ZFOZVQLOBQUTQQ-UHFFFAOYSA-N	Organic acids and derivatives	Carboxylic acids and derivatives	Tricarboxylic acids and derivatives	Level 3	58	93.7	M+H, M+NH4, M+Na	C18H32O7	0.505147	476851	456884	502676	449815	997104	619768	433346	463178	472481	1.08044e+06	555854	483194	521434	447989	1.73585e+06	590470	418955	435449	337075	437588	439220	443083
4.82_360.1920m/z	360.192	4.82383	pos	Pro Pro Phe	261900	http://funmeta.oebiotech.com/network/261900		19234						10133086		C1CC(NC1)C(=O)N2CCCC2C(=O)NC(CC3=CC=CC=C3)C(=O)O	NAIPAPCKKRCMBL-JYJNAYRXSA-N	Organic acids and derivatives	Carboxylic acids and derivatives	Amino acids, peptides, and analogues	Level 1	58	85.1	M+H	C19H25N3O4	0.590919	24749.2	25404.9	27619.1	23429	20932.4	24820.7	24241.8	25341.5	26065.1	19545.5	21840.1	21356	25240.8	23250.2	16814	26088.5	26227.7	28371.2	25955.4	22225.1	26523.6	25069.7
5.40_227.0928m/z	227.093	5.40495	neg	Asperitaconic Acid C	2949	http://funmeta.oebiotech.com/network/2949			LMFA01170148					139589571		[C@H](C(=C)C(O)=O)(C(=O)O)CCCCC(=O)C	IGSGZWAWTKVRCR-VIFPVBQESA-N	Organic acids and derivatives	Keto acids and derivatives	Medium-chain keto acids and derivatives	Level 2	58	0	M-H	C11H16O5	1.40663	452.664	434.812	480.193	319.361	652.346	540.468	314.896	410.971	438.298	695.334	431.441	406.62	392.338	299.722	882.453	367.69	430.032	354.713	319.052	525.678	451.752	460.119
9.79_311.2235m/z	311.223	9.79033	neg	8r,11s-Dihode	3019	http://funmeta.oebiotech.com/network/3019		96883	LMFA02000064					56935844		C(CCCCCC[C@@H](O)/C=C\[C@@H](O)/C=C\CCCCC)(=O)O	PIQZTMSSBGKFNU-UZDJSAAESA-N	Lipids and lipid-like molecules	Fatty Acyls	Lineolic acids and derivatives	Level 1	58	73.8	M-H	C18H32O4	2.27163	4676.42	3984.4	4355.42	3680.97	934.788	1221.89	1386.72	1198.77	929.224	962.068	7699.41	30839.8	5860.32	6796.72	2892.67	6923.89	2256.94	1306.19	1157.92	837.612	1156.98	1017.04
9.70_313.2392m/z	313.239	9.69737	neg	12,13-Dihydroxyoleic Acid	3256	http://funmeta.oebiotech.com/network/3256	HMDB0004705		LMFA02000302	72665	C14829	afm00591	Linoleic acid metabolism	25320870	7293-40-5	C(CCCCCCC/C=C\C[C@H](O)[C@@H](O)CCCCC)(=O)O	CQSLTKIXAJTQGA-BTDPBSJTSA-N	Lipids and lipid-like molecules	Fatty Acyls	Fatty acids and conjugates	Level 1	57.9	72.6	M-H	C18H34O4	2.37501	40433.1	35062.2	35847.8	39543.5	11937.9	12721.9	14963.7	12053.5	13298.6	9941.92	73221.9	74003.3	59840.6	71610.5	33283.1	70787.7	11878.2	10762.6	10610.7	10334.9	11318.7	11364.2
3.89_143.0740n	144.081	3.89125	pos	Quinaldine	64991	http://funmeta.oebiotech.com/network/64991	HMDB0042004	96204		132813				7060	91-63-4	CC1=NC2=CC=CC=C2C=C1	SMUQFGGVLNAIOZ-UHFFFAOYSA-N	Organoheterocyclic compounds	Quinolines and derivatives	Unclassified	Level 1	57.9	63.2	M+H, M+NH4	C10H9N	3.20573	23120.1	22725.3	23556.2	21675.4	25644.8	23308.3	23749.2	22373.9	22652.9	23463.6	20496.9	19962.5	21551.1	22560.8	21506	22249	21339	22277.9	23195.7	22546.6	24569.4	21659
9.23_277.2161m/z	277.216	9.22902	pos	Bolandiol	204304	http://funmeta.oebiotech.com/network/204304	HMDB0249338							25440		CC12CCC3C(CCC4=CC(O)CCC34)C1CCC2O	CMXKUJNZWYTFJN-UHFFFAOYSA-N	Lipids and lipid-like molecules	Steroids and steroid derivatives	Estrane steroids	Level 1	57.9	68.9	M+H	C18H28O2	-0.340166	3328.73	3920.63	3016.47	2747.87	0.000197568	0.000197568	138.984	0.000197568	36.7544	0.000197568	5840.72	6253.55	6139.59	5289.28	2659.27	6137.78	149.525	54.5948	55.608	0.000197568	86.9574	90.2056
4.51_120.0813m/z	120.081	4.50647	pos	Indoline	207808	http://funmeta.oebiotech.com/network/207808	HMDB0253472	327013		43295				10328		C1CC2=CC=CC=C2N1	LPAGFVYQRIESJQ-UHFFFAOYSA-N	Organoheterocyclic compounds	Indoles and derivatives	Indolines	Level 1	57.8	85.1	M+H	C8H9N	4.36026	4968.7	4968.27	4905.68	5276.21	4927.81	4017.35	3634.85	3782.56	4412.59	4346.37	5191.24	5219.33	5478.82	4899.43	6067.86	5272.48	4207.96	3931.94	3692.78	3997.26	4606.44	3903.95
4.75_349.2005n	350.208	4.74638	pos	Ala Ile Phe	264586	http://funmeta.oebiotech.com/network/264586		22050						25027315		CCC(C)C(C(=O)NC(CC1=CC=CC=C1)C(=O)O)NC(=O)C(C)N	QCTFKEJEIMPOLW-JURCDPSOSA-N	Organic acids and derivatives	Carboxylic acids and derivatives	Amino acids, peptides, and analogues	Level 1	57.8	53.7	M+H, M+Na	C18H27N3O4	0.885421	12771.6	15197.6	13195.8	14496.3	9552.48	11356.2	11150.9	10382.3	11552.3	7749.23	16006.1	17973	17100.1	16904.9	10507	18683	7665.41	6904.46	8426.37	6555.05	8340.07	7354.85
4.76_135.0445m/z	135.044	4.7552	neg	2-Hydroxyacetophenone	200592	http://funmeta.oebiotech.com/network/200592	HMDB0245150	66603		28341	C07189			68490	582-24-1	OCC(=O)C1=CC=CC=C1	ZWVHTXAYIKBMEE-UHFFFAOYSA-N	Organic oxygen compounds	Organooxygen compounds	Carbonyl compounds	Level 1	57.8	71.1	M-H	C8H8O2	-4.96056	1250.14	1320.23	1249.44	1465.79	1924.93	1363.98	1206.94	1680.78	1724.5	2131.87	990.633	1227.7	964.589	1052.92	2773.17	1379	1152.55	1455.04	1300.29	1571.23	1682	1402.33
8.20_230.2481m/z	230.248	8.19995	pos	Xestoaminol C	38975	http://funmeta.oebiotech.com/network/38975	HMDB0304813	53933	LMSP01080033	73882				14756407		C[C@H](N)[C@H](O)CCCCCCCCCCC	WMUMHAZHWIUBPN-UONOGXRCSA-N	Organic nitrogen compounds	Organonitrogen compounds	Amines	Level 1	57.8	82.3	M+H	C14H31NO	0.940707	71973.1	69043.9	65872.7	74518.3	145317	94526.6	83872	69703.5	69448.3	115665	119399	110849	70279.6	102512	227847	83829.7	85065.1	85963.2	87798.2	74169.4	67964.5	68890
0.72_258.1565m/z	258.157	0.718767	pos	Arginylthreonine	53758	http://funmeta.oebiotech.com/network/53758	HMDB0028719							25109623	106326-78-7	C[C@@H](O)[C@H](NC(=O)[C@@H](N)CCCNC(N)=N)C(O)=O	XNSKSTRGQIPTSE-VQVTYTSYSA-N	Organic acids and derivatives	Carboxylic acids and derivatives	Amino acids, peptides, and analogues	Level 1	57.7	76.8	M+H-H2O	C10H21N5O4	1.59731	29361	33654.2	36909.6	33483.5	30462	28741.6	29968.3	34037.6	30335.4	26351.4	34233.3	28739.5	28521.6	30024.1	29042.1	25433.2	37705.2	36338.4	38142.2	35286.9	33013.8	36581.6
13.81_403.3072m/z	403.307	13.8133	neg	MG(18:0/0:0/0:0)	51167	http://funmeta.oebiotech.com/network/51167	HMDB0011131	61993		75550				15560610	22610-61-3	[H][C@](O)(CO)COC(=O)CCCCCCCCCCCCCCCCC	VBICKXHEKHSIBG-FQEVSTJZSA-N	Lipids and lipid-like molecules	Glycerolipids	Monoradylglycerols	Level 2	57.7	0	M+FA-H	C21H42O4	1.84694	61447.2	52526.5	50804.2	59348.2	76666.9	56984.7	56174.2	49043.9	49924.7	88993.5	68245.7	55080.1	54400	61430.1	96303.3	57325.2	52972.4	53066.4	55525	61950.1	56019.5	55773.6
2.87_332.1851n	333.192	2.8667	pos	Lysyltryptophan	53983	http://funmeta.oebiotech.com/network/53983	HMDB0028962	23700		74569				4369395	50674-18-5	NCCCC[C@H](N)C(=O)N[C@@H](CC1=CNC2=CC=CC=C12)C(O)=O	RVKIPWVMZANZLI-ZFWWWQNUSA-N	Organic acids and derivatives	Carboxylic acids and derivatives	Amino acids, peptides, and analogues	Level 3	57.7	88.8	M+H-H2O, M+H	C17H24N4O3	0.752455	46491	41753.6	43986.1	45729.3	25577.1	44159	45697.4	43820.7	47284.1	28246.5	45936.2	49952.7	49254.6	46462.3	15633.4	47849.5	45562.8	46686.6	49057	45702.8	48138.9	43911.8
5.57_182.0710n	183.078	5.57053	pos	Triethyl Phosphate	212593	http://funmeta.oebiotech.com/network/212593	HMDB0259191	62875		45927				6535	78-40-0	CCOP(=O)(OCC)OCC	DQWPFSLDHJDLRL-UHFFFAOYSA-N	Organic acids and derivatives	Organic phosphoric acids and derivatives	Phosphate esters	Level 3	57.7	90.8	M+H, M+Na	C6H15O4P	1.25102	11722.8	12361	11875	12328.9	59300.3	79411.2	48261.9	46133.4	45102.5	152106	140044	77501.8	109221	102254	447734	105617	48018	83949.1	27047.1	65775.8	79870.4	62528.3
4.07_265.1549m/z	265.155	4.07377	pos	Valylphenylalanine	54145	http://funmeta.oebiotech.com/network/54145	HMDB0029134	24009		75016				6993119	3918-92-1	CC(C)[C@H](N)C(=O)N[C@@H](CC1=CC=CC=C1)C(O)=O	GJNDXQBALKCYSZ-RYUDHWBXSA-N	Organic acids and derivatives	Carboxylic acids and derivatives	Amino acids, peptides, and analogues	Level 1	57.6	82.4	M+H	C14H20N2O3	0.982467	163308	154733	170278	170675	70763.1	73994.6	77020.5	74586.3	72526.6	65547.7	256145	246720	254354	263033	193646	262807	41273.7	41763.7	42684.9	40963.5	44340.6	39800.4
5.00_275.1044m/z	275.104	5.00153	neg	N-Lactoyl-Tryptophan	83448	http://funmeta.oebiotech.com/network/83448	HMDB0062178							131770415		C[C@H](O)C(=O)N[C@@H](CC1=CNC2=CC=CC=C12)C(O)=O	AQHJZWISLYVACJ-UFBFGSQYSA-N	Organic acids and derivatives	Carboxylic acids and derivatives	Amino acids, peptides, and analogues	Level 1	57.6	79.9	M-H	C14H16N2O4	2.49951	12888.1	12819.8	10485.4	13140	12212.5	13646.4	13694.2	13912.6	14541.9	14974.1	11172.1	11264.2	12126.1	11683.8	15805.5	9566.25	17491.5	13891.6	15482.7	15417.4	17107.2	15618.7
4.41_116.0712m/z	116.071	4.40933	pos	L-Proline	46904	http://funmeta.oebiotech.com/network/46904	HMDB0000162	29		17203	C00148	afm00330,afm00332,afm00404,afm00470,afm00970	Arginine and proline metabolism|Carbapenem biosynthesis|Staurosporine biosynthesis|D-Amino acid metabolism|Aminoacyl-tRNA biosynthesis	145742	147-85-3	OC(=O)[C@@H]1CCCN1	ONIBWKKTOPOVIA-BYPYZUCNSA-N	Organic acids and derivatives	Carboxylic acids and derivatives	Amino acids, peptides, and analogues	Level 3	57.5	96.1	M+H	C5H9NO2	4.92678	16342.1	15573.6	17208.3	15699.4	20295.3	16468.2	15515.7	16051.3	16553.7	19047.2	16323.4	15009.2	14863.7	15405.1	21007.5	15220.3	15165.3	16483.5	15478.5	16690.2	16459.4	15982.9
0.78_267.0741m/z	267.074	0.779117	neg	Ara-Hx	202551	http://funmeta.oebiotech.com/network/202551	HMDB0247301	3022						804	7013-16-3	OCC1OC(C(O)C1O)N1C=NC2=C1N=CN=C2O	UGQMRVRMYYASKQ-UHFFFAOYSA-N	Nucleosides, nucleotides, and analogues	Purine nucleosides	Unclassified	Level 1	57.5	58.6	M-H	C10H12N4O5	2.42382	56755.1	45859.4	51437	46913.5	72714	58776.2	48034.6	49967.9	57418.9	71456	43328.2	35382	46997.4	44869.9	52772.4	42739.6	72543.8	83390.8	80202.4	77568.8	80221.1	71009.4
2.40_219.1341m/z	219.134	2.3986	pos	Ser-Leu	211803	http://funmeta.oebiotech.com/network/211803	HMDB0258242									CC(C)CC(NC(=O)C(N)CO)C(O)=O	NFDYGNFETJVMSE-UHFFFAOYSA-N	Organic acids and derivatives	Carboxylic acids and derivatives	Amino acids, peptides, and analogues	Level 1	57.5	67.9	M+H	C9H18N2O4	0.984518	4697.79	5109.68	4911.03	4392.37	895.411	2682.92	3936.78	3819.64	5968.99	1030.79	4214.54	7977.77	5496.87	4364.61	1594.08	6666.59	2935.41	3394.86	3352.01	2783.67	3348.87	3782.33
3.55_129.0551m/z	129.055	3.54652	pos	Adipic Acid	2861	http://funmeta.oebiotech.com/network/2861	HMDB0000448	115	LMFA01170048	30832	C06104			196	124-04-9	C(CCCCC(=O)O)(=O)O	WNLRTRBMVRJNCN-UHFFFAOYSA-N	Lipids and lipid-like molecules	Fatty Acyls	Fatty acids and conjugates	Level 1	57.5	49.8	M+H-H2O	C6H10O4	3.05506	43780.4	48091	44987.7	44060.7	63381	63131.2	61297.3	61522.9	61054.5	58952.6	30908.4	29346.5	30895.7	28335.5	29286.6	28696.1	60461.8	61961.6	62601.7	60101.1	61648	60006.7
4.41_332.2182m/z	332.218	4.40933	pos	Leu Ser Ile	259423	http://funmeta.oebiotech.com/network/259423		16631						145456516		CCC(C)C(C(=O)O)NC(=O)C(CO)NC(=O)C(CC(C)C)N	MVHXGBZUJLWZOH-BJDJZHNGSA-N	Organic acids and derivatives	Carboxylic acids and derivatives	Amino acids, peptides, and analogues	Level 1	57.5	84.5	M+H	C15H29N3O5	0.636881	195367	190671	194432	194920	139714	157417	163911	153543	154804	134219	222584	230268	234272	226882	168458	229851	125634	140822	126557	124548	128339	123300
6.22_215.1291m/z	215.129	6.21732	neg	1-Cyclopropyl-4-Methyl-1,3-Cyclohexanediol	60646	http://funmeta.oebiotech.com/network/60646	HMDB0036992	91980						73815131	83133-21-5	CC1CCC(O)(CC1O)C1CC1	NTSNDVXMQVLQPO-UHFFFAOYSA-N	Organic oxygen compounds	Organooxygen compounds	Alcohols and polyols	Level 1	57.5	69.5	M+FA-H	C10H18O2	1.19393	533.509	554.023	559.594	532.763	898.54	642.463	635.623	682.685	576.182	916.595	666.322	579.106	621.886	490.612	1320.62	532.719	520.791	504.563	483.456	574.534	455.911	509.363
1.23_173.0927m/z	173.093	1.23308	neg	N5-Acetylornithine	197237	http://funmeta.oebiotech.com/network/197237	HMDB0240589			44673				193343	2185-16-2	CC(=O)NCCC[C@H](N)C(O)=O	SRXKAYJJGAAOBP-LURJTMIESA-N	Organic acids and derivatives	Carboxylic acids and derivatives	Amino acids, peptides, and analogues	Level 1	57.4	82.8	M-H	C7H14N2O3	-2.44573	667.898	553.193	626.344	715.68	379.624	271.759	417.268	423.268	1219.32	301.776	467.715	1047.07	503.265	535.447	221.932	558.917	463.201	336.446	463.4	442.738	427.238	499.479
5.65_312.1344m/z	312.134	5.65345	pos	Anthramycin Methyl Ether	203552	http://funmeta.oebiotech.com/network/203552	HMDB0248465							3080642		COC1NC2=C(C=CC(C)=C2O)C(=O)N2C=C(CC12)C=CC(N)=O	YRMCBQLZVBXOSJ-UHFFFAOYSA-N	Organoheterocyclic compounds	Benzodiazepines	1,4-benzodiazepines	Level 1	57.4	79.7	M+H-H2O	C17H19N3O4	0.323849	4090.23	4530.04	4598.07	4138.79	2842	4230.77	4086.57	3478.35	3380.87	2549.59	4685.77	5889.14	5123.37	5377.59	4055.76	4937.38	3200.8	3705.87	3480.77	3896.71	3250.88	3251.87
1.51_318.1578m/z	318.158	1.51298	neg	Kyotorphin	48600	http://funmeta.oebiotech.com/network/48600	HMDB0005768	58303		17537	C02993			123804	70904-56-2	N[C@@H](CC1=CC=C(O)C=C1)C(=O)N[C@@H](CCCNC(N)=N)C(O)=O	JXNRXNCCROJZFB-RYUDHWBXSA-N	Organic acids and derivatives	Carboxylic acids and derivatives	Amino acids, peptides, and analogues	Level 3	57.3	86.5	M-H2O-H	C15H23N5O4	1.90427	7107.6	5393.47	6491.8	5896.36	3828.73	6596.6	7609.32	6802.43	5689.56	3792.17	6368.3	5443.58	4059.64	6759.41	2667.77	5958.47	6376.95	5843.95	6312.07	6085.89	5103.36	6177.8
3.69_352.1879m/z	352.188	3.69117	pos	Tyr Leu Gly	261667	http://funmeta.oebiotech.com/network/261667		18992						102493101		CC(C)CC(C(=O)NCC(=O)O)NC(=O)C(CC1=CC=C(C=C1)O)N	DWAMXBFJNZIHMC-KBPBESRZSA-N	Unclassified	Unclassified	Unclassified	Level 1	57.3	45.7	M+H	C17H25N3O5	3.29173	25425.1	20714.9	23706.4	20855	17159.8	17945.5	18093.8	16227.9	18790.4	14680.8	27594.2	25281.8	28740.9	27182.8	18647.5	27226.8	17181.7	15669.7	16370.2	12771.3	16425.9	15544.7
4.31_297.1270m/z	297.127	4.31143	pos	Met Phe	266129	http://funmeta.oebiotech.com/network/266129		23682						6992350		CSCCC(C(=O)NC(CC1=CC=CC=C1)C(=O)O)N	HGCNKOLVKRAVHD-RYUDHWBXSA-N	Organic acids and derivatives	Carboxylic acids and derivatives	Amino acids, peptides, and analogues	Level 1	57.3	56.6	M+H	C14H20N2O3S	0.808637	11459.4	10299.3	11187	11582.8	3754.56	5060.03	4431.17	4386.01	4098.27	6055.15	17148.4	20025.8	19584	17692.8	14333.7	17931.4	2598.34	2886.6	2059.89	1468.65	1849.78	2425.57
7.22_325.2028m/z	325.203	7.21992	neg	2,3-Dinor-Pge1	3770	http://funmeta.oebiotech.com/network/3770		36216	LMFA03010169					16061101		C(CCCC[C@@H]1[C@@H](/C=C/[C@@H](O)CCCCC)[C@H](O)CC1=O)(=O)O	GTUGBRJEKVKOKQ-LRSAKWJDSA-N	Lipids and lipid-like molecules	Fatty Acyls	Eicosanoids	Level 2	57.3	0	M-H	C18H30O5	2.31638	2177.76	2004.25	2204.19	2298.46	2016.33	3451.53	4952.05	4430.36	4152.94	2063	329.321	1017.47	766.018	564.516	151.226	661.814	3856.82	4004.8	4649.14	3854.26	3646.88	4014.47
10.89_297.2440m/z	297.244	10.8863	neg	12,13-Dihydroxy Stearic Acid	3100	http://funmeta.oebiotech.com/network/3100		35471	LMFA02000146					5282931		C(CCCC)C(O)C(O)CCCCCCCCCCC(=O)O	PEUSBAXOWSDDBR-UHFFFAOYSA-N	Lipids and lipid-like molecules	Fatty Acyls	Fatty acids and conjugates	Level 2	57.2	0	M-H2O-H	C18H36O4	1.61041	13210.4	12384.7	11508.5	11470.6	15713.2	11363	10794.6	10367.9	10973.5	14204.1	17568.7	19455	13984.1	14260.4	21587.6	11677.8	15605.1	12196.8	12254	11437	11209	10957.1
1.06_186.0644n	371.122	1.06342	neg	Pyroglutamylglycine	83396	http://funmeta.oebiotech.com/network/83396	HMDB0061890							20977730		NC(C(O)=O)C(=O)C1CCC(O)=N1	MGEFGYONNZYSPY-UHFFFAOYSA-N	Organic acids and derivatives	Carboxylic acids and derivatives	Amino acids, peptides, and analogues	Level 1	57.1	54.6	M-H, 2M-H	C7H10N2O4	1.86482	8495.12	6456.1	5880.41	7611.04	8038.66	5943.23	8297.6	7191.08	7727.61	6776.23	8083.37	7436.62	7159.62	5629.65	7811.47	7329.57	5894.08	5578.62	5173.51	6904.94	6190.07	7619.37
1.28_150.0415m/z	150.042	1.27865	neg	2,6-Diamino-4-Hydroxy-5-Formamidopyrimidine	256872	http://funmeta.oebiotech.com/network/256872	HMDB0304046									NC1=NC(=O)[C-](NC=O)C(N)=[N+]1	BKXIMINDJGDBPF-UHFFFAOYSA-N	Organic nitrogen compounds	Organonitrogen compounds	N-arylamides	Level 3	57.1	95.5	M-H2O-H	C5H7N5O2	-3.63328	2885.92	2844.69	3813.92	4427.61	3433.82	3619.84	3179.86	2919.49	2943.32	3213.03	2955.28	2772.34	2947.47	2888.95	3292.98	3001.39	3740.82	3191.12	3478.63	3635.97	3339.37	3509.18
2.06_272.1606m/z	272.161	2.06173	pos	L-Pyridosine	54400	http://funmeta.oebiotech.com/network/54400	HMDB0029443	86271		138764				15664012	31489-08-4	CC1=CC(=O)C(O)=CN1CCCCC(N)C(O)=O	HNGPZFLHRXCYGZ-UHFFFAOYSA-N	Organic acids and derivatives	Carboxylic acids and derivatives	Amino acids, peptides, and analogues	Level 1	57.1	85.4	M+NH4	C12H18N2O4	0.622165	119708	118757	120917	121968	70972.5	85590.9	101837	101926	120110	69905.7	90908.9	112701	90296.2	90411.7	53432.9	108689	149734	154235	166669	157675	162244	156751
2.41_260.1608m/z	260.161	2.41353	pos	Val Ala Ala	263719	http://funmeta.oebiotech.com/network/263719		21147						11680466		CC(C)C(C(=O)NC(C)C(=O)NC(C)C(=O)O)N	IJBTVYLICXHDRI-FXQIFTODSA-N	Organic acids and derivatives	Carboxylic acids and derivatives	Amino acids, peptides, and analogues	Level 1	57.1	81.3	M+H	C11H21N3O4	1.30352	52089.7	54069.1	53113.5	51230.4	26505.6	32593.5	38329.7	37534	48630.2	25967	43903.3	61141.9	42030.9	41309.1	25814.4	56481.7	54167.3	55383.5	64796.5	61701.9	63342.4	57042.4
4.87_364.1655m/z	364.166	4.86683	neg	Phe Ala Phe	260389	http://funmeta.oebiotech.com/network/260389		17644						52944073		CC(C(=O)NC(CC1=CC=CC=C1)C(=O)O)NC(=O)C(CC2=CC=CC=C2)N	LBSARGIQACMGDF-WBAXXEDZSA-N	Unclassified	Unclassified	Unclassified	Level 2	57.1	0	M-H2O-H	C21H25N3O4	-3.01262	313.171	579.311	538.244	612.411	743.439	699.778	555.307	800.374	666.619	499.539	550.992	550.66	321.269	413.513	535.562	505.022	524.08	500.298	445.988	462.772	547.325	633.148
5.43_279.9978n	281.005	5.4309	pos	Photinus Luciferin	274952	http://funmeta.oebiotech.com/network/274952		65823			C02740			92934	2591-17-5	C1C(N=C(S1)C2=NC3=C(S2)C=C(C=C3)O)C(=O)O	BJGNCJDXODQBOB-SSDOTTSWSA-N	Organic acids and derivatives	Carboxylic acids and derivatives	Amino acids, peptides, and analogues	Level 3	57.1	97.6	M+H, M+Na	C11H8N2O3S2	0.588375	2.20037e+06	2.21913e+06	2.28646e+06	2.21431e+06	5745814	2521284	2034837	2375799	2144123	5646192	2302211	1931878	1902384	1978404	8990328	1954307	2241995	2194848	2254962	2343091	2078121	2314922
8.99_304.2847m/z	304.285	8.98707	pos	T17:0 Phytosphingosine	38927	http://funmeta.oebiotech.com/network/38927			LMSP01030004					10924710		OC[C@]([H])(N)[C@]([H])(O)[C@@](O)([H])CCCCCCCCCCCCC	NKOLYWXODIHTSI-BBWFWOEESA-N	Organic nitrogen compounds	Organonitrogen compounds	Amines	Level 3	57.1	90.7	M+H	C17H37NO3	0.318286	9395.17	8301.82	8895.55	9008.8	18512.2	2910.81	3784	5000.47	4979.43	17152.9	6243.1	3919.7	4419.24	2972.76	6662.52	3303.2	2862.7	2294.75	1945.83	4442.53	3332.96	4865.16
0.75_125.0483n	126.056	0.751833	pos	3-Hydroxypyridine-2-Methanol	350886	http://funmeta.oebiotech.com/network/350886		425969						84169		C1=CC(=C(N=C1)CO)O	ZJRBRKUGRKKZOO-UHFFFAOYSA-N	Organoheterocyclic compounds	Pyridines and derivatives	Hydroxypyridines	Level 2	57	0	M+H, M+NH4, M+H-H2O	C6H7NO2	4.68543	117662	110757	122771	119172	117422	116348	106933	112932	115456	119853	104813	93688.4	92994	105200	125175	94978.8	119495	123838	127748	121512	118795	114983
10.97_284.2236m/z	284.224	10.9664	neg	Myristoylglycine	52231	http://funmeta.oebiotech.com/network/52231	HMDB0013250	427157		87142				72348		CCCCCCCCCCCCCC(=O)NCC(O)=O	DYUGTPXLDJQBRB-UHFFFAOYSA-N	Organic acids and derivatives	Carboxylic acids and derivatives	Amino acids, peptides, and analogues	Level 1	57	56.4	M-H	C16H31NO3	1.79641	9971.8	7309.97	8534.94	6447.49	9151.34	5630.68	15707.2	7133.26	18675.8	14011.2	9015.29	9249.73	6012.6	8723.88	16947.5	6299.67	3152.32	2683.38	2419.65	1801.25	1628.82	1398.36
5.30_459.2261m/z	459.226	5.29573	neg	Pro Ile Trp	260487	http://funmeta.oebiotech.com/network/260487		17745						145457500		CCC(C)C(C(=O)NC(CC1=CNC2=CC=CC=C21)C(=O)O)NC(=O)C3CCCN3	ZTMLZUNPFDGPKY-VKOGCVSHSA-N	Unclassified	Unclassified	Unclassified	Level 2	57	0	M+FA-H	C22H30N4O4	2.85671	994.741	1216.22	1329.95	1285.02	659.694	672.803	1201.13	1227.12	1029.75	804.93	920.157	902.617	1264.48	1229.05	135.89	1037.33	974.398	1122.81	1070.24	1251.61	1098.74	1086.06
9.36_302.3054m/z	302.305	9.35847	pos	Stearic Acid	64	http://funmeta.oebiotech.com/network/64	HMDB0000827	189	LMFA01010018	28842	C01530	afm00061,afm01040	Fatty acid biosynthesis|Biosynthesis of unsaturated fatty acids	5281	57-11-4	C(CCCCCCCC)CCCCCCCCC(=O)O	QIQXTHQIDYTFRH-UHFFFAOYSA-N	Lipids and lipid-like molecules	Fatty Acyls	Fatty acids and conjugates	Level 1	56.9	73.8	M+NH4	C18H36O2	0.118946	79190.6	57878.1	68305.4	79845.1	111031	59458.9	65064	64071.4	64001.4	135836	81545.8	110343	59642.2	64513.8	166411	68039.3	50295.8	57683.7	50038.1	44555.3	46108.4	45876.5
0.57_251.1605m/z	251.161	0.565167	pos	Hydroxypropionylcarnitine	8356	http://funmeta.oebiotech.com/network/8356	HMDB0013125		LMFA07070074					53481613		[C@H](C[N+](C)(C)C)(OC(=O)CCO)CC(=O)[O-]	QJGJXKFJFRSERW-QMMMGPOBSA-N	Lipids and lipid-like molecules	Fatty Acyls	Fatty acid esters	Level 1	56.9	80.4	M+NH4	C10H19NO5	1.518	36189.4	38918.1	36566.4	37575.1	31772.8	35800.8	36355.8	36968.7	36579.6	31442.4	35576.1	37952.7	35486	36433.3	30354.3	34561.6	37004.8	37767.5	41511.7	37959.8	35391	37761.7
3.75_295.1659m/z	295.166	3.74778	pos	Ile Tyr	266131	http://funmeta.oebiotech.com/network/266131		23691						7408195		CCC(C)C(C(=O)NC(CC1=CC=C(C=C1)O)C(=O)O)N	MUFXDFWAJSPHIQ-XDTLVQLUSA-N	Organic acids and derivatives	Carboxylic acids and derivatives	Amino acids, peptides, and analogues	Level 1	56.9	72.7	M+H	C15H22N2O4	2.26838	39215.7	37520.7	42377.3	44659.4	21371	24480.9	25375.8	26118.9	21873.7	20117	51725.4	54598.4	55374.8	52435.2	36844	52058.5	18666.2	18400.4	18074.8	18228.1	18451.7	18930.6
4.42_342.2391m/z	342.239	4.42233	pos	Ile Pro Ile	260221	http://funmeta.oebiotech.com/network/260221		17467						94701		CCC(C)C(C(=O)N1CCCC1C(=O)NC(C(C)CC)C(=O)O)N	JNTMAZFVYNDPLB-PEDHHIEDSA-N	Organic acids and derivatives	Carboxylic acids and derivatives	Amino acids, peptides, and analogues	Level 1	56.9	83.9	M+H	C17H31N3O4	1.07947	78264	71666.8	73185.9	75147.7	64541.7	72955.6	70070.8	67571.4	67111.8	58982.2	79452	76021	86988.2	75338.9	55388.7	76731.8	64178.2	71285.4	63847	64819.6	63486.6	64444.2
0.78_191.0196m/z	191.02	0.779117	neg	Oxoglutaric Acid	46929	http://funmeta.oebiotech.com/network/46929	HMDB0000208	119		30915	C00026	afm00020,afm00040,afm00053,afm00220,afm00250,afm00300,afm00310,afm00340,afm00430,afm00470,afm00630,afm00650,afm00660,afm00785,afm00997,afm00998	Citrate cycle (TCA cycle)|Pentose and glucuronate interconversions|Ascorbate and aldarate metabolism|Arginine biosynthesis|Alanine, aspartate and glutamate metabolism|Lysine biosynthesis|Lysine degradation|Histidine metabolism|Taurine and hypotaurine metabolism|D-Amino acid metabolism|Glyoxylate and dicarboxylate metabolism|Butanoate metabolism|C5-Branched dibasic acid metabolism|Lipoic acid meta…	51	328-50-7	OC(=O)CCC(=O)C(O)=O	KPGXRSRHYNQIFN-UHFFFAOYSA-N	Organic acids and derivatives	Keto acids and derivatives	Gamma-keto acids and derivatives	Level 1	56.8	81.1	M+FA-H	C5H6O5	-0.828234	14017.9	11422.1	13034.3	12316.2	7330.9	13618.3	11911.9	9235.83	27320.8	11444.7	7481.64	14160.7	13158.9	12588.8	3830.39	9865.44	11567	11449.8	12925.4	12339.7	11148.5	11676.2
1.97_396.1898m/z	396.19	1.97463	neg	Glu His Leu	261333	http://funmeta.oebiotech.com/network/261333		18643						145455394		CC(C)CC(C(=O)O)NC(=O)C(CC1=CN=CN1)NC(=O)C(CCC(=O)O)N	DVLZZEPUNFEUBW-AVGNSLFASA-N	Unclassified	Unclassified	Unclassified	Level 2	56.8	0	M-H	C17H27N5O6	2.41187	6392.31	5166.84	5338.49	5747.07	1590.42	4758.32	6266.16	5645.83	6048.31	1451.08	4382.71	5313.02	4874.06	6155.22	967.278	4886.69	5515.12	5746.22	5873.31	5489.42	6693.75	5753.91
7.78_293.2112m/z	293.211	7.77773	pos	6-Methylgingediol	255986	http://funmeta.oebiotech.com/network/255986	HMDB0303099							5319663		CCCCCC(O)CC(O)CCC1=CC(OC)=C(OC)C=C1	HDNGHNOEMOMCKM-UHFFFAOYSA-N	Benzenoids	Benzene and substituted derivatives	Methoxybenzenes	Level 1	56.8	80.1	M+H-H2O	C18H30O4	0.315991	3716.6	4043.02	3854.39	3494.28	3910.66	4491.31	4906.43	4782.89	4156.47	3637.86	2772.67	3293.9	3153.83	2706.72	1572.62	3024.26	4784.71	4297.04	3973.07	4328.11	3719.86	4738.05
4.18_794.3718m/z	794.372	4.18025	neg	Cyclo(Aspartylleucylthreonylvalyltyrosylphenylalanylglycyl)	256568	http://funmeta.oebiotech.com/network/256568	HMDB0303713									CC(C)CC1NC(=O)C(CC(O)=O)NC(=O)CNC(=O)C(CC2=CC=CC=C2)NC(=O)C(CC2=CC=C(O)C=C2)NC(=O)C(NC(=O)C(NC1=O)C(C)C)C(C)O	UOANVDYNZBBTBP-UHFFFAOYSA-N	Organic acids and derivatives	Carboxylic acids and derivatives	Amino acids, peptides, and analogues	Level 3	56.7	91.4	M-H	C39H53N7O11	-1.57804	492056	522977	576688	554796	469244	638412	571002	520533	457180	542858	561870	514588	516906	573970	446876	512582	466159	443606	440567	463629	473646	515707
4.66_187.0069m/z	187.007	4.6599	neg	O-Cresol Sulfate	197271	http://funmeta.oebiotech.com/network/197271	HMDB0240655			133089					3233-56-5	CC1=C(OS(O)(=O)=O)C=CC=C1	CYGSXDXRHXMAOV-UHFFFAOYSA-N	Organic acids and derivatives	Organic sulfuric acids and derivatives	Arylsulfates	Level 1	56.7	61.9	M-H	C7H8O4S	-0.820804	11408	10381.9	10389.8	11352.2	7823.56	8788.26	12206.5	11071.7	14924.9	9445.21	7231.55	11098.7	9969.55	8860.93	8501.53	9550.69	12218.7	11229.6	10754.4	11436.3	16479.7	14669.8
4.90_171.0659m/z	171.066	4.89598	neg	4-Hydroxy-4-Methyl-5-Hexenoic Acid Gamma Lactone	56704	http://funmeta.oebiotech.com/network/56704	HMDB0032333	88370		52939				102550	1073-11-6	CC1(CCC(=O)O1)C=C	QESPSAHXYXIGBG-UHFFFAOYSA-N	Organoheterocyclic compounds	Lactones	Gamma butyrolactones	Level 1	56.7	80.9	M+FA-H	C7H10O2	-3.02582	10182.2	10614.9	11648.6	11836.1	28590.3	12485.6	11217.5	14313.3	12544.7	29123.8	12201.8	9679.18	9606.72	10425.7	44084.4	10090.5	12000.9	11994.1	12424.7	12259.3	12101.6	11644
5.90_308.2221m/z	308.222	5.89632	pos	Betaxolol	52600	http://funmeta.oebiotech.com/network/52600	HMDB0014341	1319		3082	C06849			2369	63659-18-7	CC(C)NCC(O)COC1=CC=C(CCOCC2CC2)C=C1	NWIUTZDMDHAVTP-UHFFFAOYSA-N	Benzenoids	Phenols	Tyrosols and derivatives	Level 1	56.7	75.5	M+H	C18H29NO3	0.16061	9365.5	10074.3	10078.1	9031.53	12881.2	10328.1	9354.26	9210.22	9144.47	11442	10774.4	11691.7	10292.4	12252.2	14482.5	10669.1	9269.58	9730.65	9074.36	8739.73	9882.74	9404.51
1.28_283.0921n	282.085	1.27865	neg	Guanosine	46890	http://funmeta.oebiotech.com/network/46890	HMDB0000133	87		16750	C00387	afm00230	Purine metabolism	6802	118-00-3	NC1=NC2=C(N=CN2[C@@H]2O[C@H](CO)[C@@H](O)[C@H]2O)C(=O)N1	NYHBQMYGNKIUIF-UUOKFMHZSA-N	Nucleosides, nucleotides, and analogues	Purine nucleosides	Unclassified	Level 1	56.6	76.4	M-H, M+FA-H, 2M-H	C10H13N5O5	1.52547	561198	499604	677774	771615	451022	584861	526135	477250	503294	439870	558242	564850	577778	575512	385124	599238	585813	480419	576908	634759	524890	544344
2.07_181.0735n	180.066	2.06707	neg	Beta-Tyrosine	48170	http://funmeta.oebiotech.com/network/48170	HMDB0003831	6984		16939	C04368	afm00350	Tyrosine metabolism	440311		NC(CC(O)=O)C1=CC=C(O)C=C1	JYPHNHPXFNEZBR-UHFFFAOYSA-N	Organic acids and derivatives	Carboxylic acids and derivatives	Amino acids, peptides, and analogues	Level 1	56.6	67.8	M-H, M+FA-H, M-H2O-H	C9H11NO3	-2.05934	16127.5	17227.1	17093.9	19878.9	12503.8	14184.8	15160.8	13637.2	21508.7	9781.12	12110.3	20297.7	13339.9	12221.2	7086.71	14884.7	21608.8	21541.2	26591	23430.1	25178.9	23010.5
10.74_233.1549m/z	233.155	10.7356	neg	5-(3-Methyl-5-Pentylfuran-2-Yl)-Pentanoic Acid	2638	http://funmeta.oebiotech.com/network/2638	HMDB0112086		LMFA01150025					54171982	157686-84-5	C(CC)CCC1=CC(C)=C(CCCCC(=O)O)O1	OVQQXXHYNCJQNP-UHFFFAOYSA-N	Lipids and lipid-like molecules	Fatty Acyls	Fatty acids and conjugates	Level 2	56.6	0	M-H2O-H	C15H24O3	0.859019	42266.4	39619.4	39525.9	41067.7	61322	41720	39100.4	39906.2	37311.8	57507.8	46485.9	43745	40648.4	42583.5	83578.7	40172.9	35775.6	37104.6	37935.3	36703.8	36664.4	35806.3
11.82_600.4691m/z	600.469	11.8207	pos	Sulfobacin A	38917	http://funmeta.oebiotech.com/network/38917			LMSP00000024							C([C@]([H])(NC(=O)C(O)CCCCCCCCCCCCCC)[C@]([H])(O)/C=C/CCCCCCCCCCCCC)S(=O)(=O)O	REBCWYHJGYBKIS-HOXYDHSRSA-N	Lipids and lipid-like molecules	Fatty Acyls	Fatty amides	Level 1	56.6	59.4	M+H-H2O	C34H67NO6S	5.56654	10832.5	9339.6	11250	9129.74	22268	12457.3	9924.4	9961.54	9685.34	19680.3	22600.7	20031.8	9512.15	8606.39	35206.4	7698.73	12110.5	8666.84	9869.77	8135.92	7652.81	7994.73
3.56_223.1082m/z	223.108	3.55972	pos	Glycyl-Phenylalanine	53876	http://funmeta.oebiotech.com/network/53876	HMDB0028848							97415		NCC(O)=NC(CC1=CC=CC=C1)C(O)=O	JBCLFWXMTIKCCB-UHFFFAOYSA-N	Organic acids and derivatives	Carboxylic acids and derivatives	Amino acids, peptides, and analogues	Level 1	56.6	81.1	M+H	C11H14N2O3	2.10165	121910	122904	129917	117058	69470.9	68537.6	71511.9	71131.5	111255	69902.3	100249	164457	87437.4	85196.8	76432.6	128373	90831.6	98167.3	116695	107211	112057	103799
5.23_155.0708m/z	155.071	5.22918	neg	3-Methylpimelic Acid	81802	http://funmeta.oebiotech.com/network/81802	HMDB0059757	3799						21510350	10200-31-4	CC(CCCC(O)=O)CC(O)=O	NXDCNRPLRGMKHU-UHFFFAOYSA-N	Lipids and lipid-like molecules	Fatty Acyls	Fatty acids and conjugates	Level 2	56.6	11.3	M-H2O-H	C8H14O4	-3.02307	1952.92	2090.67	1905.52	1899.91	1934.1	1475.54	1829.19	1666.71	2569.24	1827.42	1459.63	1926.1	1688.97	1383.5	2123.24	1851.48	2450.31	2307.5	2448.74	2601.36	2690.29	2139.09
6.62_271.0618m/z	271.062	6.61603	neg	3,4,2',4',6'-Pentahydroxydihydrochalcone	34024	http://funmeta.oebiotech.com/network/34024	HMDB0029253	52336	LMPK12120534	562298				11778945		C1(O)C=C(O)C(C(=O)CCC2C=CC(O)=C(O)C=2)=C(O)C=1	CNABJBYLQABXJR-UHFFFAOYSA-N	Phenylpropanoids and polyketides	Linear 1,3-diarylpropanoids	Chalcones and dihydrochalcones	Level 2	56.6	0	M-H2O-H	C15H14O6	1.97864	974.986	1004.94	911.694	1239.59	669.944	1016.18	1188.79	1203.76	1059.58	725.438	1296.85	1138.21	1451.5	1348.19	583.18	1368.59	1061.06	1216.61	1129.62	1205.26	1157.91	1200.53
0.67_147.0525n	146.045	0.670617	neg	L-Glutamic Acid	46895	http://funmeta.oebiotech.com/network/46895	HMDB0000148	19		16015	C00025	afm00220,afm00250,afm00330,afm00332,afm00340,afm00430,afm00470,afm00480,afm00630,afm00650,afm00660,afm00860,afm00910,afm00970,afm00997,afm00998,afm02010	Arginine biosynthesis|Alanine, aspartate and glutamate metabolism|Arginine and proline metabolism|Carbapenem biosynthesis|Histidine metabolism|Taurine and hypotaurine metabolism|D-Amino acid metabolism|Glutathione metabolism|Glyoxylate and dicarboxylate metabolism|Butanoate metabolism|C5-Branched dibasic acid metabolism|Porphyrin metabolism|Nitrogen metabolism|Aminoacyl-tRNA biosynthesis|Biosynth…	33032	56-86-0	N[C@@H](CCC(O)=O)C(O)=O	WHUUTDBJXJRKMK-VKHMYHEASA-N	Organic acids and derivatives	Carboxylic acids and derivatives	Amino acids, peptides, and analogues	Level 3	56.5	86.3	M-H, 2M-H	C5H9NO4	-4.63066	6718.06	7508.1	7554.18	6790.76	7034.78	4084.45	4195.43	4260.89	29791.4	4174.9	4417.75	18807.7	4025.82	3673.53	2879.91	4355.64	4023.55	4289.3	6707.44	3406.8	3791.57	6676.85
4.91_221.0459m/z	221.046	4.90732	neg	2-Succinylbenzoate	256913	http://funmeta.oebiotech.com/network/256913	HMDB0304087	63982		44788	C02730	afm00130	Ubiquinone and other terpenoid-quinone biosynthesis	955		OC(=O)CCC(=O)C1=C(C=CC=C1)C(O)=O	YIVWQNVQRXFZJB-UHFFFAOYSA-N	Organic oxygen compounds	Organooxygen compounds	Carbonyl compounds	Level 2	56.5	0	M-H	C11H10O5	1.47975	481.781	346.606	569.989	562.585	596.521	471.85	437.543	536.749	415.113	771.298	286.689	383.737	337.761	342.713	738.059	360.462	392.832	432.809	464.446	586.063	473.046	367.458
4.37_366.2028m/z	366.203	4.36767	pos	Val Thr Phe	262955	http://funmeta.oebiotech.com/network/262955		20346						145459051		CC(C)C(C(=O)NC(C(C)O)C(=O)NC(CC1=CC=CC=C1)C(=O)O)N	PDDJTOSAVNRJRH-UNQGMJICSA-N	Unclassified	Unclassified	Unclassified	Level 1	56.5	65.7	M+H	C18H27N3O5	1.26981	30812.9	29758.4	30539.1	29900.1	23943.2	26651.3	28565.9	26959.9	29408	24408.9	35246.6	35984.9	36997.8	33215.7	23710.2	33972.6	24320.1	25580.8	19724.7	21050.4	24277.1	23347.7
7.81_329.2339m/z	329.234	7.81063	neg	9,12,13-Trihome(10)	3123	http://funmeta.oebiotech.com/network/3123	HMDB0038555	35509	LMFA02000169					5282966	97134-11-7	C(=C/C(O)C(O)CCCCC)\C(O)CCCCCCCC(=O)O	MDIUMSLCYIJBQC-BUHFOSPRSA-N	Lipids and lipid-like molecules	Fatty Acyls	Fatty acids and conjugates	Level 1	56.5	61.3	M-H	C18H34O5	1.58552	135359	138216	124866	127937	68353.7	120319	138356	121308	122337	68610.3	134212	153173	154936	149675	59520.5	156062	126343	138904	130720	119691	123804	122599
10.60_229.1812m/z	229.181	10.5983	neg	5e-Dodecen-1-Ol	6123	http://funmeta.oebiotech.com/network/6123		46098	LMFA05000146					5365567		OCCCC/C=C/CCCCCC	OTJWLIMIKGBSSN-BQYQJAHWSA-N	Lipids and lipid-like molecules	Fatty Acyls	Fatty alcohols	Level 2	56.4	0	M+FA-H	C12H24O	1.67002	2091.21	1603.86	1579.4	2049.58	1869.22	1642.18	1767.42	1677.65	2094.13	1588.84	1824.39	1864.76	1965.26	1717.69	2229.16	1588.79	2225.05	3321.3	2848.21	2500.09	3192.24	2498.69
2.09_327.1319n	328.139	2.09055	pos	N-(1-Deoxy-1-Fructosyl)Phenylalanine	61331	http://funmeta.oebiotech.com/network/61331	HMDB0037846			136561				101039148	87251-83-0	OC[C@H]1OC(O)(CN[C@@H](CC2=CC=CC=C2)C(O)=O)[C@@H](O)[C@@H]1O	FAVRCIXPIVJIPN-VJDSNFAGSA-N	Organic acids and derivatives	Carboxylic acids and derivatives	Amino acids, peptides, and analogues	Level 3	56.4	82.7	M+H-H2O, M+H	C15H21NO7	0.412893	5.68834e+06	5.87191e+06	5.72961e+06	5.67465e+06	4348513	4216164	5157638	5286048	5733338	4006914	5017041	5318474	4854805	4730111	3601027	5534109	6914483	7037120	7422513	7237778	7337245	7047873
3.67_318.1499m/z	318.15	3.67092	neg	Ala Val Met	260493	http://funmeta.oebiotech.com/network/260493		17751						71354324		CC(C)C(C(=O)NC(CCSC)C(=O)O)NC(=O)C(C)N	XKHLBBQNPSOGPI-GUBZILKMSA-N	Organic acids and derivatives	Carboxylic acids and derivatives	Amino acids, peptides, and analogues	Level 2	56.4	0	M-H	C13H25N3O4S	1.79475	2876.48	2943.57	3032.39	2981.96	1638.41	1844.01	2028.91	1972.07	2054.98	1767.03	4798.86	4655.16	4807.58	4608.87	3479.41	4324.42	1104.5	1009.98	1143.39	1370.35	1229.14	1301.11
4.43_359.1737m/z	359.174	4.43375	neg	Asn Val Phe	263795	http://funmeta.oebiotech.com/network/263795		21223						145454326		CC(C)C(C(=O)NC(CC1=CC=CC=C1)C(=O)O)NC(=O)C(CC(=O)N)N	KBQOUDLMWYWXNP-YDHLFZDLSA-N	Organic acids and derivatives	Carboxylic acids and derivatives	Amino acids, peptides, and analogues	Level 2	56.4	0	M-H2O-H	C18H26N4O5	3.13345	650.838	596.744	622.467	492.28	1088.72	552.189	759.854	808.515	501.539	1048.53	779.943	1138.39	804.981	1046.41	1747.89	654.372	585.576	629.53	475.346	792.652	627.286	688.232
4.79_920.4607m/z	920.461	4.79303	pos	Midecamycin Acetate	208819	http://funmeta.oebiotech.com/network/208819	HMDB0254742							72727636		CCC(=O)OC1C(C)OC(CC1(C)OC(C)=O)OC1C(C)OC(OC2C(CC=O)CC(C)C(OC(C)=O)C=CC=CCC(C)OC(=O)CC(OC(=O)CC)C2OC)C(O)C1N(C)C	GQNZGCARKRHPOH-UHFFFAOYSA-N	Organic oxygen compounds	Organooxygen compounds	Carbohydrates and carbohydrate conjugates	Level 3	56.4	86.9	M+Na	C45H71NO17	-0.75481	92175.2	119222	112973	100006	87160.5	124926	110556	100763	116981	97087.4	134065	118149	144572	119583	101879	124156	108387	113922	112935	122739	113781	114541
6.88_665.3538m/z	665.354	6.87565	neg	(1alpha,3beta,20s,22r,24s,25s)-Pubescenin	54869	http://funmeta.oebiotech.com/network/54869	HMDB0030011	86662						5317377	100217-93-4	CC(C1CCC2C3CC=C4CC(CC(O)C4(C)C3CCC12C)OC1OC(CO)C(O)C(O)C1O)C1CC2(C)OC2(C)C(=O)O1	OVHWHMIFHTVFRU-UHFFFAOYSA-N	Lipids and lipid-like molecules	Steroids and steroid derivatives	Steroid lactones	Level 3	56.4	91.1	M+FA-H	C34H52O10	-0.793014	47446.9	51017	45412.8	47656.6	23921.5	47125.5	55320.8	49390.6	51067.5	22561.6	55427.8	52805.1	59660.1	52850.1	17531.4	56243.8	47047.5	52205.6	54437.3	45231.7	48045.4	49975.5
10.86_207.1747m/z	207.175	10.8565	pos	1-(2,6,6-Trimethyl-2-Cyclohexen-1-Yl)-1-Penten-3-One	59131	http://funmeta.oebiotech.com/network/59131	HMDB0035245	90555						5371084	127-42-4	CCC(=O)\C=C\C1C(C)=CCCC1(C)C	VPKMGDRERYMTJX-CMDGGOBGSA-N	Lipids and lipid-like molecules	Prenol lipids	Sesquiterpenoids	Level 1	56.3	59.2	M+H	C14H22O	1.56962	4886.77	5444.74	5113.1	4979.25	11736	5695.83	5023.98	5666.2	4801.2	10807	6022.8	5255.51	4942.61	5699.54	18752.9	5586.26	4963	4997.89	4669.52	5326.11	4284.72	5347.94
8.78_331.2496m/z	331.25	8.77892	neg	9,10,13-Trihydroxy-Octadecanoic Acid	1976	http://funmeta.oebiotech.com/network/1976	HMDB0030935	87299	LMFA01050537					45359277	50439-74-2	C(CCCCCCCC(O)C(O)CCC(O)CCCCC)(=O)O	CDWBHGXGXFTKRD-UHFFFAOYSA-N	Lipids and lipid-like molecules	Fatty Acyls	Fatty acids and conjugates	Level 1	56.3	51.7	M-H	C18H36O5	1.68314	34665.1	35905.2	35037.4	33111.6	51204.6	34909.6	32532.7	35333.8	29882.6	53872.7	34178.9	32926.2	35414	35256.8	77452.8	36990.8	28164.9	31903	32801.3	32221.4	30401.4	30566.3
0.62_174.1121n	175.119	0.615917	pos	L-Arginine	47071	http://funmeta.oebiotech.com/network/47071	HMDB0000517	13		16467	C00062	afm00220,afm00261,afm00330,afm00470,afm00970,afm00998,afm02010,afm04148	Arginine biosynthesis|Monobactam biosynthesis|Arginine and proline metabolism|D-Amino acid metabolism|Aminoacyl-tRNA biosynthesis|Biosynthesis of various antibiotics|ABC transporters|Efferocytosis	6322	74-79-3	N[C@@H](CCCNC(N)=N)C(O)=O	ODKSFYDXXFIFQN-BYPYZUCNSA-N	Organic acids and derivatives	Carboxylic acids and derivatives	Amino acids, peptides, and analogues	Level 1	56.2	80.8	M+H, M+Na, M+K, M+H-H2O	C6H14N4O2	2.58288	264633	274259	272427	279655	248953	165196	169645	169304	742662	150906	169861	523883	150106	154628	121737	166607	166060	155623	210399	141464	147078	251494
11.13_295.2283m/z	295.228	11.1254	neg	12r-Hode	3143	http://funmeta.oebiotech.com/network/3143		35634	LMFA02000189					5312831		C(CCCCCCC/C=C\C[C@H](O)CC/C=C\CC)(=O)O	OKIDIWHWTIMACU-MNEPGTOVSA-N	Lipids and lipid-like molecules	Fatty Acyls	Lineolic acids and derivatives	Level 2	56.2	0	M-H	C18H32O3	1.50669	2368.87	2119.96	1864.18	1922.25	2652.72	1829.93	1562.42	1782.48	1690.42	2588.46	3867.52	3889.48	2575.22	2473.11	4184.72	2141.3	2588.19	1698.5	1612.94	1506.03	1415.16	1343.49
3.97_345.2137m/z	345.214	3.97402	pos	Asn Ile Val	258692	http://funmeta.oebiotech.com/network/258692		15880						145454162		CCC(C)C(C(=O)NC(C(C)C)C(=O)O)NC(=O)C(CC(=O)N)N	SPCONPVIDFMDJI-QSFUFRPTSA-N	Organic acids and derivatives	Carboxylic acids and derivatives	Amino acids, peptides, and analogues	Level 1	56.2	65.8	M+H	C15H28N4O5	1.3451	166049	167299	168056	180441	132992	156399	152971	147884	154175	132550	191212	182383	197550	194109	140231	194402	131995	137424	135423	132167	133728	130496
8.92_223.0965m/z	223.097	8.91893	pos	Diethyl Phthalic Acid	115433	http://funmeta.oebiotech.com/network/115433	HMDB0094660	69854		34698	C14175			6781	84-66-2	CCOC(=O)C1=CC=CC=C1C(=O)OCC	FLKPEMZONWLCSK-UHFFFAOYSA-N	Benzenoids	Benzene and substituted derivatives	Benzoic acids and derivatives	Level 2	56.2	0	M+H	C12H14O4	0.197236	1490.44	1332.25	992.005	1249.23	2996.84	1987.45	1073.35	1641.62	1303.8	2789.63	1851.33	1255.74	988.835	1020.57	3774.17	1873.12	1229.31	1105.17	1020.12	1282.71	1209.72	1171.78
1.29_268.0810n	269.088	1.28685	pos	Inosine	46924	http://funmeta.oebiotech.com/network/46924	HMDB0000195	84		17596	C00294	afm00230	Purine metabolism	6021	58-63-9	OC[C@H]1O[C@H]([C@H](O)[C@@H]1O)N1C=NC2=C(O)N=CN=C12	UGQMRVRMYYASKQ-KQYNXXCUSA-N	Nucleosides, nucleotides, and analogues	Purine nucleosides	Unclassified	Level 1	56.1	56.2	M+H, M+Na	C10H12N4O5	0.99401	205385	209006	206708	200955	226421	195310	236228	240721	224400	224469	157867	155916	164182	169741	201169	168491	319806	303407	312704	328547	309884	321992
15.14_419.3164m/z	419.316	15.1403	pos	Dinonyl Phthalate	206047	http://funmeta.oebiotech.com/network/206047	HMDB0251424	319692						6787		CCCCCCCCCOC(=O)C1=CC=CC=C1C(=O)OCCCCCCCCC	DROMNWUQASBTFM-UHFFFAOYSA-N	Benzenoids	Benzene and substituted derivatives	Benzoic acids and derivatives	Level 1	56.1	67.7	M+H	C26H42O4	1.96281	17895.4	17336.1	16933	14249.7	38120.6	19623.5	14277.4	16761	14936.3	39800.5	20380.1	17432.6	18135.5	98251.6	115245	29744	16277.7	15071.5	12099.5	14673.8	14736.1	13476.9
3.38_359.2660m/z	359.266	3.37628	pos	Lys Val Leu	260692	http://funmeta.oebiotech.com/network/260692		17969						10428494		CC(C)CC(C(=O)O)NC(=O)C(C(C)C)NC(=O)C(CCCCN)N	DRRXXZBXDMLGFC-IHRRRGAJSA-N	Organic acids and derivatives	Carboxylic acids and derivatives	Amino acids, peptides, and analogues	Level 2	56.1	0	M+H	C17H34N4O4	2.07777	4100.19	3842.11	4881.82	4849.67	1607.35	3084.71	4224.1	4129.42	3502.21	2525.56	4194.52	3468	4762.97	3838.37	1853.38	4447.07	4103.51	3800.32	3301.44	3373.48	3670.3	4262.06
6.72_387.2139m/z	387.214	6.7187	pos	Tenacigenin B	212255	http://funmeta.oebiotech.com/network/212255	HMDB0258810									CC(=O)C1CCC23OC22CCC4CC(O)CCC4(C)C2C(O)C(O)C13C	FWXVLSDGEDMLQU-UHFFFAOYSA-N	Organoheterocyclic compounds	Oxepanes	Unclassified	Level 2	56.1	0	M+Na	C21H32O5	-0.818377	4450.98	4518.05	4661.25	4954.53	17580.1	6758.32	5334.56	6490.35	5694.24	15146.5	10166.7	7229.88	6024.23	6044.11	29333	6306.05	417.128	500.288	477.01	103.715	273.774	349.07
0.68_244.1407m/z	244.141	0.682767	pos	Arginylserine	53757	http://funmeta.oebiotech.com/network/53757	HMDB0028718	85633		73819				7021454	70921-62-9	N[C@@H](CCCNC(N)=N)C(=O)N[C@@H](CO)C(O)=O	IJYZHIOOBGIINM-WDSKDSINSA-N	Organic acids and derivatives	Carboxylic acids and derivatives	Amino acids, peptides, and analogues	Level 1	56	70.9	M+H-H2O	C9H19N5O4	1.07429	89002	94198.6	99587.1	92972.6	86131.7	72404.9	68246.1	76816.9	91735.9	74406.2	89266.8	71260.4	69380.2	76557.6	69077.3	54997.1	90786	82003.8	100580	93618.5	79874.3	96826.2
1.18_221.0925m/z	221.092	1.18493	pos	Glycyl-Tyrosine	257529	http://funmeta.oebiotech.com/network/257529	HMDB0304778							256410		NCC(O)=NC(CC1=CC=C(O)C=C1)C(O)=O	XBGGUPMXALFZOT-UHFFFAOYSA-N	Organic acids and derivatives	Carboxylic acids and derivatives	Amino acids, peptides, and analogues	Level 1	56	70.4	M+H-H2O	C11H14N2O4	1.79508	18614.1	17407.4	18415	19920	12330.9	16944.3	17320.7	18301.4	20584.6	12409.1	12932.9	13749.8	13280.1	14845.3	8007.43	30748.9	16769.8	17771.8	19948.6	17884.4	18356.1	20259.2
1.45_187.1085m/z	187.109	1.44867	neg	Leucyl-Glycine	53952	http://funmeta.oebiotech.com/network/53952	HMDB0028929							79070		CC(C)CC(N)C(=O)NCC(O)=O	LESXFEZIFXFIQR-UHFFFAOYSA-N	Organic acids and derivatives	Carboxylic acids and derivatives	Amino acids, peptides, and analogues	Level 3	56	82.6	M-H	C8H16N2O3	-1.61396	2762.33	3020.78	2549.28	2607.29	1492.8	1940.36	2860.68	2750.84	4635.75	1002.87	1559.51	2763.42	1768.23	2407.65	1055.71	2719.35	2839.25	2417.34	3104.52	2975.76	2736.36	3494.05
10.17_439.3552m/z	439.355	10.1694	neg	Heliantriol B2	58954	http://funmeta.oebiotech.com/network/58954	HMDB0035034	90391						325735	61229-18-3	CC(=C)C1CCC2(CO)C1C1CCC3C4(C)CCC(O)C(C)(C)C4CCC3(C)C1(C)CC2O	TWKNDDJHVQUEJF-UHFFFAOYSA-N	Lipids and lipid-like molecules	Prenol lipids	Triterpenoids	Level 2	56	0	M-H2O-H	C30H50O3	-6.4401	17613.2	16192.6	15645.7	15512.4	26141.2	16122.4	17359.2	16694.8	15476.7	25948	20883.6	16231.6	16867.3	19320.1	36640.1	17705	17577.1	16004.9	15811.7	13823.5	15109.5	15072.2
0.68_115.0871m/z	115.087	0.682767	pos	Ornithine	46935	http://funmeta.oebiotech.com/network/46935	HMDB0000214	45121		15729	C00077	afm00220,afm00330,afm00470,afm00480,afm00997,afm00998,afm04148	Arginine biosynthesis|Arginine and proline metabolism|D-Amino acid metabolism|Glutathione metabolism|Biosynthesis of various other secondary metabolites|Biosynthesis of various antibiotics|Efferocytosis	6262	3184-13-2	NCCC[C@H](N)C(O)=O	AHLPHDHHMVZTML-BYPYZUCNSA-N	Organic acids and derivatives	Carboxylic acids and derivatives	Amino acids, peptides, and analogues	Level 1	55.9	62.3	M+H-H2O	C5H12N2O2	4.22314	45879.5	51385	48360	53538.8	43104.4	39990	41743.1	43755.2	45908	37677.4	44787.5	39318.5	38974.9	47535.2	28375.1	33641	46685.8	49380.2	50021.7	48699.9	41038.1	49316.1
3.59_118.0656m/z	118.066	3.58512	pos	Indole	47192	http://funmeta.oebiotech.com/network/47192	HMDB0000738	286		16881	C00463	afm00380,afm00400,afm00999	Tryptophan metabolism|Phenylalanine, tyrosine and tryptophan biosynthesis|Biosynthesis of various plant secondary metabolites	798	120-72-9	N1C=CC2=C1C=CC=C2	SIKJAQJRHWYJAI-UHFFFAOYSA-N	Organoheterocyclic compounds	Indoles and derivatives	Indoles	Level 3	55.9	86.8	M+H	C8H7N	4.05281	56292.7	60743.3	57943.6	56224.5	56345.7	57822.8	58729.7	57251	54207.2	57917.4	52064.5	50525.2	52187.4	52198.8	54281.9	51964	55604.6	54524	58752.9	53042.5	55674.1	55321.8
1.49_328.1619m/z	328.162	1.4867	pos	Ala His Thr	259884	http://funmeta.oebiotech.com/network/259884		17107						145453597		CC(C(C(=O)O)NC(=O)C(CC1=CN=CN1)NC(=O)C(C)N)O	NJWJSLCQEDMGNC-MBLNEYKQSA-N	Organic acids and derivatives	Carboxylic acids and derivatives	Amino acids, peptides, and analogues	Level 3	55.9	89.8	M+H	C13H21N5O5	1.03865	18512.3	18978.3	18948.9	18934.5	13121	16703.3	20257.7	17491.4	17239.7	13226.3	16030.9	18218.1	16020.4	17098.8	9331.36	17662.9	18584.7	19063.6	19762.1	19805.7	16933.6	17075
3.64_347.1933m/z	347.193	3.63547	pos	(S)-Reticuline	48142	http://funmeta.oebiotech.com/network/48142	HMDB0003601	6967		16718	C02105			439653	485-19-8	COC1=C(O)C=C(C[C@@H]2N(C)CCC3=CC(OC)=C(O)C=C23)C=C1	BHLYRWXGMIUIHG-HNNXBMFYSA-N	Organoheterocyclic compounds	Isoquinolines and derivatives	Benzylisoquinolines	Level 2	55.9	0	M+NH4	C19H23NO4	-9.90481	10711.9	8471.91	11674.4	11566.7	7414.09	12958.8	9321.15	11229.5	12714.2	7394.52	9817.57	10971.8	8258.01	10248.4	6724.33	9482.7	10419.4	13127.6	10676	11067.3	13186.4	12858.6
3.69_301.1510m/z	301.151	3.69117	pos	Keratan Sulfate I	83610	http://funmeta.oebiotech.com/network/83610	HMDB0062483							5087		CCCCOC1=C(OC)C=CC(CC2CN=C(O)N2)=C1	PDMUULPVBYQBBK-UHFFFAOYSA-N	Benzenoids	Phenol ethers	Anisoles	Level 2	55.9	0	M+Na	C15H22N2O3	-4.45852	6387.56	6698.77	8052.7	7327.99	5165.35	5877.54	6282.05	6141.25	5798.61	5289.77	5028.65	6535.81	6581.92	7023.31	3878.08	6585.04	5589.86	6311.45	6168.44	6025.27	7106.84	7234.38
3.96_213.1602m/z	213.16	3.96137	pos	Valylisoleucine	54141	http://funmeta.oebiotech.com/network/54141	HMDB0029130	23923		75012				7010531	20556-14-3	CC[C@H](C)[C@H](NC(=O)[C@@H](N)C(C)C)C(O)=O	PNVLWFYAPWAQMU-CIUDSAMLSA-N	Organic acids and derivatives	Carboxylic acids and derivatives	Amino acids, peptides, and analogues	Level 2	55.9	0	M+H-H2O	C11H22N2O3	1.8295	8799.34	9261.17	9887.17	10926.9	9518	8732.77	8790.78	8992.72	7871.88	9180.54	10629.2	10248.6	10174.5	10683.8	10525	11765.1	6731.06	7284.92	7464.35	6836.9	6411	6861.2
3.99_171.1132m/z	171.113	3.98862	pos	(3xi,6xi)-Cyclo(Alanylvalyl)	58077	http://funmeta.oebiotech.com/network/58077	HMDB0033926	89623						139895		CC(C)C1NC(=O)C(C)NC1=O	ORLDMMKUTCCBSM-UHFFFAOYSA-N	Organic acids and derivatives	Carboxylic acids and derivatives	Amino acids, peptides, and analogues	Level 1	55.9	76.7	M+H	C8H14N2O2	2.28014	43477.3	43415.1	43734.3	45276.4	50005.9	44619.1	39622.5	44168.4	41248.4	48558	42274.5	44083.9	43564.3	42552.6	51247.9	42438.2	40398.9	43725.3	41908.3	40847	41103.7	41788
10.67_222.1621n	221.155	10.666	neg	Acetaldehyde Butyl Phenethyl Acetal	61310	http://funmeta.oebiotech.com/network/61310	HMDB0037820	92631						62876	64577-91-9	CCCCOC(C)OCCC1=CC=CC=C1	JBEADRDKGADTFN-UHFFFAOYSA-N	Benzenoids	Benzene and substituted derivatives	Unclassified	Level 2	55.8	30.5	M-H, M+FA-H	C14H22O2	0.528134	49024.3	53348.9	52237.1	49251.2	77050.8	52079.8	49723.1	50054.5	43146	70960.8	59079.7	48823.9	46353	49987.8	93784	49959.2	46189.2	46930.5	50803.3	50285.7	47364.5	53875.6
4.70_192.0665m/z	192.066	4.69972	neg	2-Methylhippuric Acid	51495	http://funmeta.oebiotech.com/network/51495	HMDB0011723	24085		68455	C01586			91637	42013-20-7	CC1=C(C=CC=C1)C(=O)NCC(O)=O	YOEBAVRJHRCKRE-UHFFFAOYSA-N	Benzenoids	Benzene and substituted derivatives	Benzoic acids and derivatives	Level 1	55.8	50.4	M-H	C10H11NO3	-0.605588	2535.41	3727.52	3867.45	3990.44	3764.93	2522.52	3270.06	3813.57	4481.1	4241.11	2875.18	4218.49	3449.33	2475.35	4880.48	3585.23	4412.24	2851.04	4711.79	3887.84	5045.6	4513.81
4.88_218.0831m/z	218.083	4.88015	neg	1,2,5,6-Tetrahydro-4h-Pyrrolo[3,2,1-Ij]Quinolin-4-One	60759	http://funmeta.oebiotech.com/network/60759	HMDB0037113	72293		45141	C18487			91665	57369-32-1	O=C1CCC2=CC=CC3=C2N1CC3	XRJLAOUDSILTFT-UHFFFAOYSA-N	Organoheterocyclic compounds	Quinolines and derivatives	Quinolones and derivatives	Level 2	55.8	0	M+FA-H	C11H11NO	4.56334	750.183	889.765	1150.21	1050.99	1147.69	591.923	871.271	1014.37	1350.95	945.36	547.972	1217.38	605.735	520.956	1061.18	852.868	1146	1199.58	1403.43	1280.7	1376.79	1040.33
7.49_229.1447m/z	229.145	7.48995	neg	Dodecanedioic Acid	2824	http://funmeta.oebiotech.com/network/2824	HMDB0000623	5596	LMFA01170009	4676	C02678			12736	693-23-2	C(CCCCCCCCCCC(=O)O)(=O)O	TVIDDXQYHWJXFK-UHFFFAOYSA-N	Lipids and lipid-like molecules	Fatty Acyls	Fatty acids and conjugates	Level 1	55.8	64.7	M-H	C12H22O4	0.647172	4458.32	4853.87	4228.19	4265.78	3935.23	3630.7	3430.42	4256.34	4738.95	4218.95	6629.75	8748.62	5686.8	4240.52	6155.23	4941.85	3677.77	3993.53	2919.58	3123.91	3348.54	3512.11
8.42_311.2234m/z	311.223	8.42308	neg	9s,10s,11r-Trihydroxy-12z-Octadecenoic Acid	2971	http://funmeta.oebiotech.com/network/2971		74943	LMFA02000011	138082				16061050		C(CCCCCCC[C@H](O)[C@H](O)[C@H](O)/C=C\CCCCC)(=O)O	JHGVFGJXFVIYSM-BSHMHQBXSA-N	Lipids and lipid-like molecules	Fatty Acyls	Fatty acids and conjugates	Level 2	55.8	0	M-H2O-H	C18H34O5	1.85992	1034.28	962.995	993.191	884.593	0.000197568	242.778	508.635	227.466	184.466	0.000197568	1761.96	1789.02	1722.15	1658.48	734.535	1866.98	428.637	394.674	319.529	245.201	255.472	225.21
10.16_392.2938n	437.292	10.1599	neg	Avideoxycholic Acid	46295	http://funmeta.oebiotech.com/network/46295		84746	LMST04010447					52931517		C1[C@]2(C)[C@@]3([H])CC[C@]4(C)[C@@]([H])([C@]([H])(C)CCC(O)=O)[C@H](O)C[C@@]4([H])[C@]3([H])CC[C@]2([H])C[C@H](O)C1	CQAGQSQFSWKGEB-GFBORMLMSA-N	Lipids and lipid-like molecules	Steroids and steroid derivatives	Bile acids, alcohols and derivatives	Level 2	55.7	0	M-H, M+FA-H	C24H40O4	2.80762	3770.34	3542.55	3225.42	3361.49	2060.14	2822.46	3362.82	3539.12	2836.17	1439.98	5286.5	4811.91	3691.41	5104.81	1392.29	3638.26	3015.27	3930.18	3443.87	2552.58	3400	2579
11.78_297.2440m/z	297.244	11.7833	neg	9r,10s-Epoxy-Stearic Acid	2962	http://funmeta.oebiotech.com/network/2962		36009	LMFA02000002	138260				12235227		C(CCCCCCC[C@H]1O[C@H]1CCCCCCCC)(=O)O	IMYZYCNQZDBZBQ-DLBZAZTESA-N	Lipids and lipid-like molecules	Fatty Acyls	Lineolic acids and derivatives	Level 2	55.7	0	M-H	C18H34O3	1.63896	1747.01	1623.77	1855.28	1716.46	2231.63	1829.45	1784.35	1464.6	1717.52	2617.82	2555.37	2242.39	2312.29	2188.48	4045.26	2015.92	1712.23	1663.52	1500.21	1374.4	1478.79	1671.85
3.65_200.0479m/z	200.048	3.64892	pos	(2s)-2-(4-Chloroanilino)Propanoic Acid	199214	http://funmeta.oebiotech.com/network/199214	HMDB0243595							2757760		CC(NC1=CC=C(Cl)C=C1)C(O)=O	LKAFPNQADHUXMM-UHFFFAOYSA-N	Organic acids and derivatives	Carboxylic acids and derivatives	Amino acids, peptides, and analogues	Level 3	55.7	95.2	M+H	C9H10ClNO2	3.06385	414877	413312	418127	427618	1.01775e+06	442024	374602	411587	368309	1.02956e+06	436630	365141	358346	377069	1.71837e+06	355202	377672	365493	367807	382432	369348	404159
4.88_651.1593m/z	651.159	4.88015	neg	Limocitrol 3-Alpha-L-Arabinopyranosyl-(1->3)-Galactoside	33403	http://funmeta.oebiotech.com/network/33403			LMPK12113318					102274273		C1(O)=C(OC)C2OC(C3C=C(OC)C(O)=CC=3)=C(O[C@H]3[C@H](O)[C@@H](O[C@H]4[C@H](O)[C@@H](O)[C@@H](O)CO4)[C@@H](O)[C@@H](CO)O3)C(=O)C=2C(O)=C1OC	WDUYBXKVCQBWDD-AQGLRJEBSA-N	Phenylpropanoids and polyketides	Flavonoids	Flavonoid glycosides	Level 2	55.7	0	M-H2O-H	C29H34O18	3.90018	2148.41	2334.01	2194.32	2480.17	2635.94	1818.34	2931.48	2522.98	2086	2869.22	1787.51	1749.16	1621.75	1809.36	2185.71	2358.53	1520.66	1398.87	2915.74	2866.45	1998.05	2010.53
5.96_219.0664m/z	219.066	5.95793	neg	3-Carboxy-4-Methyl-5-Propylene-2-Furanpropanoic Acid	2674	http://funmeta.oebiotech.com/network/2674			LMFA01150065					134812141		O=C(O)CCC1=C(C(O)=O)C(C)=C(O1)/C=C/C	GTXDMFICGCDJOC-ONEGZZNKSA-N	Lipids and lipid-like molecules	Fatty Acyls	Fatty acids and conjugates	Level 2	55.7	0	M-H2O-H	C12H14O5	0.582523	570.224	550.626	628.552	449.597	498.144	573.344	627.717	468.809	544.315	465.038	570.954	529.202	635.004	516.486	483.852	521.643	663.759	417.131	557.384	576.87	681.657	532.471
2.37_334.1974m/z	334.197	2.36887	pos	Thr Leu Thr	261506	http://funmeta.oebiotech.com/network/261506		18826						145458123		CC(C)CC(C(=O)NC(C(C)O)C(=O)O)NC(=O)C(C(C)O)N	VRUFCJZQDACGLH-UVOCVTCTSA-N	Organic acids and derivatives	Carboxylic acids and derivatives	Amino acids, peptides, and analogues	Level 3	55.6	80.8	M+H	C14H27N3O6	0.477333	18457.4	18314.1	17358.8	17115.7	8132.42	11820.7	14657	13904.2	18143.5	9501.31	14920.5	21223.3	15468.1	13144.8	8646.06	20849.4	20116.6	20021.4	24340.9	23102.8	24430.4	21012.9
3.90_300.1923m/z	300.192	3.90397	pos	Pro Ala Leu	260418	http://funmeta.oebiotech.com/network/260418		17673						145457375		CC(C)CC(C(=O)O)NC(=O)C(C)NC(=O)C1CCCN1	IFMDQWDAJUMMJC-DCAQKATOSA-N	Organic acids and derivatives	Carboxylic acids and derivatives	Amino acids, peptides, and analogues	Level 1	55.6	54.5	M+H	C14H25N3O4	1.81248	92501.5	95593.5	99190.5	96986	77394.1	87515.4	90957.2	85422.7	88034.3	78022.4	97138.2	98321.5	101485	101650	75158.4	99521.6	80759.9	82869.3	79352.2	82671.8	80938.1	81022.1
3.95_331.2112n	332.218	3.94795	pos	Val Leu Thr	263458	http://funmeta.oebiotech.com/network/263458		20871						145458971		CC(C)CC(C(=O)NC(C(C)O)C(=O)O)NC(=O)C(C(C)C)N	SYSWVVCYSXBVJG-RHYQMDGZSA-N	Organic acids and derivatives	Carboxylic acids and derivatives	Amino acids, peptides, and analogues	Level 2	55.6	12.3	M+H, M+Na	C15H29N3O5	1.48329	42865.1	43841.9	42637.4	50423.2	29462.2	33776.1	40156.8	34154.5	34979.2	30497.1	54464.9	54175.8	55319.2	57335.2	38504	58285	28779.3	28999.9	30549.4	29431.2	21754.3	24687.2
4.72_183.0662m/z	183.066	4.71977	neg	4-Formyl-3-(Formylmethyl)-4-Hexenoic Acid	1359	http://funmeta.oebiotech.com/network/1359	HMDB0039650	94205	LMFA01030984					59561170		C(C(=O)O)C(/C(/C=O)=C\C)CC=O	DBMWDRVDXUPGBP-UQCOIBPSSA-N	Lipids and lipid-like molecules	Fatty Acyls	Fatty acids and conjugates	Level 2	55.6	0	M-H	C9H12O4	-0.654269	216.187	317.687	313.82	274.644	504.561	233.864	196.789	182.47	209.434	682.597	489.458	318.132	147.524	118.329	1008.37	196.005	187.459	161.198	169.532	194.828	238.063	188.743
9.79_381.2268m/z	381.227	9.79033	neg	5s,6r-Dihete	3974	http://funmeta.oebiotech.com/network/3974		3847	LMFA03060017	138295				5283160	82948-88-7	C(/C=C\CCCCC)/C=C\C=C\C=C\[C@@H](O)[C@@H](O)CCCC(=O)O	UVZBUUTTYHTDRR-NSEFZGNTSA-N	Lipids and lipid-like molecules	Fatty Acyls	Eicosanoids	Level 2	55.6	0	M+FA-H	C20H32O4	-4.32041	1426.96	1216.12	1136.95	1500.52	0.000197568	0.000197568	0.000197568	0.000197568	0.000197568	0.000197568	2652.87	3491.98	2460.37	3051.64	781.038	2892.46	0.000197568	0.000197568	0.000197568	0.000197568	0.000197568	0.000197568
4.90_164.0349m/z	164.035	4.89598	neg	1,2-Diacylglycerol-Ld-Pi-Pool	83508	http://funmeta.oebiotech.com/network/83508	HMDB0062270	325077		53806				7672	103-71-9	O=C=NC1=CC=CC=C1	DGTNSSLYPYDJGL-UHFFFAOYSA-N	Benzenoids	Benzene and substituted derivatives	Unclassified	Level 3	55.5	78.5	M+FA-H	C7H5NO	-3.46701	1360	1338.75	1778.44	1979.62	2828.53	1475.23	1846.14	1814.32	1788.91	2894.03	1072.39	1477.87	943.277	939.709	3471.55	1358.41	2006.1	2035.28	2212.77	2181.68	2430.58	1646.63
5.04_231.1241m/z	231.124	5.04065	neg	(1beta,2beta,5beta)-P-Menth-3-Ene-1,2,5-Triol	62295	http://funmeta.oebiotech.com/network/62295	HMDB0038978	93586		138751				85408483	359875-80-2	CC(C)C1=CC(O)C(C)(O)CC1O	SYRVWXFZYGDVTF-UHFFFAOYSA-N	Lipids and lipid-like molecules	Prenol lipids	Monoterpenoids	Level 2	55.5	0	M+FA-H	C10H18O3	1.81585	1238.37	1272.85	1427.83	1224.92	1408.45	1412.7	1537.08	1252.28	1704.75	1081.97	930.593	1621.83	944.639	570.221	1154.99	883.54	1423.52	1829.28	1712.89	1417.66	1518.98	1725.99
7.80_209.1185m/z	209.118	7.79788	neg	Sedanonic Acid	57138	http://funmeta.oebiotech.com/network/57138	HMDB0032871	88787		142275				12367058	6697-07-0	CCCCC(=O)C1CCCC=C1C(O)=O	PHVSWPDOXIQPTN-UHFFFAOYSA-N	Organic acids and derivatives	Keto acids and derivatives	Gamma-keto acids and derivatives	Level 2	55.5	0	M-H	C12H18O3	0.660134	270.699	266.162	234.375	255.22	50.4007	273.662	297.887	230.429	242.529	93.1776	250.381	350.677	309.746	196.296	0.000197568	261.889	256.378	246.875	187.533	221.742	160.252	225.064
0.69_387.1154m/z	387.115	0.68525	neg	Deae-Cellulose	57612	http://funmeta.oebiotech.com/network/57612	HMDB0033368	89212		156274				16211032	9013-34-7	OCC1O[C@@H](O[C@H]2C(O)C(O)C(O)OC2CO)C(O)C(O)C1O	GUBGYTABKSRVRQ-WFVLMXAXSA-N	Organic oxygen compounds	Organooxygen compounds	Carbohydrates and carbohydrate conjugates	Level 1	55.4	56.3	M+FA-H	C12H22O11	2.97038	10038.3	8515.18	8039.87	8089.39	8879.65	3982.94	4723.15	5386.05	23159.5	5357.79	8375.8	19871.8	4878.96	7737.12	6868.28	6740.37	5029.43	5463.33	6709.24	4987.7	4840.6	8438.68
1.18_260.1973m/z	260.197	1.18493	pos	Lysylleucine	53976	http://funmeta.oebiotech.com/network/53976	HMDB0028955	23967		74561				7016103	7369-79-1	CC(C)C[C@H](NC(=O)[C@@H](N)CCCCN)C(O)=O	ATIPDCIQTUXABX-UWVGGRQHSA-N	Organic acids and derivatives	Carboxylic acids and derivatives	Amino acids, peptides, and analogues	Level 1	55.4	57.8	M+H	C12H25N3O3	1.65602	324973	321421	328644	318667	130183	178888	225416	208979	205126	129751	402173	385763	449344	458167	213513	397096	160252	165508	185133	165438	158649	173547
3.79_352.1873m/z	352.187	3.79377	pos	Val Ala Tyr	265846	http://funmeta.oebiotech.com/network/265846		23356						44230711		CC(C)C(C(=O)NC(C)C(=O)NC(CC1=CC=C(C=C1)O)C(=O)O)N	LABUITCFCAABSV-BPNCWPANSA-N	Organic acids and derivatives	Carboxylic acids and derivatives	Amino acids, peptides, and analogues	Level 2	55.4	0	M+H	C17H25N3O5	1.60416	6987.4	10363.6	8052.89	7583.62	4610.32	6559.78	7354.82	8274.75	4899.14	8128.89	7028.15	9587.13	8211.72	10041.8	4693.15	9449.43	6884.98	8360.2	8736.28	6499.27	9136.2	8581
8.35_362.3265m/z	362.327	8.35335	pos	1-O-(2-Methoxy-4-Hexadecenyl)-Sn-Glycerol	10466	http://funmeta.oebiotech.com/network/10466			LMGL01020038					137323841		C(=C/CCCCCCCCCCC)/CC(OC)COC[C@@](O)(CO)[H]	VFDINTHTYMZZND-LGDHRSLRSA-N	Lipids and lipid-like molecules	Glycerolipids	Monoradylglycerols	Level 3	55.4	81.1	M+NH4	C20H40O4	0.123169	351179	353311	355070	362500	533954	361539	302676	320813	333811	489806	379445	416487	313090	404958	644539	349993	298524	332034	319592	289174	323083	343225
9.00_221.1547m/z	221.155	9.00027	neg	2,6-Di-Tert-Butyl-1,4-Benzenediol	63401	http://funmeta.oebiotech.com/network/63401	HMDB0040178	94713						75550	2444-28-2	CC(C)(C)C1=CC(O)=CC(=C1O)C(C)(C)C	JFGVTUJBHHZRAB-UHFFFAOYSA-N	Benzenoids	Benzene and substituted derivatives	Phenylpropanes	Level 2	55.4	0	M-H	C14H22O2	-0.0727795	2104.34	2348	2225.42	2260.9	1464.39	1123.08	1175.09	1344.39	1149.32	1204.56	1288.69	1347.33	1228.16	1473.21	1420.44	1481.46	1204.65	1262.21	1352.44	1346.52	1138.8	1101
10.60_311.2234m/z	311.223	10.6042	neg	9z-Octadecenedioic Acid	2868	http://funmeta.oebiotech.com/network/2868		36000	LMFA01170055		C19618			9543674		C(CCCCCCC/C=C\CCCCCCCC(=O)O)(=O)O	SBLKVIQSIHEQOF-UPHRSURJSA-N	Lipids and lipid-like molecules	Fatty Acyls	Fatty acids and conjugates	Level 2	55.3	0	M-H	C18H32O4	2.12826	829.331	663.846	618.922	804.451	805.138	566.062	709.978	606.999	984.988	1124.88	1178.47	1006.86	1243.29	829.428	1101.84	895.737	525.83	572.674	671.06	472.624	622.812	609.058
3.62_357.2137m/z	357.214	3.62232	pos	Pro Gln Ile	264264	http://funmeta.oebiotech.com/network/264264		21715						145457447		CCC(C)C(C(=O)O)NC(=O)C(CCC(=O)N)NC(=O)C1CCCN1	WGAQWMRJUFQXMF-ZPFDUUQYSA-N	Unclassified	Unclassified	Unclassified	Level 2	55.3	29.8	M+H	C16H28N4O5	1.15412	280772	280705	286891	286148	230392	276140	280478	277578	280326	224540	260148	277580	275762	260019	186790	267248	255156	279727	279968	264943	290127	279617
7.92_305.0824m/z	305.082	7.9163	neg	Musanolone C	60757	http://funmeta.oebiotech.com/network/60757	HMDB0037111	92083		174927				10804574		OC1C(O)C2=CC=CC3=C2C(C1=O)=C(C=C3)C1=CC=C(O)C=C1	HQIRTAPJDZWJHS-UHFFFAOYSA-N	Benzenoids	Naphthalenes	Phenylnaphthalenes	Level 2	55.3	0	M-H	C19H14O4	1.64544	1536.14	1708.9	1730.73	1367.91	3324.53	2297.95	1678	3425.56	1919.37	2826.79	2003.87	1557	1589.9	1863.48	3845.2	1549.65	2107.36	1905.33	3244	1632.63	1604.61	1787.39
9.09_294.2198n	295.227	9.08617	pos	17-Hydroxy-Linolenic Acid	3193	http://funmeta.oebiotech.com/network/3193	HMDB11108	45842	LMFA02000239					44256502		C(=C/C/C=C\C/C=C\CCCC(O)C)/CCCCC(=O)O	NUDXOGPEQRPSKT-MVOZTAHOSA-N	Lipids and lipid-like molecules	Fatty Acyls	Lineolic acids and derivatives	Level 3	55.3	82.2	M+H-H2O, M+H	C18H30O3	1.14613	6968.45	7261.64	7496.14	6112.07	20330.1	19917	22586	20666.4	20732.3	16679.9	774.026	968.791	743.71	804.432	1415.07	740.05	17879	15677.6	12995	17898.6	13856.3	17338.3
9.65_295.1905m/z	295.191	9.64922	pos	Nordihydrocapsiate	58751	http://funmeta.oebiotech.com/network/58751	HMDB0034779	90201						9817607		COC1=C(O)C=CC(COC(=O)CCCCCC(C)C)=C1	BXBVPYSHEOQGHP-UHFFFAOYSA-N	Benzenoids	Phenols	Methoxyphenols	Level 1	55.3	61.2	M+H	C17H26O4	0.401185	12567.6	11788.2	11238.9	12379.3	26474.7	14514.9	11222.8	12649.9	9905.64	23619.3	8351.17	10073.1	10022.5	9874.44	32296.4	13752.5	8635.65	12244.8	10704.9	12114.1	11195.7	13934.3
9.99_257.2128m/z	257.213	9.99243	neg	15-Hydroxy-Pentadecanoic Acid	1757	http://funmeta.oebiotech.com/network/1757		74560	LMFA01050182	79169				78360		C(CCCCCCCCCCCCCCO)(=O)O	BZUNJUAMQZRJIP-UHFFFAOYSA-N	Lipids and lipid-like molecules	Fatty Acyls	Fatty acids and conjugates	Level 2	55.3	0	M-H	C15H30O3	2.1922	325.374	442.592	438.541	310.17	366.416	505.694	212.188	297.159	491.607	409.245	461.598	549.826	470.444	382.796	738.302	326.409	320.238	276.678	428.439	321.461	344.484	386.208
10.98_293.2129m/z	293.213	10.9766	neg	9(S)-Hpode	48935	http://funmeta.oebiotech.com/network/48935	HMDB0006940				C14827	afm00591	Linoleic acid metabolism	6439847		CCCCC\C=C/C=C/C(CCCCCCCC(O)=O)OO	JGUNZIWGNMQSBM-ZJHFMPGASA-N	Lipids and lipid-like molecules	Fatty Acyls	Lineolic acids and derivatives	Level 2	55.2	0	M-H2O-H	C18H32O4	2.08144	795.398	560.328	477.354	517.107	558.553	258.74	249.941	218.646	273.606	122.08	1426.35	2088.44	789.174	1081.46	917.448	821.308	1680	426.192	298.17	175.29	277.392	129.184
1.60_251.1506m/z	251.151	1.6046	pos	Histidylisoleucine	53912	http://funmeta.oebiotech.com/network/53912	HMDB0028888	23749		141437				9900065	129050-48-2	CC[C@H](C)[C@H](NC(=O)[C@@H](N)CC1=CNC=N1)C(O)=O	IDXZDKMBEXLFMB-HGNGGELXSA-N	Organic acids and derivatives	Carboxylic acids and derivatives	Amino acids, peptides, and analogues	Level 3	55.2	76.8	M+H-H2O	C12H20N4O3	1.36439	392023	393398	393081	395954	304174	386530	420261	408565	398646	302608	359127	412205	411368	394794	256082	402499	394409	418102	423747	410879	402448	394987
3.36_315.1823m/z	315.182	3.36205	pos	Tryptophyl-Lysine	54099	http://funmeta.oebiotech.com/network/54099	HMDB0029088							18799209		NCCCCC(NC(=O)C(N)CC1=CNC2=C1C=CC=C2)C(O)=O	DZHDVYLBNKMLMB-UHFFFAOYSA-N	Organic acids and derivatives	Carboxylic acids and derivatives	Amino acids, peptides, and analogues	Level 3	55.2	81.1	M+H-H2O	C17H24N4O3	2.28478	40925.6	38026.8	39524.9	42862.8	29010	38164.7	41456.6	39380.7	39998.5	31931.6	38977.3	38591	42065.9	38599.4	29339.4	43493.2	43814.3	41766	41743	41846.8	43685.7	40616.2
3.74_312.1938m/z	312.194	3.73705	neg	Ile Leu Ser	265422	http://funmeta.oebiotech.com/network/265422		22914						145456196		CCC(C)C(C(=O)NC(CC(C)C)C(=O)NC(CO)C(=O)O)N	GVKKVHNRTUFCCE-BJDJZHNGSA-N	Organic acids and derivatives	Carboxylic acids and derivatives	Amino acids, peptides, and analogues	Level 2	55.2	0	M-H2O-H	C15H29N3O5	2.83283	781.568	879.368	840.409	1107.33	690.238	770.838	493.701	620.44	1103.67	701.185	976.466	1068.12	1104.48	1007.83	1341.38	961.892	529.118	805.231	692.198	576.72	570.635	585.742
3.75_324.1560m/z	324.156	3.74778	pos	Gly Thr Phe	259540	http://funmeta.oebiotech.com/network/259540		16752						145455696		CC(C(C(=O)NC(CC1=CC=CC=C1)C(=O)O)NC(=O)CN)O	LLWQVJNHMYBLLK-CDMKHQONSA-N	Unclassified	Unclassified	Unclassified	Level 1	55.2	73.3	M+H	C15H21N3O5	1.77414	26836.2	29939.6	30828.7	33489.5	24576.9	21165.5	23604	23478.6	21257.2	20697.8	37831.1	31826.6	33128.8	37203.6	24563.5	34721.2	19922.5	19797.7	18591.4	20511	20238.6	20293.9
3.85_293.1515m/z	293.151	3.84805	neg	Leucyl-Tyrosine	53962	http://funmeta.oebiotech.com/network/53962	HMDB0028941	24011						273262		CC(C)CC(N)C(=O)NC(CC1=CC=C(O)C=C1)C(O)=O	LHSGPCFBGJHPCY-UHFFFAOYSA-N	Organic acids and derivatives	Carboxylic acids and derivatives	Amino acids, peptides, and analogues	Level 1	55.2	69.7	M-H	C15H22N2O4	2.72596	10110.2	10186.5	9681.56	9384.49	8515.38	5270.51	5918.05	5524.91	5545.34	10867.3	16637.5	16242.5	16127.7	15476	29648.4	14891.5	3367.92	3358.19	3275.33	3244.19	2865.64	2841.93
4.51_279.1706m/z	279.171	4.50647	pos	Leucylphenylalanine	52226	http://funmeta.oebiotech.com/network/52226	HMDB0013243	24020		73585				6992309	3063-05-6	CC(C)C[C@H](N)C(=O)N[C@@H](CC1=CC=CC=C1)C(O)=O	KFKWRHQBZQICHA-STQMWFEESA-N	Organic acids and derivatives	Carboxylic acids and derivatives	Amino acids, peptides, and analogues	Level 1	55.2	69.7	M+H	C15H22N2O3	0.912504	204637	201565	200489	214834	84410	99554	104630	105389	93860.1	84738.6	297705	314655	321891	305929	221689	309064	54919.5	55699.1	52677.8	53579.6	53002.6	55219.9
5.03_229.0975m/z	229.098	5.03383	pos	N-Acetyltryptophan	52441	http://funmeta.oebiotech.com/network/52441	HMDB0013713			74640				700653	1218-34-4	CC(=O)N[C@@H](CC1=CNC2=C1C=CC=C2)C(O)=O	DZTHIGRZJZPRDV-LBPRGKRZSA-N	Organic acids and derivatives	Carboxylic acids and derivatives	Amino acids, peptides, and analogues	Level 2	55.2	24.7	M+H-H2O	C13H14N2O3	1.60129	4115.39	3453.88	3443.78	3952.5	3842.64	3689.77	4395.52	3621.42	3673.93	3345.48	3719.05	3580.04	3772.3	3693.64	3672.24	3202.36	3839.49	3644.96	4078.22	4052.7	3629.87	3517.32
6.36_243.0666m/z	243.067	6.36398	neg	Salicyl-6-Hydroxy-2-Cyclohexene-On-Oyl	257290	http://funmeta.oebiotech.com/network/257290	HMDB0304479							14731723		OC1=CC=CC=C1COC(=O)C1(O)C=CCCC1=O	WYYMYYOXCOEMCU-UHFFFAOYSA-N	Benzenoids	Benzene and substituted derivatives	Benzyloxycarbonyls	Level 2	55.2	0	M-H2O-H	C14H14O5	1.09816	8121.19	7098.29	8399.13	7465.43	5404.78	6970.01	9099.32	7336.8	7611.28	5026.67	8625.29	8751.33	8506.18	9108.1	3990.88	7724.78	6604.12	8129.41	8039.8	7317.81	7014.57	6489.39
7.93_395.2059m/z	395.206	7.92938	neg	15-Dehydro-Prostaglandin I2	3806	http://funmeta.oebiotech.com/network/3806		45958	LMFA03010205	15556	C04835	afm00590	Arachidonic acid metabolism	5460107		[C@@H]1(O)C[C@@H]2O/C(=C\CCCC(=O)O)/C[C@@H]2[C@H]1/C=C/C(=O)CCCCC	YCLHGWBUIYKBPM-ABXKVQRYSA-N	Lipids and lipid-like molecules	Fatty Acyls	Eicosanoids	Level 2	55.1	0	M+FA-H	C20H30O5	-4.73687	8132.18	8586.1	7263.85	8510.45	4113.92	7658.12	10109	8440.89	8396.89	4599.61	7742.14	9612.76	9917.48	9310.1	2958.89	8536.62	7359.97	7726.13	7172.99	6737.89	6925.48	6781.71
1.06_252.1227n	235.119	1.05835	pos	Histidylproline	53917	http://funmeta.oebiotech.com/network/53917	HMDB0028893	85799		74055				152322	20930-58-9	N[C@@H](CC1=CNC=N1)C(=O)N1CCC[C@H]1C(O)=O	LNCFUHAPNTYMJB-IUCAKERBSA-N	Organic acids and derivatives	Carboxylic acids and derivatives	Amino acids, peptides, and analogues	Level 1	55.1	72	M+H-H2O, M+NH4	C11H16N4O3	1.74233	1.74851e+06	1.57729e+06	1.58399e+06	1.66744e+06	1430150	1749764	1689214	1599644	1579475	1231031	1433992	1572111	1526717	1667870	1058048	1691228	1827695	1664783	1651335	1534031	1514943	1685621
3.62_302.2076m/z	302.208	3.62232	pos	Leu Val Ala	260206	http://funmeta.oebiotech.com/network/260206		17451						11781595		CC(C)CC(C(=O)NC(C(C)C)C(=O)NC(C)C(=O)O)N	MKBVYCVTDBHWSZ-DCAQKATOSA-N	Organic acids and derivatives	Carboxylic acids and derivatives	Amino acids, peptides, and analogues	Level 2	55.1	0	M+H	C14H27N3O4	0.610817	11780.4	13191	10046.7	11951.7	7140.68	8811.22	10532.2	9829.94	8936.25	7021.89	15198.6	16281.5	18563.4	17529.9	10091.6	17055.2	6362.87	6159.63	5857.51	5442.7	6611.94	5200.04
3.72_288.1924m/z	288.192	3.71862	pos	Ala Val Val	265002	http://funmeta.oebiotech.com/network/265002		22477						145453725		CC(C)C(C(=O)NC(C(C)C)C(=O)O)NC(=O)C(C)N	BJFKXBOBGVWFCT-GUBZILKMSA-N	Organic acids and derivatives	Carboxylic acids and derivatives	Amino acids, peptides, and analogues	Level 1	55.1	55.8	M+H	C13H25N3O4	2.13455	31809.9	30902.2	29532.8	31139	22416.1	25574.1	29358.4	27439.3	30513	20631.3	29824.4	30945	30627.4	28987.7	20478.8	32711.4	26397.3	28673.4	28961.3	29962.3	29508.3	29488.2
6.43_301.0724m/z	301.072	6.43357	neg	5,8,2'-Trihydroxy-7-Methoxyflavanone	34815	http://funmeta.oebiotech.com/network/34815		53124	LMPK12140647					14034288		C1C(OC)=C(O)C2OC(C3C(O)=CC=CC=3)CC(=O)C=2C=1O	NJUWLUPGDQOJCR-UHFFFAOYSA-N	Phenylpropanoids and polyketides	Flavonoids	O-methylated flavonoids	Level 2	55.1	0	M-H	C16H14O6	2.03269	853.96	942.835	880.086	949.27	284.662	815.149	812.942	825.384	792.073	295.497	608.819	901.562	725.324	994.793	118.066	845.538	779.84	809.788	746.307	751.226	929.337	821.542
9.61_337.2393m/z	337.239	9.60572	neg	11-Deoxy-Pge1	206193	http://funmeta.oebiotech.com/network/206193	HMDB0251584							4834553		CCCCCC(O)C=CC1CCC(=O)C1CCCCCCC(O)=O	DPNOTBLPQOITGU-UHFFFAOYSA-N	Lipids and lipid-like molecules	Fatty Acyls	Eicosanoids	Level 2	55.1	0	M-H	C20H34O4	2.70789	1134.44	709.635	1003.86	983.129	1115.31	637.612	819.958	925.279	764.116	1062.77	1131.82	1117.7	914.373	960.97	1538.49	843.946	607.11	811.142	957.627	906.673	889.374	900.023
1.05_156.0771m/z	156.077	1.0477	pos	2-Pyrimidine Acetic Acid	267218	http://funmeta.oebiotech.com/network/267218		45029						12367098	66621-73-6	C1=CN=C(N=C1)CC(=O)O	NRRCYZPJUABYHL-UHFFFAOYSA-N	Organoheterocyclic compounds	Diazines	Pyrimidines and pyrimidine derivatives	Level 2	55	0	M+NH4	C6H6N2O2	2.74242	3366.75	3614.95	3368.85	3259.66	2381.18	2436.8	3203.58	2828.75	2179.08	2496.05	3065.83	3414.64	3244.56	3833.28	2572.8	3153.75	2570.41	2867.21	3143.91	2613.82	2885.09	2818.56
10.72_295.2284m/z	295.228	10.724	neg	9-Hydroxylinoleic Acid	202811	http://funmeta.oebiotech.com/network/202811	HMDB0247599							73226949		CCCCCC=CCC=C(O)CCCCCCCC(O)=O	JDOLBVXUTAGQDQ-UHFFFAOYSA-N	Lipids and lipid-like molecules	Fatty Acyls	Lineolic acids and derivatives	Level 2	55	0	M-H	C18H32O3	1.68028	972.594	910.487	710.359	642.851	476.451	280.109	248.869	293.944	257.731	321.856	1678.92	2258.45	1174.33	1604.53	1026.5	1101.78	1558.96	526.578	290.762	299.83	135.079	209.318
4.01_364.1888m/z	364.189	4.01252	neg	Leu Phe Ser	260433	http://funmeta.oebiotech.com/network/260433		17689						145456500		CC(C)CC(C(=O)NC(CC1=CC=CC=C1)C(=O)NC(CO)C(=O)O)N	PTRKPHUGYULXPU-KKUMJFAQSA-N	Organic acids and derivatives	Carboxylic acids and derivatives	Amino acids, peptides, and analogues	Level 2	55	0	M-H	C18H27N3O5	2.77916	948.64	777.781	634.723	662.066	973.105	693.92	453.766	534.278	497.735	1244.87	1093.37	774.343	888.106	809.132	1508.5	825.889	223.526	397.439	253.776	382.677	299.932	415.137
5.08_240.1498m/z	240.15	5.07895	pos	1,3-Di-O-Tolylguanidine	199686	http://funmeta.oebiotech.com/network/199686	HMDB0244162							7333		CC1=CC=CC=C1NC(N)=NC1=CC=CC=C1C	OPNUROKCUBTKLF-UHFFFAOYSA-N	Benzenoids	Benzene and substituted derivatives	Toluenes	Level 1	55	66.8	M+H	C15H17N3	1.14798	5314.5	5903.41	5401.38	5526.57	2485.28	1205.54	22830	2573.18	63495	4632.35	1208.24	8494.03	872.65	1744.38	8120.22	11743.5	865.053	1988.04	681.384	744.321	789.535	2202
10.96_444.3308m/z	444.331	10.9649	pos	Glucosylsphingosine	47114	http://funmeta.oebiotech.com/network/47114	HMDB0000596	5574			C03108	afm00600	Sphingolipid metabolism	22833534	52050-17-6	CCCCCCCCCCCCC\C=C\C(O)C(N)COC1O[C@H](CO)[C@@H](O)[C@H](O)[C@H]1O	HHJTWTPUPVQKNA-KEVGHMQTSA-N	Lipids and lipid-like molecules	Sphingolipids	Glycosphingolipids	Level 3	54.9	83.5	M+H-H2O	C24H47NO7	-2.51119	767.081	1058.83	852.096	1059.81	987.574	88.3689	168.327	76.9021	89.3911	1167.33	27195.1	14958.9	3.05009	50.4312	0.150939	4.23173	74.7204	797.05	394.471	372.628	462.787	315.066
0.69_209.1039m/z	209.104	0.6945	pos	Alanylhistidine	53729	http://funmeta.oebiotech.com/network/53729	HMDB0028689	23724		73771				9837455	3253-17-6	C[C@H](N)C(=O)N[C@@H](CC1=CNC=N1)C(O)=O	XZWXFWBHYRFLEF-FSPLSTOPSA-N	Organic acids and derivatives	Carboxylic acids and derivatives	Amino acids, peptides, and analogues	Level 1	54.9	68.3	M+H-H2O	C9H14N4O3	2.45043	101955	105799	110375	101800	87050.5	84709.5	73940.3	79560.2	120022	73821	78548.4	97968.9	70811.1	73483.7	72085.5	70886.3	128579	130065	141373	138530	130509	136179
1.56_301.1523m/z	301.152	1.55615	neg	Gly Leu Asn	260439	http://funmeta.oebiotech.com/network/260439		17695						25033457		CC(C)CC(C(=O)NC(CC(=O)N)C(=O)O)NC(=O)CN	IUZGUFAJDBHQQV-YUMQZZPRSA-N	Unclassified	Unclassified	Unclassified	Level 2	54.9	0	M-H	C12H22N4O5	1.72702	2455.45	1984.47	1983.98	1903.85	869.446	1410.55	1818.66	1572.41	2575.37	588.053	1287.99	1967.33	891.786	1161.43	295.894	1371.48	3102.78	2430.27	3888.66	2713.3	2724.45	3012.14
10.69_271.2267m/z	271.227	10.691	pos	(-)-Malyngolide	274751	http://funmeta.oebiotech.com/network/274751		65417						155655		CCCCCCCCCC1(CCC(C(=O)O1)C)CO	OEXPVULGTKWKEH-ZBFHGGJFSA-N	Lipids and lipid-like molecules	Fatty Acyls	Fatty alcohols	Level 1	54.9	50.8	M+H	C16H30O3	-0.371453	6743.15	7529.58	6937.1	7267.94	14626	6976.75	5397.1	5725.22	6745.91	12113.5	10182.8	8388.58	9044.45	8730.69	28858.6	8321.22	5411.33	6988.48	6587.83	6212.64	6267.4	6328.9
10.85_293.2129m/z	293.213	10.8474	neg	13s-Hydroxy-11e-Octadec-9-Ynoic Acid	3309	http://funmeta.oebiotech.com/network/3309			LMFA02000358					10870132		C(CCCCCCCC#C/C=C/[C@@H](O)CCCCC)(=O)O	FYPCNVCBWHQKJO-VMEIHUARSA-N	Lipids and lipid-like molecules	Fatty Acyls	Fatty acids and conjugates	Level 2	54.9	0	M-H	C18H30O3	2.17739	969.759	803.905	672.194	659.806	446.656	461.963	429.696	403.8	451.748	462.255	1463.26	2854.8	1038.77	933.497	1105.01	859.284	2340.89	715.697	635.816	435.994	683.1	431.272
2.66_272.1607m/z	272.161	2.65553	pos	Gly Val Pro	266097	http://funmeta.oebiotech.com/network/266097		23623						145455729		CC(C)C(C(=O)N1CCCC1C(=O)O)NC(=O)CN	YGHSQRJSHKYUJY-SCZZXKLOSA-N	Unclassified	Unclassified	Unclassified	Level 1	54.9	73.6	M+H	C12H21N3O4	0.902762	90562.8	92133.6	92942.3	91205.3	61832.5	80047.8	94632	90180.9	93170.3	59450.7	85827	93845.4	92857.2	89900.7	49311.7	95893.6	92861.9	99838.1	106767	97414	98804.9	96876.5
3.50_266.1140m/z	266.114	3.50435	pos	Hydroxynalidixic Acid	82684	http://funmeta.oebiotech.com/network/82684	HMDB0060826							160716	3759-18-0	CCN1C=C(C(O)=O)C(=O)C2=CC=C(CO)N=C12	FRJDYPGZHOEEKU-UHFFFAOYSA-N	Organoheterocyclic compounds	Diazanaphthalenes	Naphthyridines	Level 3	54.9	79.5	M+NH4	C12H12N2O4	1.8924	1.17546e+06	1.18827e+06	1.20613e+06	1.23707e+06	1.0084e+06	1.18711e+06	1.23453e+06	1.19854e+06	1152431	981499	1.10875e+06	1.1581e+06	1.24529e+06	1.19283e+06	820625	1.26238e+06	1.241e+06	1.22169e+06	1.22231e+06	1.21494e+06	1279761	1.11654e+06
3.78_302.2080m/z	302.208	3.78	pos	Leu Leu Gly	260060	http://funmeta.oebiotech.com/network/260060		17297						7019089		CC(C)CC(C(=O)NC(CC(C)C)C(=O)NCC(=O)O)N	YOKVEHGYYQEQOP-QWRGUYRKSA-N	Organic acids and derivatives	Carboxylic acids and derivatives	Amino acids, peptides, and analogues	Level 1	54.9	69.1	M+H	C14H27N3O4	1.93237	17288.7	19661.8	19937.9	18971.2	14252.4	16490.8	17185.6	15917	15785.5	14645	19611	20450.1	20463.6	20910.2	14876.2	21434.1	14956.4	14865.7	16062.3	15648.6	15945.1	16774.8
4.03_358.2221n	359.229	4.03088	pos	Gln Leu Val	265656	http://funmeta.oebiotech.com/network/265656		23159						145455132		CC(C)CC(C(=O)NC(C(C)C)C(=O)O)NC(=O)C(CCC(=O)N)N	IOFDDSNZJDIGPB-GVXVVHGQSA-N	Unclassified	Unclassified	Unclassified	Level 1	54.9	59.1	M+H, M+K	C16H30N4O5	1.46441	135992	136450	131052	139268	110652	126040	127359	122610	122084	118560	141060	138327	143038	146563	113337	146686	111395	115427	117351	110246	119192	115719
4.72_389.2188m/z	389.219	4.71642	pos	Gln Phe Ile	263045	http://funmeta.oebiotech.com/network/263045		20440						145455176		CCC(C)C(C(=O)O)NC(=O)C(CC1=CC=CC=C1)NC(=O)C(CCC(=O)N)N	WHVLABLIJYGVEK-QEWYBTABSA-N	Organic acids and derivatives	Carboxylic acids and derivatives	Amino acids, peptides, and analogues	Level 2	54.9	0	M+H-H2O	C20H30N4O5	1.14449	9522.21	8567	8108.79	7936.08	3429.51	6275.89	6732.14	5746.28	6574.22	3667.7	9168.95	11534	12055	12886.6	6481.93	10999.2	4375.62	3947.46	6193	4477.77	4256.75	5726.15
4.91_219.1132m/z	219.113	4.91303	pos	Methyl 2-Amino-3-(1h-Indol-3-Yl)Propanoate	208662	http://funmeta.oebiotech.com/network/208662	HMDB0254563							122205		COC(=O)C(N)CC1=CNC2=CC=CC=C12	KCUNTYMNJVXYKZ-UHFFFAOYSA-N	Organic acids and derivatives	Carboxylic acids and derivatives	Amino acids, peptides, and analogues	Level 1	54.9	57.8	M+H	C12H14N2O2	1.90819	7213.66	7355.77	7083.07	7097.15	3048.69	3947.77	4604.19	5295.89	4022.53	3134.45	4779.63	6171.99	5849.55	16363.8	3365.41	4860.79	3779.66	3567.35	3966.08	3492.43	3440.57	3626.71
11.19_257.2126m/z	257.213	11.1899	neg	10-Hydroxymyristic Acid Methyl Ester	55705	http://funmeta.oebiotech.com/network/55705	HMDB0031061	87381		172502				101533769		CCCCC(O)CCCCCCCCC(=O)OC	XWWWWMGJQNMRKX-UHFFFAOYSA-N	Lipids and lipid-like molecules	Fatty Acyls	Fatty alcohols	Level 2	54.8	0	M-H	C15H30O3	1.4474	1157.82	1471.8	1199.51	1447.57	1903.73	1218.74	950.915	1300.47	1324.65	1500.23	1471.88	1646.85	1458.92	1270.25	2410.71	1318.97	1323.09	1277.19	1759.22	1469.61	1282.96	1308.98
5.21_243.0880m/z	243.088	5.20538	pos	Lumichrome	208376	http://funmeta.oebiotech.com/network/208376	HMDB0254199	64742		17781	C01727	afm00740	Riboflavin metabolism	506	1086-80-2	CC1=CC2=NC3=C(N=C2C=C1C)C(=O)NC(=O)N3	ZJTJUVIJVLLGSP-UHFFFAOYSA-N	Organoheterocyclic compounds	Pteridines and derivatives	Alloxazines and isoalloxazines	Level 1	54.7	49.9	M+H	C12H10N4O2	1.35989	9494.35	10097.4	9542.23	9828.96	13753.4	10423.7	10405.2	11506.7	11508.1	12836.7	8374.05	7762.47	7657.59	7961.41	9725.72	7838.02	12353.8	10606.7	11039.7	11319.5	11226.1	11819.9
0.75_270.1566m/z	270.157	0.751833	pos	Arginylhydroxyproline	53749	http://funmeta.oebiotech.com/network/53749	HMDB0028710							69045664	182002-02-4	N[C@@H](CCCNC(N)=N)C(=O)N1C[C@H](O)C[C@H]1C(O)=O	MRSWIKOMENDNCQ-CSMHCCOUSA-N	Organic acids and derivatives	Carboxylic acids and derivatives	Amino acids, peptides, and analogues	Level 3	54.7	73.9	M+H-H2O	C11H21N5O4	1.82975	286430	282379	291295	289603	293335	281420	304696	274949	274865	267944	270183	248283	284936	287042	283414	289572	297920	265517	267616	288315	266967	282875
11.18_279.1593m/z	279.159	11.1754	pos	Monooctyl Phthalate	208928	http://funmeta.oebiotech.com/network/208928	HMDB0254869	328993		132583				79362		CCCCCCCCOC(=O)C1=CC=CC=C1C(O)=O	PKIYFBICNICNGJ-UHFFFAOYSA-N	Benzenoids	Benzene and substituted derivatives	Benzoic acids and derivatives	Level 1	54.7	66.9	M+H	C16H22O4	0.651726	385923	385928	390992	398356	777042	419683	325278	353115	328323	890155	412545	348622	352338	373146	1.40966e+06	364297	355818	357972	307168	337489	322957	370794
11.47_299.2582m/z	299.258	11.4686	pos	13-Oxo-Octadecanoic Acid	3211	http://funmeta.oebiotech.com/network/3211		74752	LMFA02000257					4163990		C(CCCCCCCCCCCC(=O)CCCCC)(=O)O	XJZICDVDQHWVAA-UHFFFAOYSA-N	Lipids and lipid-like molecules	Fatty Acyls	Fatty acids and conjugates	Level 1	54.7	60.1	M+H	C18H34O3	0.423774	4428.19	4705.35	5001.16	4742.55	8927.22	5278.14	4167.94	3751.91	5626.12	8588.95	5696.26	4482.62	5962.05	4962.15	17474.5	4670.94	4771.73	5192.4	5431.76	3990.84	4553.9	4768.23
4.20_329.2319n	330.239	4.19863	pos	Ile Val Val	260779	http://funmeta.oebiotech.com/network/260779		18062						145456336		CCC(C)C(C(=O)NC(C(C)C)C(=O)NC(C(C)C)C(=O)O)N	YHFPHRUWZMEOIX-CYDGBPFRSA-N	Organic acids and derivatives	Carboxylic acids and derivatives	Amino acids, peptides, and analogues	Level 1	54.7	65.9	M+H, M+K	C16H31N3O4	1.32856	49438.1	53153	49139.6	53567	35826.7	42109.4	43064.1	41400.9	40384.8	39064.5	59977	60933.6	64064.5	60354.8	45272.2	64672.3	33837.4	35418.4	34127.7	33122.3	34319.4	32975.1
4.72_173.0816m/z	173.082	4.71545	neg	Suberic Acid	2816	http://funmeta.oebiotech.com/network/2816	HMDB0000893	4243	LMFA01170001	9300	C08278			10457	505-48-6	OC(CCCCCCC(=O)O)=O	TYFQFVWCELRYAO-UHFFFAOYSA-N	Lipids and lipid-like molecules	Fatty Acyls	Fatty acids and conjugates	Level 1	54.7	62.9	M-H	C8H14O4	-1.85468	4152.81	4808.32	5084.9	5583.15	11123.1	5057.15	3734.4	4886.77	4809.62	14554.9	5445.45	6049.15	4290.63	3914.08	23713.2	4206.1	3925.12	3880.92	4326.71	4693.4	4939.94	4658.64
5.90_285.0758m/z	285.076	5.89632	pos	2,6,3'-Trihydroxy-4'-Methoxy-2-Benzylcoumaranone	34171	http://funmeta.oebiotech.com/network/34171	HMDB0039377	52481	LMPK12130066					42607789		C12C(=O)C(CC3C=CC(OC)=C(O)C=3)(O)OC=1C=C(O)C=C2	HBEFLXKTZCXMQU-UHFFFAOYSA-N	Phenylpropanoids and polyketides	Aurone flavonoids	Auronols	Level 1	54.7	59.8	M+H-H2O	C16H14O6	0.0861649	22798.2	22759.3	23981.5	22846.9	32358.4	24917.4	22580.6	22362	22752	33586.4	24476.1	24794.5	22378.9	29450.5	38628.5	22727	20786	22050.5	21874.5	20602.9	23271.8	21730.2
6.21_240.1232m/z	240.123	6.21	pos	Dihydrodeoxy-8-Epiaustdiol	56155	http://funmeta.oebiotech.com/network/56155	HMDB0031668	87847		168623				76551322	58957-07-6	CC1=CC2=C(C)C(=O)C(C)(O)C(O)C2=CO1	JVUYBLROBHJEJN-UHFFFAOYSA-N	Organoheterocyclic compounds	Azaphilones	Unclassified	Level 2	54.7	0.29	M+NH4	C12H14O4	0.730177	7064.43	6387.79	6439.37	6484.9	6170.13	7617.44	6762.62	6834.37	6472.45	6513.32	7207.73	7155.06	6870.85	7232	6277.31	6465.36	6447.1	6478.02	6751.17	6423.71	6089.85	6714.47
4.63_427.2573m/z	427.257	4.62982	neg	Dethiobiotin	48138	http://funmeta.oebiotech.com/network/48138	HMDB0003581	3351		42280	C01909	afm00780	Biotin metabolism	445027	533-48-2	C[C@@H]1NC(=O)N[C@@H]1CCCCCC(O)=O	AUTOLBMXDDTRRT-JGVFFNPUSA-N	Lipids and lipid-like molecules	Fatty Acyls	Fatty acids and conjugates	Level 2	54.6	0	2M-H	C10H18N2O3	2.50113	4433.41	4676.96	6494.12	5293.21	5289.33	6046.42	5102.93	5493.85	5969.35	7317.1	4974.56	5275.48	4844.21	5354.74	7755.56	5287.32	4620.41	5434.85	4986.58	5412.07	5249.12	5327.37
0.75_105.0185m/z	105.018	0.747833	neg	2-(Hydroxymethoxy)Acetic Acid	211554	http://funmeta.oebiotech.com/network/211554	HMDB0257950							53673980		OCOCC(O)=O	ZUCOIFUQBLMWEN-UHFFFAOYSA-N	Organic oxygen compounds	Organooxygen compounds	Ethers	Level 1	54.6	72	M-H	C3H6O4	-7.89439	1378.87	1784.71	1829.36	1343.18	2637.2	1408.89	1080.72	1289.25	1818.37	2698.34	1516.8	1441.68	850.693	1252.28	3518.44	1192.55	1312.17	1836.21	1571.07	1468.21	1510.7	1575.03
2.22_219.0765m/z	219.077	2.21952	pos	N'-Formylkynurenine	47449	http://funmeta.oebiotech.com/network/47449	HMDB0001200			18377	C02406			910	1022-31-7	NC(CC(=O)C1=CC=CC=C1NC=O)C(O)=O	BYHJHXPTQMMKCA-UHFFFAOYSA-N	Organic oxygen compounds	Organooxygen compounds	Carbonyl compounds	Level 2	54.6	0	M+H-H2O	C11H12N2O4	0.481939	1314.93	1279.45	1503.88	1348.21	1130.78	884.634	1264.5	1235.26	953.118	1095.39	812.447	1204.8	981.819	1606.25	707.013	1155.32	744.52	990.345	790.271	1193.5	831.132	753.874
2.81_279.1355m/z	279.135	2.8069	neg	4-Coumaroylputrescine	57691	http://funmeta.oebiotech.com/network/57691	HMDB0033461			168929				131751428	34136-53-3	NCCCCNC(=O)\C=C/C1=CC=C(O)C=C1	CJHDBEPXEKGBDW-YVMONPNESA-N	Phenylpropanoids and polyketides	Cinnamic acids and derivatives	Hydroxycinnamic acids and derivatives	Level 1	54.6	69.5	M+FA-H	C13H18N2O2	1.8312	16056	16072.1	15148.4	16436.1	4301.06	7407.22	8474.52	7701.61	9957.16	4180.16	19863.1	26861.2	20103.4	18107.2	7117.92	25306.4	7537.19	8007.25	8739.38	8854.51	9175.68	8734.55
3.28_367.1618m/z	367.162	3.28452	pos	Leu Asp Cys	264493	http://funmeta.oebiotech.com/network/264493		21954						145456367		CC(C)CC(C(=O)NC(CC(=O)O)C(=O)NC(CS)C(=O)O)N	FGNQZXKVAZIMCI-CIUDSAMLSA-N	Organic acids and derivatives	Peptidomimetics	Hybrid peptides	Level 2	54.6	0.183	M+NH4	C13H23N3O6S	-8.1085	29620.7	28023.3	27374.1	27225.8	17683.4	24848.3	28033.5	26385.5	26676.5	18989.2	26151.8	28869.4	29408.7	27534.5	14468.1	29686.5	28800.2	28207.3	26601	26820	27115	28153.1
3.89_261.1240m/z	261.124	3.89125	pos	Maculosin	276842	http://funmeta.oebiotech.com/network/276842		68423			C10605			119404	4549-02-4	C1CC2C(=O)NC(C(=O)N2C1)CC3=CC=C(C=C3)O	LSGOTAXPWMCUCK-RYUDHWBXSA-N	Organic acids and derivatives	Carboxylic acids and derivatives	Amino acids, peptides, and analogues	Level 3	54.6	78.9	M+H	C14H16N2O3	2.59804	360270	351341	352479	365833	462804	371013	349662	362846	348652	486210	353800	324244	347676	360597	456574	342668	329514	345681	334407	349551	351715	355635
4.55_364.2233m/z	364.223	4.55293	pos	Pro Leu Ile	265418	http://funmeta.oebiotech.com/network/265418		22910						145457506		CCC(C)C(C(=O)O)NC(=O)C(CC(C)C)NC(=O)C1CCCN1	BRJGUPWVFXKBQI-XUXIUFHCSA-N	Organic acids and derivatives	Carboxylic acids and derivatives	Amino acids, peptides, and analogues	Level 2	54.6	0	M+Na	C17H31N3O4	7.66631	6772.21	5288.25	6710.16	6095.2	3027.85	4226.95	5083.1	3264.95	3080.71	3359.81	8104.1	6664.7	7996.44	7035.94	4973	7904.82	3789.19	3367.57	3088.5	2562.98	3252.6	2485.76
4.66_149.0601m/z	149.06	4.6556	pos	Tropate	83671	http://funmeta.oebiotech.com/network/83671	HMDB0062590	1165		30765	C01456			10726	552-63-6	OCC(C(O)=O)C1=CC=CC=C1	JACRWUWPXAESPB-UHFFFAOYSA-N	Organic acids and derivatives	Hydroxy acids and derivatives	Beta hydroxy acids and derivatives	Level 2	54.6	0	M+H-H2O	C9H10O3	2.19825	1664.43	1662.71	1605.86	1566.68	1509.4	1555.37	1265.17	1297.34	1346.78	1560.16	1743.51	2028.56	1821.36	2059.87	2900.92	2234.65	1239.91	1464.88	1200.96	1280.18	1304.69	1397.91
4.78_358.2702m/z	358.27	4.77772	pos	Ile Ile Ile	258848	http://funmeta.oebiotech.com/network/258848		16040						7350170		CCC(C)C(C(=O)NC(C(C)CC)C(=O)NC(C(C)CC)C(=O)O)N	BBQABUDWDUKJMB-LZXPERKUSA-N	Organic acids and derivatives	Carboxylic acids and derivatives	Amino acids, peptides, and analogues	Level 1	54.6	70	M+H	C18H35N3O4	0.438108	25734.5	27373.6	25535.6	26072.7	15120.9	20414.5	22597.9	19116.6	21400.3	16693	30932.5	33810.1	36885	32761.2	22629	31743.8	16782.6	17307.7	16625.2	16342.9	16654.3	16763.8
6.77_371.1829m/z	371.183	6.76935	neg	Penicildione C	45106	http://funmeta.oebiotech.com/network/45106			LMST02030240							C1=CC2[C@@](C)([C@]34O[C@H]3C[C@@]3([C@](O)([C@H](C)C[C@@]3([H])[C@]14[H])C(=O)CO)C)CCC(=O)C=2	JRPKEULLJJEKSA-QDBZYVRYSA-N	Lipids and lipid-like molecules	Prenol lipids	Monoterpenoids	Level 2	54.6	0	M-H	C22H28O5	-9.40966	2881.06	2887.23	3340.35	3308.7	1146.21	3013.45	3684.12	3617.37	3489.06	1220.1	2953.17	3429.09	3425.11	3381.29	647.408	3756.88	3035.85	3426.56	3543.25	2987.24	3327.91	3150.99
9.52_360.2766m/z	360.277	9.51643	neg	Dehydrophytosphingosine	61515	http://funmeta.oebiotech.com/network/61515	HMDB0038057							14757419	3687-54-5	CCCCCCCCC\C=C\CCCC(O)C(O)C(N)CO	CQKNELOTFUSOTP-ZHACJKMWSA-N	Organic nitrogen compounds	Organonitrogen compounds	Amines	Level 2	54.6	0	M+FA-H	C18H37NO3	3.18531	1557.23	1388.24	1414.24	1388.47	885.565	1350	1351.66	1295.05	1066.22	1050.06	1328.62	1006.35	803.241	1122.16	1182.36	846.348	1943.74	2378.98	2315.25	1797.91	1565.2	1891.26
5.51_161.0843n	162.092	5.50685	pos	Tryptophol	48105	http://funmeta.oebiotech.com/network/48105	HMDB0003447	6932		17890	C00955	afm00380	Tryptophan metabolism	10685	526-55-6	OCCC1=CNC2=C1C=CC=C2	MBBOMCVGYCRMEA-UHFFFAOYSA-N	Organoheterocyclic compounds	Indoles and derivatives	Indoles	Level 1	54.5	47	M+H-H2O, M+H	C10H11NO	1.26016	13135.5	13574.5	12977.4	13862.3	15170.5	16487.2	17175.9	16094.5	16384.5	17088.1	10421.3	10636.5	9873.09	10302.6	12128.2	10573.1	16368.3	16533.5	16554.5	15195.3	17102.5	16056.2
0.72_285.1671m/z	285.167	0.718767	pos	Arginyl-Gamma-Glutamate	53762	http://funmeta.oebiotech.com/network/53762	HMDB0028723	85638		174899				131750732		NC(CCC(=O)NC(=O)C(N)CCCNC(N)=N)C(O)=O	NSSFBLAWOMFCOV-UHFFFAOYSA-N	Organic acids and derivatives	Carboxylic acids and derivatives	Amino acids, peptides, and analogues	Level 3	54.5	74.6	M+H-H2O	C11H22N6O4	0.510329	75612.1	82473.2	84461.6	84677.5	73448.7	74844.7	83057.1	82969.7	86006.4	73706.5	81795.7	82851.2	69379.5	78738.8	73649.2	74857.9	82780.3	86372.6	80779.9	77825.7	80519.1	84653.7
10.00_460.2698m/z	460.27	10.0038	pos	Pectachol	62376	http://funmeta.oebiotech.com/network/62376	HMDB0039064	93670		175561				78178168	81729-14-8	COC1=C(OCC2C(=C)CCC3C(C)(C)C(O)CCC23C)C(OC)=C2OC(=O)C=CC2=C1	QISGCNZPAGFKFT-UHFFFAOYSA-N	Phenylpropanoids and polyketides	Coumarins and derivatives	Unclassified	Level 3	54.5	76.5	M+NH4	C26H34O6	0.938146	64382.1	69577	60765.2	63682.1	32221.5	13380.2	13424.7	11539.5	10355.7	12044.1	90101.1	87181.5	83604	88499.4	109371	36553.4	131093	89039.3	71360.7	48491	72307.4	77139.4
10.02_374.3630m/z	374.363	10.0155	pos	Phellonic Acid	1706	http://funmeta.oebiotech.com/network/1706	HMDB0302963		LMFA01050079	76322	C19623			5282922		C(CCCCCCCCCCCCC(=O)O)CCCCCCCCO	IBPVZXPSTLXWCG-UHFFFAOYSA-N	Lipids and lipid-like molecules	Fatty Acyls	Fatty acids and conjugates	Level 3	54.5	76.9	M+NH4	C22H44O3	0.411016	29757.6	36036.5	29813.3	29529.3	58433.8	31014.1	33817.4	32589.4	26409.9	57187.8	27449.7	26786.9	23070.2	22249.4	101608	27190.9	22421.8	28243.7	27099	24937.9	25887.4	30336.9
13.45_406.2519m/z	406.252	13.4477	pos	Macamide	8735	http://funmeta.oebiotech.com/network/8735			LMFA08020159					68741582		C(C1C=CC=CC=1)NC(CCCCCCC/C=C\C/C=C\C/C=C\CC)=O	VCMMYRWIEZCYDK-PDBXOOCHSA-N	Lipids and lipid-like molecules	Fatty Acyls	Fatty amides	Level 3	54.5	80	M+K	C25H37NO	3.24044	784982	622552	738963	383846	881819	279612	139841	1.70197e+06	835570	2.07116e+06	1.13828e+06	516197	689818	236384	2.4396e+06	635360	199818	218343	129381	83735.1	110816	64518.9
0.68_84.0452m/z	84.0452	0.682767	pos	L-3-Aminodihydro-2(3h)-Furanone	54348	http://funmeta.oebiotech.com/network/54348	HMDB0029387	65863		17289	C02926			73509	1192-20-7	NC1CCOC1=O	QJPWUUJVYOJNMH-UHFFFAOYSA-N	Organic acids and derivatives	Carboxylic acids and derivatives	Amino acids, peptides, and analogues	Level 3	54.4	77.9	M+H-H2O	C4H7NO2	8.29469	6652.8	6391.57	6548.51	6365.48	11712.7	6266.71	5708.05	5798.08	7471.51	11762.8	6214.48	5397.56	5397.16	6113.18	20560.3	4929.09	6151.36	5710.58	4970.31	5865.89	5491.14	6331.74
3.56_322.1413m/z	322.141	3.56013	neg	Phe Gly Thr	262032	http://funmeta.oebiotech.com/network/262032		19376						145457219		CC(C(C(=O)O)NC(=O)CNC(=O)C(CC1=CC=CC=C1)N)O	QPVFUAUFEBPIPT-CDMKHQONSA-N	Unclassified	Unclassified	Unclassified	Level 2	54.4	0	M-H	C15H21N3O5	1.38669	5430.17	4446.13	4803.54	4411.25	4143.73	4304.17	4800.97	4313.53	4622.69	3959.61	7355.79	6412.97	6513.33	6847.14	4388.91	6057.92	3862.31	3801.43	3842.97	4058.63	3581.19	3744.87
3.86_316.1872m/z	316.187	3.86348	pos	Pro Ser Ile	265478	http://funmeta.oebiotech.com/network/265478		22974						145457573		CCC(C)C(C(=O)O)NC(=O)C(CO)NC(=O)C1CCCN1	ITUDDXVFGFEKPD-NAKRPEOUSA-N	Unclassified	Unclassified	Unclassified	Level 1	54.4	45.8	M+H	C14H25N3O5	1.54151	64795.9	61794.8	65323.5	59322.5	53171.7	60042.8	56418.5	58456	59410.2	46051.8	63352.3	64923.3	62455.5	72949.2	53243.1	69282.4	52331.5	51291.9	51947.3	52242.9	55049.8	53634.4
1.88_296.1003m/z	296.1	1.88293	neg	2'-C-Methylguanosine	201575	http://funmeta.oebiotech.com/network/201575	HMDB0246218							21910853		CC1(O)C(O)C(CO)OC1N1C=NC2=C1N=C(N)NC2=O	NVKAMPJSWMHVDK-UHFFFAOYSA-N	Nucleosides, nucleotides, and analogues	Purine nucleosides	Unclassified	Level 1	54.3	51.6	M-H	C11H15N5O5	0.86865	9036.62	8628.4	9668.3	10225.3	6053.5	8387.21	10647.4	9101.33	9231.48	7034.69	8235.56	8154.26	8585.68	10400.2	4938.56	9625.07	10285	9323.92	10191.1	9260.53	9986.56	8610.91
10.53_299.2234m/z	299.223	10.5298	neg	2-Methyl-Hexadecanedioic Acid	2838	http://funmeta.oebiotech.com/network/2838		74911	LMFA01170023					9543663		C(C(C)CCCCCCCCCCCCCC(=O)O)(=O)O	LCEXLICTPWSGLL-UHFFFAOYSA-N	Lipids and lipid-like molecules	Fatty Acyls	Fatty acids and conjugates	Level 2	54.3	0	M-H	C17H32O4	2.17896	1041.02	855.805	917.341	751.593	1141.15	801.521	579.535	863.809	1146.84	1360.58	1128.41	922.149	1258.46	1058.84	1643.62	816.81	788.052	773.754	868.832	810.362	692.414	851.017
2.40_189.1237m/z	189.124	2.3986	pos	Gly Ile	266169	http://funmeta.oebiotech.com/network/266169		23851						6992386		CCC(C)C(C(=O)[O-])NC(=O)C[NH3+]	KGVHCTWYMPWEGN-FSPLSTOPSA-N	Organic acids and derivatives	Carboxylic acids and derivatives	Amino acids, peptides, and analogues	Level 1	54.3	62	M+H	C8H16N2O3	1.56088	26445.3	27772.2	26638.6	27043.4	14412.8	13709.3	17335.9	16320.7	40913.2	11696.4	24112.5	48230.5	26813	26243.4	16744.3	32579.7	15852.3	13380.6	18431.5	13933.4	14538.4	17027.4
4.02_350.1747m/z	350.175	4.01778	pos	Ser Ile Met	263573	http://funmeta.oebiotech.com/network/263573		20994						145457783		CCC(C)C(C(=O)NC(CCSC)C(=O)O)NC(=O)C(CO)N	YMDNFPNTIPQMJP-NAKRPEOUSA-N	Unclassified	Unclassified	Unclassified	Level 1	54.3	66.3	M+H	C14H27N3O5S	0.868126	59197.3	61586.4	59662	60414.6	42812.1	48855.3	44917.5	45900.6	47413.3	37845.3	70479	69279.2	74082.7	72138.7	61499.8	71857.1	38186.9	42106.5	41287.7	36956.5	39073.7	37331.7
4.91_209.1289m/z	209.129	4.91303	pos	(E)-5-(3,4,5,6-Tetrahydro-3-Pyridylidenemethyl)-2-Furanmethanol	57777	http://funmeta.oebiotech.com/network/57777	HMDB0033560	89370						131751455		OCC1=CC=C(O1)\C=C1\CCCN=C1	HKIPZBSQJPFABU-TWGQIWQCSA-N	Organoheterocyclic compounds	Pyridines and derivatives	Hydropyridines	Level 2	54.3	0	M+NH4	C11H13NO2	2.29633	2140.73	2271.71	2454.37	2144.16	2218.21	2133.84	2021.73	2301.73	2102.08	2080.32	2076.05	1896.24	1787.77	1891.56	1780.55	2785.62	1726.31	2169.35	2186.81	2273.4	2111.81	2188.32
11.36_327.2509m/z	327.251	11.3636	pos	Ceriporic Acid A	2927	http://funmeta.oebiotech.com/network/2927		45935	LMFA01170126					52921868		C(C(=C)[C@H](C(O)=O)CCCCCCCCCCCCCC)(=O)O	CJCOOGIIQHVIQI-QGZVFWFLSA-N	Lipids and lipid-like molecules	Fatty Acyls	Fatty acids and conjugates	Level 2	54.2	8.9	M+H	C19H34O4	-6.35158	8297.55	8020.16	7539.48	8207.82	16486	9129.93	7445.83	7842.73	10554.5	19050	11759.6	8001.95	8028.55	9664.14	36471.6	9545.58	7998.58	7804	11651.6	8512.8	8745.68	6846
12.42_256.2637m/z	256.264	12.4172	pos	Palmitamide	8572	http://funmeta.oebiotech.com/network/8572	HMDB0012273	62905	LMFA08010009	74475				69421	629-54-9	NC(=O)CCCCCCCCCCCCCCC	HSEMFIZWXHQJAE-UHFFFAOYSA-N	Lipids and lipid-like molecules	Fatty Acyls	Fatty amides	Level 1	54.2	46.2	M+H	C16H33NO	0.782532	132932	176738	136777	149092	383501	198386	149495	170204	178115	390540	180321	125130	127308	168532	544858	126950	213532	196752	350213	246814	175835	157578
2.52_305.1503m/z	305.15	2.51925	pos	Noroxymorphone	82903	http://funmeta.oebiotech.com/network/82903	HMDB0061073	1424						5497189	33522-95-1	[H][C@@]12CC3=C4C(O[C@H]5C(=O)CC[C@]1(O)[C@@]45CCN2)=C(O)C=C3	HLMSIZPQBSYUNL-IPOQPSJVSA-N	Benzenoids	Phenanthrenes and derivatives	Unclassified	Level 2	54.2	0	M+NH4	C16H17NO4	2.38172	6080.86	6433.21	5785.15	5522.42	3503	5697.94	7058.26	6266.75	5758.61	3251.93	4935.03	6666.03	5823.55	5977.73	1397.62	5570.54	5889.35	5733.18	6037.87	5785.98	5382.59	5398.53
4.35_579.2723m/z	579.272	4.34518	neg	Daglutril	205527	http://funmeta.oebiotech.com/network/205527	HMDB0250830							11541088		CCOC(=O)C(CCC1=CC=CC=C1)CC1(CCCC1)C(=O)NC1CCC2=CC=CC=C2N(CC(O)=O)C1=O	XMQODGUTLZXUGZ-UHFFFAOYSA-N	Organic acids and derivatives	Carboxylic acids and derivatives	Amino acids, peptides, and analogues	Level 3	54.2	77.8	M+FA-H	C31H38N2O6	2.00838	13197.3	11563.5	12543	13113.3	12721.6	13717.4	13291.2	17751.7	12305.4	13664.5	11824.1	13680.2	14876.1	13022	13715.5	14946.4	16255.4	12486.1	12718.9	12583.6	14591.9	12393.2
5.76_194.1179m/z	194.118	5.75968	pos	4-(Butylamino)Benzoic Acid	201648	http://funmeta.oebiotech.com/network/201648	HMDB0246301	2809		521021				95946	4740-24-3	CCCCNC1=CC=C(C=C1)C(O)=O	YCCRFDDXAVMSLM-UHFFFAOYSA-N	Benzenoids	Benzene and substituted derivatives	Benzoic acids and derivatives	Level 3	54.2	75	M+H	C11H15NO2	1.56388	37734	39532.1	37753.6	38319.9	41001.2	37744.5	40050.7	37809.4	39609.9	37549.3	33783.6	38158.7	39563.2	36903	33125.8	38156.5	38870.2	40717.5	43245.4	40208.7	42087.2	40092.8
7.38_325.2026m/z	325.203	7.38317	neg	16-E1t-Phytop	3441	http://funmeta.oebiotech.com/network/3441			LMFA02030051					131839853		C(CCCCCCC[C@@H]1C(=O)C[C@@H](O)[C@@H]1/C=C/[C@@H](O)CC)(=O)O	PLXNUXTXNUIUNK-WFRUSHSBSA-N	Lipids and lipid-like molecules	Fatty Acyls	Eicosanoids	Level 2	54.2	0	M-H	C18H30O5	1.67142	5779.95	5948.09	5511.27	5125.86	4121.91	7213.45	8095.47	7498.28	6846.92	3664.8	3965.85	4716.32	4715.51	4286.43	1394.35	4776.11	6885.71	7051.59	7244.52	6367.94	6868.44	6349.54
9.65_293.1765m/z	293.177	9.64782	neg	4-[3]-Ladderane-Butanoic Acid	2532	http://funmeta.oebiotech.com/network/2532		45892	LMFA01140010					42607291		C1C2C3C4CCC4C3C2CC(CCCC(=O)O)C1	WWHSTYPFQBWANZ-UHFFFAOYSA-N	Lipids and lipid-like molecules	Fatty Acyls	Fatty acids and conjugates	Level 1	54.2	63	M+FA-H	C16H24O2	2.72448	116659	106531	91928.1	95235.6	137845	93610	93415.6	89868.6	87355.1	132742	112198	95840.1	100070	115810	201083	106945	84949.1	89234.9	93876.1	86207.7	93035.4	92890.3
2.63_167.0345m/z	167.034	2.63292	neg	Homogentisic Acid	46887	http://funmeta.oebiotech.com/network/46887	HMDB0000130	331		44747	C00544	afm00130,afm00350	Ubiquinone and other terpenoid-quinone biosynthesis|Tyrosine metabolism	780	451-13-8	OC(=O)CC1=C(O)C=CC(O)=C1	IGMNYECMUMZDDF-UHFFFAOYSA-N	Benzenoids	Benzene and substituted derivatives	Phenylacetic acids	Level 3	54.1	72.8	M-H	C8H8O4	-3.09206	50398.7	56064.6	51315	58681.9	31654.3	52735.7	55808.5	56576.4	57524.8	35036.1	43528	49649.1	53017.8	46655	22607.1	51237.6	59325.9	59059.7	63495.4	60906.3	57781.4	55242.1
2.02_320.1819m/z	320.182	2.01903	pos	Thr Val Thr	259749	http://funmeta.oebiotech.com/network/259749		16971						145458257		CC(C)C(C(=O)NC(C(C)O)C(=O)O)NC(=O)C(C(C)O)N	KZTLZZQTJMCGIP-ZJDVBMNYSA-N	Unclassified	Unclassified	Unclassified	Level 1	54.1	66.6	M+H	C13H25N3O6	0.818774	16853.3	15315.5	15322.4	14963.9	9064.18	10722	12829.9	10905.1	17769.9	9163.11	13640.7	23032.6	13946.8	13590	9598.2	20272.3	16998.6	14090.4	18379.3	18122.4	16892.7	16543.5
2.79_221.0932m/z	221.093	2.79137	neg	Phenylalanylglycine	54016	http://funmeta.oebiotech.com/network/54016	HMDB0028995	23838		73635				6992303	721-90-4	N[C@@H](CC1=CC=CC=C1)C(=O)NCC(O)=O	GLUBLISJVJFHQS-VIFPVBQESA-N	Organic acids and derivatives	Carboxylic acids and derivatives	Amino acids, peptides, and analogues	Level 1	54.1	60.9	M-H	C11H14N2O3	0.0956451	54975.2	57896	50964.3	54631.7	15522	23212.8	29931.8	27091.7	26073.7	15051.3	81021.9	80376.7	89420.7	85947.5	34561.2	92689.3	19488	20046.8	19681.9	20366.6	20250.9	20433.2
3.12_349.1397m/z	349.14	3.12065	pos	2-(Beta-D-Mannopyranosyl)-L-Tryptophan	211650	http://funmeta.oebiotech.com/network/211650	HMDB0258059							22999687		NC(CC1=C(NC2=CC=CC=C12)C1OC(CO)C(O)C(O)C1O)C(O)=O	CPXSBHKDEPPWIX-UHFFFAOYSA-N	Organoheterocyclic compounds	Indoles and derivatives	Indolyl carboxylic acids and derivatives	Level 3	54.1	77.5	M+H-H2O	C17H22N2O7	0.791071	28596	27961.6	25957	26501.2	21640.2	26286.2	30368.9	28093	31334.7	21656.5	24345.8	26186.3	25952.4	25886.9	16067.4	25973.4	32030.3	30877.1	31017.4	31251.8	32017.5	33215.3
4.43_357.2153m/z	357.215	4.43375	neg	Asn Leu Ile	259657	http://funmeta.oebiotech.com/network/259657		16874						145454171		CCC(C)C(C(=O)O)NC(=O)C(CC(C)C)NC(=O)C(CC(=O)N)N	BZWRLDPIWKOVKB-ZPFDUUQYSA-N	Organic acids and derivatives	Carboxylic acids and derivatives	Amino acids, peptides, and analogues	Level 2	54.1	0	M-H	C16H30N4O5	2.6249	12231.2	15262.3	12936.7	12404.3	18496.3	11438.3	12697.4	13862.6	11918.6	15788.5	13567.5	15973.9	14732	16369.2	25278.9	12708.9	13084.7	14330.2	11173.2	14868.7	11083.4	13044
0.59_129.1027m/z	129.103	0.589267	pos	(3s,5s)-3,5-Diaminohexanoate	51838	http://funmeta.oebiotech.com/network/51838	HMDB0012115	62790		15616	C01186	afm00310	Lysine degradation	439430	17027-83-7	C[C@H](N)C[C@H](N)CC(O)=O	NGDLSXMSQYUVSJ-WHFBIAKZSA-N	Organic acids and derivatives	Carboxylic acids and derivatives	Amino acids, peptides, and analogues	Level 1	54	45.6	M+H-H2O	C6H14N2O2	2.99874	32716.2	37386.7	37869.4	37016.8	34617.8	39656.1	41816.9	38634.6	38465.8	31549.9	30383.6	32418.4	32880.6	32336.2	24303.9	35080	35953.9	40536.9	36323.6	35866.4	34138.1	34122.8
1.90_290.1713m/z	290.171	1.90345	pos	Val Ala Thr	260101	http://funmeta.oebiotech.com/network/260101		17341						145458824		CC(C)C(C(=O)NC(C)C(=O)NC(C(C)O)C(=O)O)N	SLLKXDSRVAOREO-KZVJFYERSA-N	Unclassified	Unclassified	Unclassified	Level 1	54	69.7	M+H	C12H23N3O5	0.81574	18248.1	17103.6	18445.3	17930.3	11840	11204.6	14547	13786.8	16092.5	10113	17302.2	21041.4	15212.7	15335.7	10709.3	19644.3	17937.5	18184.6	19128.4	20586.3	20430.5	19610.3
10.32_309.2076m/z	309.208	10.3247	neg	9-Oxo-12,13-Epoxy-10-Octadecenoic Acid	3201	http://funmeta.oebiotech.com/network/3201	HMDB0013623	35761	LMFA02000247	89606				5283007	478931-82-7	C(CCCC(=O)/C=C/C1OC1CCCCC)CCCC(=O)O	RCMABBHQYMBYKV-BUHFOSPRSA-N	Lipids and lipid-like molecules	Fatty Acyls	Fatty acids and conjugates	Level 2	54	0	M-H	C18H30O4	1.4046	446.108	482.666	268.636	330.179	118.586	192.605	63.7551	147.123	211.513	225.052	797.757	2881.64	302.031	259.366	249.32	380.207	810.168	141.458	134.727	153.535	341.324	115.336
11.00_269.2128m/z	269.213	10.9971	neg	(+)-12-Hydroxy-9z-Hexadecenoic Acid	1822	http://funmeta.oebiotech.com/network/1822		35625	LMFA01050270					5312823		C(CCCCCCC/C=C\CC(O)CCCC)(=O)O	JPBAMKISCJZBKR-NTMALXAHSA-N	Lipids and lipid-like molecules	Fatty Acyls	Fatty acids and conjugates	Level 2	54	0	M-H	C16H30O3	2.03605	2731.13	2612.66	2352.62	2422.82	3411.97	2316.37	2508.03	2008.68	2336.36	2945.23	3797.94	3303.05	3304.96	3201.03	5752.91	3209.63	1814.75	2057.63	2298.71	2159	1878.37	2072.99
2.79_233.1499m/z	233.15	2.79278	pos	Threonylisoleucine	54075	http://funmeta.oebiotech.com/network/54075	HMDB0029064	23987		141446				57281443	129050-49-3	CC[C@H](C)[C@H](NC(=O)[C@@H](N)[C@@H](C)O)C(O)=O	LUMXICQAOKVQOB-YWIQKCBGSA-N	Organic acids and derivatives	Carboxylic acids and derivatives	Amino acids, peptides, and analogues	Level 1	54	59.6	M+H	C10H20N2O4	1.44082	6240.7	6231.85	6733.6	5560	2019.1	2403.38	3920.97	3434.6	5467.34	1870.3	6764.84	8825.61	7447.82	6117.89	2206.57	10200.9	2884.96	2816.03	3538.59	2803.84	3516.37	4046.25
3.43_242.1869m/z	242.187	3.4322	pos	Isoleucyl-Lysine	53936	http://funmeta.oebiotech.com/network/53936	HMDB0028912	85818		173852				14299177		CCC(C)C(N)C(=O)NC(CCCCN)C(O)=O	UWBDLNOCIDGPQE-UHFFFAOYSA-N	Organic acids and derivatives	Carboxylic acids and derivatives	Amino acids, peptides, and analogues	Level 3	54	76.9	M+H-H2O	C12H25N3O3	2.38029	33577.3	32885.9	33533.1	35306.2	26775	35650.9	38403.5	34535.8	35098.3	26834.2	31010	33284.1	34676.4	33868.8	20720.4	37122	35213	39007.4	34562.5	36313.2	36168.6	34236.3
4.49_404.1479m/z	404.148	4.49478	neg	Capecitabine	53327	http://funmeta.oebiotech.com/network/53327	HMDB0015233	64754		31348	C12650			60953	154361-50-9	CCCCCOC(=O)NC1=NC(=O)N(C=C1F)[C@@H]1O[C@H](C)[C@@H](O)[C@H]1O	GAGWJHPBXLXJQN-UORFTKCHSA-N	Nucleosides, nucleotides, and analogues	5'-deoxyribonucleosides	Unclassified	Level 2	54	0	M+FA-H	C15H22FN3O6	1.24112	1322.05	808.707	1181.44	946.085	933.139	605.15	1171.67	986.86	1154.01	951.506	780.987	702.287	1038.26	703.797	469.499	1269.15	1170.91	931.277	1070.12	887.672	1272.86	1304.63
4.70_364.1887m/z	364.189	4.69972	neg	Ser Phe Ile	265287	http://funmeta.oebiotech.com/network/265287		22773						145457846		CCC(C)C(C(=O)O)NC(=O)C(CC1=CC=CC=C1)NC(=O)C(CO)N	KZPRPBLHYMZIMH-MXAVVETBSA-N	Unclassified	Unclassified	Unclassified	Level 2	54	0	M-H	C18H27N3O5	2.56658	2678.56	3883.05	3666.34	4019.37	3545.87	2729.34	3245.37	2684.26	2434.11	3344.47	4376.77	4204.54	5507.32	3924.76	6777.48	4161.73	2234.46	1939.34	1998.14	2211.34	2392.99	2145.68
4.96_346.1304m/z	346.13	4.95507	neg	Riddelliine N-Oxide	210946	http://funmeta.oebiotech.com/network/210946	HMDB0257221									CC=C1CC(=C)C(O)(CO)C(=O)OCC2=CC[N+]3([O-])CCC(OC1=O)C23	NPENPMDVCQGSSO-UHFFFAOYSA-N	Alkaloids and derivatives	Unclassified	Unclassified	Level 2	54	0.0165	M-H2O-H	C18H23NO7	2.05288	15339.3	17290.4	19785.9	18267.3	18200.9	16095.6	20965.2	20099.4	18187.9	18562.7	20006.2	16987.4	17806	16414.6	17804.5	17263.5	17912.1	19689.2	17241.3	16709.5	16767	16543.4
6.38_216.0668m/z	216.067	6.38412	neg	3-Oxo-Carbofuran	57048	http://funmeta.oebiotech.com/network/57048	HMDB0032776	88703						27999	16709-30-1	CN=C(O)OC1=CC=CC2=C1OC(C)(C)C2=O	WXNZYYXXILQTKX-UHFFFAOYSA-N	Organoheterocyclic compounds	Benzofurans	Unclassified	Level 2	54	0	M-H2O-H	C12H13NO4	0.611126	337.708	358.343	487.005	406.479	262.184	410.537	519.865	429.194	430.436	180.476	426.359	446.914	515.894	479.607	27.5178	423.427	503.194	454.672	389.237	410.849	426.145	420.205
3.93_130.0623n	129.055	3.93358	neg	3s-Methyl-2-Oxo-Pentanoic Acid	349	http://funmeta.oebiotech.com/network/349	HMDB0000491	5478	LMFA01020275	15614	C00671	afm00280,afm00290,afm00785	Valine, leucine and isoleucine degradation|Valine, leucine and isoleucine biosynthesis|Lipoic acid metabolism	439286	24809-08-3	C(=O)(C(=O)O)[C@@H](C)CC	JVQYSWDUAOAHFM-BYPYZUCNSA-N	Organic acids and derivatives	Keto acids and derivatives	Short-chain keto acids and derivatives	Level 2	53.9	0	M-H, M+FA-H	C6H10O3	-5.48191	6684.98	7451.43	8172.62	8874.61	14820.9	9207.37	9027.9	9162.42	11570.2	20035.4	4507.13	4221.02	4587.91	4606.39	14307	4251.32	11389.5	9770.01	9891.37	10568.9	10452.6	12960.5
11.24_271.2284m/z	271.228	11.2434	neg	12-Hydroxyhexadecanoic Acid	132610	http://funmeta.oebiotech.com/network/132610	HMDB0112190							15569770	83646-62-2	CCCCC(O)CCCCCCCCCCC(O)=O	VXLJMBUCOXFMGJ-UHFFFAOYSA-N	Lipids and lipid-like molecules	Fatty Acyls	Fatty acids and conjugates	Level 2	53.9	0	M-H	C16H32O3	1.91155	3744.71	3818.67	3584.93	3620.21	5949.64	3507.55	3488.34	3291.35	3227.41	5527.58	4896.59	4405.66	4407.61	4215.23	8846	4454.27	3304.67	3147.34	3596.68	3679.28	3528.95	3735.2
11.45_299.2596m/z	299.26	11.4464	neg	Dl-13-Hydroxy Stearic Acid	3085	http://funmeta.oebiotech.com/network/3085	HMDB0061662	35443	LMFA02000131	136406				5282911		C(CCCCCCCCCC(O)CCCCC)CC(=O)O	MRWKWISFCDSNQN-UHFFFAOYSA-N	Lipids and lipid-like molecules	Fatty Acyls	Fatty acids and conjugates	Level 2	53.9	0	M-H	C18H36O3	1.41315	3553.03	3742.41	4171.61	3349.71	5695.58	3368.35	3061.31	3835.88	5587.42	5555.08	4602.99	3969.97	5599.39	3916.54	8058.85	3897.24	3594.95	3746.47	3230.63	2814.35	3346.78	3335.29
11.79_299.2596m/z	299.26	11.7927	neg	2-Hydroxystearate	1951	http://funmeta.oebiotech.com/network/1951	HMDB0062549		LMFA01050485	18129	C03045			439887	26531-80-6	O[C@H](C(=O)O)CCCCCCCCCCCCCCCC	KIHBGTRZFAVZRV-KRWDZBQOSA-N	Lipids and lipid-like molecules	Fatty Acyls	Fatty acids and conjugates	Level 2	53.9	0	M-H	C18H36O3	1.53234	2698.27	2769.93	2466.89	2643.65	3822.49	2391.49	2346.59	2308.39	3326.71	3586.72	2881.77	2839.49	4079.34	3588.04	4934.19	2819.46	2777.24	2847.25	2432.45	1953.48	2420.74	2937.76
4.28_525.2331m/z	525.233	4.2782	neg	4-Propanoyl-Ht2 Toxin	59951	http://funmeta.oebiotech.com/network/59951	HMDB0036161	91312						131751921	104903-80-2	CCC(=O)OC1C(O)C2OC3C=C(C)C(CC3(COC(C)=O)C1(C)C21CO1)OC(=O)CC(C)C	HHSVPRXLNYVHLR-UHFFFAOYSA-N	Lipids and lipid-like molecules	Prenol lipids	Sesquiterpenoids	Level 3	53.9	79.5	M+FA-H	C25H36O9	-2.20302	53285.9	43087.6	42526.8	44606.5	64519	55113	45944.2	54976.3	51890.6	57895.8	45821.9	42464	49354.9	48689.1	51294	51148.5	47433.3	51570.8	46110.8	48685.2	48201.4	43242.2
4.69_261.0887m/z	261.089	4.69142	neg	L-Cis-Cyclo(Aspartylphenylalanyl)	55934	http://funmeta.oebiotech.com/network/55934	HMDB0031360	87613						119494	5262-10-2	OC(=O)CC1NC(=O)C(CC2=CC=CC=C2)NC1=O	VNHJXYUDIBQDDX-UHFFFAOYSA-N	Organic acids and derivatives	Carboxylic acids and derivatives	Amino acids, peptides, and analogues	Level 2	53.9	43.8	M-H	C13H14N2O4	2.46907	3475.04	3852.43	4722.69	4699.63	4661.98	3914	5950.48	3854.35	4186.59	6332.73	3666.17	5202.16	5051.29	3372.07	5674.39	5002.88	4658.46	4071.24	4973.84	5433.95	6527.89	5519.95
0.77_256.1772m/z	256.177	0.773767	pos	Valyl-Arginine	257543	http://funmeta.oebiotech.com/network/257543	HMDB0304792							4266827		CC(C)C(N)C(O)=NC(CCCNC(N)=N)C(O)=O	IBIDRSSEHFLGSD-UHFFFAOYSA-N	Organic acids and derivatives	Carboxylic acids and derivatives	Amino acids, peptides, and analogues	Level 1	53.8	57.9	M+H-H2O	C11H23N5O3	1.52872	34879.2	35608.8	36440.8	34504.4	41567.1	35981.6	34726.5	36017.9	32388.3	40037	40750.7	33139.6	38623.6	33011.5	32149.1	36203	34480.3	32527.9	32673	31152.8	36543.9	34426.9
13.27_510.3081m/z	510.308	13.2721	pos	Erinacine P	60077	http://funmeta.oebiotech.com/network/60077	HMDB0036313							131751956	291532-17-7	CC(C)C1=C2C3CC(OC(C)=O)C(C=O)=CC(OC4OCC(O)C(O)C4O)C3(C)CCC2(C)CC1	SEBFACPAABUJNW-UHFFFAOYSA-N	Lipids and lipid-like molecules	Prenol lipids	Diterpenoids	Level 3	53.8	82.7	M+NH4	C27H40O8	4.02508	9435.89	10255.4	9391.78	9643.15	28651.9	11225.1	5497.39	11265.4	9800.72	25415.9	13700.1	11243.7	10504.9	12024	25733.4	8505.31	12874.2	11284.4	10556.4	10602.7	7220.02	8113.43
3.76_242.1506m/z	242.151	3.76277	pos	Leucyl-Glutamine	53950	http://funmeta.oebiotech.com/network/53950	HMDB0028927							4305457		CC(C)CC(N)C(=O)NC(CCC(N)=O)C(O)=O	JYOAXOMPIXKMKK-UHFFFAOYSA-N	Organic acids and derivatives	Carboxylic acids and derivatives	Amino acids, peptides, and analogues	Level 3	53.8	75.9	M+H-H2O	C11H21N3O4	2.64701	88052.1	89902.2	92833.8	86682.3	107168	91912.4	84990.5	89667.9	85587.1	95924.4	88612.4	81602.3	82103.4	88770.1	89679.8	81433	86263.9	89582.3	84880.4	87604.4	89556.5	90262.6
4.45_633.3272m/z	633.327	4.4489	neg	(3b,20r,22r)-3,20,27-Trihydroxy-1-Oxowitha-5,24-Dienolide 3-Glucoside	57790	http://funmeta.oebiotech.com/network/57790	HMDB0033573	89382						131751457	227179-09-1	CC1=C(CO)C(=O)OC(C1)C(C)(O)C1CCC2C3CC=C4CC(CC(=O)C4(C)C3CCC12C)OC1OC(CO)C(O)C(O)C1O	OJRQAQMTUKIJMK-UHFFFAOYSA-N	Lipids and lipid-like molecules	Steroids and steroid derivatives	Steroid lactones	Level 3	53.8	72.1	M-H	C34H50O11	-1.25626	781776	910676	833647	772065	978961	835626	870926	988579	828984	930490	799360	795104	904936	861377	868928	755797	871857	869951	770279	873461	847789	918455
6.30_223.0977m/z	223.098	6.29522	neg	Alongside	203321	http://funmeta.oebiotech.com/network/203321	HMDB0248179									CC1CC=CC(=O)CC=CC(O)CC(=O)O1	BKNQGBKAJUUPBQ-UHFFFAOYSA-N	Phenylpropanoids and polyketides	Macrolides and analogues	Unclassified	Level 2	53.8	0	M-H	C12H16O4	0.569826	425.743	381.609	338.436	363.51	200.948	359.389	392.993	304.019	406.174	273.005	408.574	475.464	433.406	364.52	212.375	399.414	439.878	415.233	355.975	370.92	356.856	358.706
7.01_624.3168m/z	624.317	7.00795	neg	Rhizoxin	210928	http://funmeta.oebiotech.com/network/210928	HMDB0257197							615942		COC(C(C)C1CC(O)C2(C)OC2C=CC(C)C2CC(CC(=O)O2)CC2OC2C(=O)O1)C(C)=CC=CC(C)=CC1=COC(C)=N1	OWPCHSCAPHNHAV-UHFFFAOYSA-N	Lipids and lipid-like molecules	Prenol lipids	Terpene lactones	Level 3	53.8	76.8	M-H	C35H47NO9	-1.57191	49311.6	45379.6	44983.7	43985	26125.2	46350.3	50552.3	44705.6	48130.2	24245.5	47993.6	53924.1	48803.4	49108.8	20679.4	53998.4	43036.1	41750.6	51146.6	41847.3	45411.5	43608.1
9.30_258.2065m/z	258.207	9.30003	pos	(1s,2s)-3-Oxo-2-Pentyl-Cyclopentanebutanoic Acid	3356	http://funmeta.oebiotech.com/network/3356		74961	LMFA02010016					16061081		OC(=O)CCC[C@@H]1[C@H](CCCCC)C(=O)CC1	MQWNXLZVXAQZES-RYUDHWBXSA-N	Lipids and lipid-like molecules	Fatty Acyls	Fatty acids and conjugates	Level 1	53.8	56	M+NH4	C14H24O3	0.684932	3305.92	3230.75	2892.09	3824.36	2843.11	3376.63	4274.69	3895.27	3556.68	2885.8	3384.11	2512.94	2489	3214.89	2604.37	3603.46	3466.87	4412.38	4418.65	3816.23	3429.23	3899.91
1.33_132.1023m/z	132.102	1.32915	pos	2s-Amino-3s-Methylpentanoic Acid	2489	http://funmeta.oebiotech.com/network/2489	HMDB0000172	23	LMFA01100047	17191	C00407	afm00280,afm00290,afm00460,afm00970	Valine, leucine and isoleucine degradation|Valine, leucine and isoleucine biosynthesis|Cyanoamino acid metabolism|Aminoacyl-tRNA biosynthesis	6306	73-32-5	C([C@@H](N)[C@@H](C)CC)(=O)O	AGPKZVBTJJNPAG-WHFBIAKZSA-N	Organic acids and derivatives	Carboxylic acids and derivatives	Amino acids, peptides, and analogues	Level 1	53.7	65.9	M+H	C6H13NO2	2.68108	587238	608563	621519	590183	493921	404418	524373	525256	1.08577e+06	375754	441520	780966	494960	474866	341077	524709	582924	464363	624585	461557	500056	619210
0.78_212.1043m/z	212.104	0.779117	neg	Ala-Ala-Ala	203241	http://funmeta.oebiotech.com/network/203241	HMDB0248092							263468		CC(N)C(=O)NC(C)C(=O)NC(C)C(O)=O	BYXHQQCXAJARLQ-UHFFFAOYSA-N	Organic acids and derivatives	Carboxylic acids and derivatives	Amino acids, peptides, and analogues	Level 2	53.7	0	M-H2O-H	C9H17N3O4	1.10074	339.485	331.417	406.764	322.041	310.512	379.58	161.603	293.372	397.842	451.638	378.193	312.378	379.824	244.909	421.721	291.154	201.738	399.19	447.842	313.736	394.331	367.632
4.01_571.2760m/z	571.276	4.01252	neg	Tensyuic Acid E	2955	http://funmeta.oebiotech.com/network/2955			LMFA01170154	133831				23652018		C(C(=C)C(C(O)=O)CCCCCCCC(=O)OC)(=O)O	IOUNJEVHPQCKKE-UHFFFAOYSA-N	Organic acids and derivatives	Carboxylic acids and derivatives	Tricarboxylic acids and derivatives	Level 3	53.7	71.3	2M-H	C14H22O6	-0.0846041	25619.5	22046.8	23115.6	23349.4	21651.8	23810.6	22007.6	23378.3	19857.7	23077.2	19670.5	23180.8	22728.5	22756.5	16150.1	21473.3	26626.8	23180.9	19363.1	24474.8	23167.8	23347.7
4.88_692.3513m/z	692.351	4.88368	pos	Leustroducsin B	208260	http://funmeta.oebiotech.com/network/208260	HMDB0254044							132699		CCC(C)CCCCC(=O)OC1CCCC(C1)C=CC=CC(O)CC(OP(O)(O)=O)C(O)(CCN)C=CC1OC(=O)C=CC1CC	ZYSAHMPRXHPPAK-UHFFFAOYSA-N	Organoheterocyclic compounds	Pyrans	Pyranones and derivatives	Level 3	53.7	73.8	M+Na	C34H56NO10P	-3.08944	312866	343403	321045	319488	267518	304823	349439	309237	353028	261609	368470	389391	350191	341981	275777	377154	338052	336315	327040	334680	327954	350568
5.16_790.4136m/z	790.414	5.15705	pos	Tyr-Pro-Phe-Pro-Gly-Pro-Ile	212733	http://funmeta.oebiotech.com/network/212733	HMDB0259346							12770774		CCC(C)C(NC(=O)C1CCCN1C(=O)CNC(=O)C1CCCN1C(=O)C(CC1=CC=CC=C1)NC(=O)C1CCCN1C(=O)C(N)CC1=CC=C(O)C=C1)C(O)=O	RKYJTDSQXOMDAD-UHFFFAOYSA-N	Organic acids and derivatives	Carboxylic acids and derivatives	Amino acids, peptides, and analogues	Level 3	53.7	77.2	M+H	C41H55N7O9	0.218381	44207.9	40108	41824.4	39626.5	42105.9	41834.4	41257.9	41308.4	45382.2	42705.1	48329.5	47663.8	46467.2	48832.3	52223.8	41091.4	47221.1	42179.8	40678.6	41701.7	40593.9	40344.6
10.05_293.2131m/z	293.213	10.0505	neg	Isoraspailyne B	10513	http://funmeta.oebiotech.com/network/10513			LMGL01030014					21591337		OC[C@]([H])(O)CO/C=C\C#C/C=C\CCCCCCC(C)C	AAYSBNXVIDAGPI-CJJJYPBWSA-N	Lipids and lipid-like molecules	Glycerolipids	Glycerol vinyl ethers	Level 2	53.6	0	M-H	C18H30O3	2.93294	715.176	602.432	646.87	874.439	424.946	1036.73	1260.72	1339.64	882.096	533.865	28.1503	6015.62	31.2783	0.000197568	0.000197568	0.000197568	1237.27	1656.52	1591.48	1348.96	1415.75	1195.6
4.09_390.1716m/z	390.172	4.08797	neg	Glu Leu Met	265804	http://funmeta.oebiotech.com/network/265804		23314						16734517		CC(C)CC(C(=O)NC(CCSC)C(=O)O)NC(=O)C(CCC(=O)O)N	DWBBKNPKDHXIAC-SRVKXCTJSA-N	Organic acids and derivatives	Carboxylic acids and derivatives	Amino acids, peptides, and analogues	Level 2	53.6	0	M-H	C16H29N3O6S	2.90539	2169.85	1978.5	1543.08	1796.7	2213.72	1515.19	1467.16	1424.25	2312.86	1318.56	1436.98	2174.95	1527.67	1162.74	1765.91	3258.63	3034.69	2607.57	2300.21	2506.51	3380.19	2939.36
4.12_602.2854m/z	602.285	4.12035	neg	Neocasomorphin (1-5)	82127	http://funmeta.oebiotech.com/network/82127	HMDB0060144							131769848		CC(C)[C@H](N=C(O)[C@H]1CCCN1C(=O)[C@H](N)CC1=CC=C(O)C=C1)C(O)=N[C@H](CCC(O)=O)C(=O)N1CCC[C@@H]1C(O)=O	WRNQQFNBEUKAAX-MOGNJTFLSA-N	Organic acids and derivatives	Carboxylic acids and derivatives	Amino acids, peptides, and analogues	Level 3	53.6	74.5	M-H	C29H41N5O9	3.72193	181774	167869	166988	174150	228606	225290	183883	176476	203979	197055	208176	195400	192687	201821	211704	185334	153784	166290	171490	193239	167303	184200
5.62_309.1356m/z	309.136	5.6241	neg	Prostaglandin M	3795	http://funmeta.oebiotech.com/network/3795		45949	LMFA03010194					175456		O[C@H](CC(CCCC(O)=O)=O)[C@@]1([H])CCC([C@@H]1CCCC(O)=O)=O	XWBICGCZKGTPCH-MBNYWOFBSA-N	Lipids and lipid-like molecules	Fatty Acyls	Eicosanoids	Level 2	53.6	0	M-H2O-H	C16H24O7	3.73239	414.893	528.046	623.457	409.928	425.099	488.709	745.117	511.423	641.913	484.877	518.727	467.257	675.822	517.237	389.272	599.16	417.617	499.09	456.22	462.771	452.516	471.969
0.84_293.1477n	294.155	0.838683	pos	N-(1-Deoxy-1-Fructosyl)Leucine	61325	http://funmeta.oebiotech.com/network/61325	HMDB0037840			136629				131752244	34393-18-5	CC(C)C[C@H](NCC1(O)O[C@H](CO)[C@@H](O)[C@@H]1O)C(O)=O	KGTRBDVOUPALMB-PPNLDZOPSA-N	Organic acids and derivatives	Carboxylic acids and derivatives	Amino acids, peptides, and analogues	Level 3	53.5	72.2	M+H-H2O, M+H	C12H23NO7	0.912948	36462.8	38598.3	36693.6	36748	35861.4	27758.4	32884.6	34484.7	82079.4	29847.3	34577.3	60208.3	30529.7	32858.9	24749.5	37291.9	36415.2	33348.2	46713	32856.3	36260.7	47679.4
11.51_458.3473m/z	458.347	11.5095	pos	Acetolein	256064	http://funmeta.oebiotech.com/network/256064	HMDB0303184							108335		CCCCCCCCC=CCCCCCCCC(=O)OCC(COC(C)=O)OC(C)=O	KXLSJQTXSAYFDL-UHFFFAOYSA-N	Lipids and lipid-like molecules	Glycerolipids	Triradylcglycerols	Level 3	53.5	70.2	M+NH4	C25H44O6	-0.823072	7554.1	8687.1	8038.34	7813.06	11394.4	4807.77	3468.8	3718.5	4393.53	10334.3	12798.2	90142.2	13862.2	7425.08	19157.6	4272.07	4496.67	4085.63	6675.98	3780.6	4211.96	4119.71
2.99_264.1366m/z	264.137	2.98672	pos	Methionyl-Proline	54002	http://funmeta.oebiotech.com/network/54002	HMDB0028981							3472451		CSCCC(N)C(=O)N1CCCC1C(O)=O	DZMGFGQBRYWJOR-UHFFFAOYSA-N	Organic acids and derivatives	Carboxylic acids and derivatives	Amino acids, peptides, and analogues	Level 2	53.5	0	M+NH4	C10H18N2O3S	-4.04046	1851.53	1548.12	1967.29	2199.46	723.658	1516	1906.52	1231.22	1526.12	570.979	1033.29	1586.35	1276.07	1151.4	0.000197568	1515.71	2032.53	1526.01	1910.13	1722.04	1690.82	1578.31
3.53_383.1469m/z	383.147	3.52848	neg	Nicotine Glucuronide	47488	http://funmeta.oebiotech.com/network/47488	HMDB0001272	6127		63860				3035848	152306-59-7	CN1CCC[C@H]1C1=C[N+](=CC=C1)[C@H]1O[C@@H]([C@@H](O)[C@H](O)[C@H]1O)C([O-])=O	SAWAIULJDYFLPD-SOAFEQHCSA-N	Organic oxygen compounds	Organooxygen compounds	Carbohydrates and carbohydrate conjugates	Level 3	53.5	77.8	M+FA-H	C16H22N2O6	2.69079	10821.3	9780.83	10069.1	10554.4	9091.44	7522.73	9876.38	8629.61	11158.8	8055.76	8510.01	12547	8568.12	7678.18	8176.99	11745.8	14329.2	13407.6	15252.4	13886.4	16806.4	13371.2
3.75_318.2030m/z	318.203	3.74778	pos	Ile Ser Val	260966	http://funmeta.oebiotech.com/network/260966		18261						145456273		CCC(C)C(C(=O)NC(CO)C(=O)NC(C(C)C)C(=O)O)N	HXIDVIFHRYRXLZ-NAKRPEOUSA-N	Organic acids and derivatives	Carboxylic acids and derivatives	Amino acids, peptides, and analogues	Level 2	53.5	21.3	M+H	C14H27N3O5	2.12411	13776.3	12858.3	13302.1	13768.1	8653.65	11103.1	10399.4	10450.6	7962.84	7743.28	15439.2	15607.5	14355.6	14484.4	10015.8	16305.9	9469.07	7967.51	9156.07	8295.53	8667.07	8501.94
8.05_397.2216m/z	397.222	8.0504	neg	13,14-Dihydro-15-Keto-Pgd2	3651	http://funmeta.oebiotech.com/network/3651	HMDB0060042	3817	LMFA03010022					5283036	59894-07-4	[C@H]1(CCC(=O)CCCCC)C(=O)C[C@H](O)[C@@H]1C/C=C\CCCC(=O)O	VSRXYLYXIXYEST-KZTWKYQFSA-N	Lipids and lipid-like molecules	Fatty Acyls	Eicosanoids	Level 2	53.5	0	M+FA-H	C20H32O5	-4.51707	6852.4	7202.46	6913.57	6808.2	3974.49	7187.24	9092.77	8838.93	7511.24	4369.16	5881.02	6086.13	6323.64	6332.69	1104.58	6091.99	9365.95	9482.49	9567.95	8606.36	9278.19	8127.92
0.84_180.9902m/z	180.99	0.838683	pos	(2e,4z)-2-Hydroxy-6-Oxohexa-2,4-Dienoic Acid	1334	http://funmeta.oebiotech.com/network/1334			LMFA01030926	67110	C00682			5280366		O/C(/C(O)=O)=C/C=C\C([H])=O	KGLCZTRXNNGESL-REDYYMJGSA-N	Lipids and lipid-like molecules	Fatty Acyls	Fatty acids and conjugates	Level 2	53.4	0	M+K	C6H6O4	2.73783	9358.37	9287.22	9332.84	10216.1	28204.4	10960.7	7499.87	10563.2	9144.66	28156.8	11772.9	8519.58	9296.98	9444.17	47922.6	9435.86	8115.62	8287.39	8041.04	9105.45	8587.5	9111.91
10.01_269.2129m/z	269.213	10.0057	neg	3,16-Dihydroxypalmitic Acid	1953	http://funmeta.oebiotech.com/network/1953			LMFA01050487	63900				56927872		C(CCC(O)CC(=O)O)CCCCCCCCCCO	ZGYXOTYZKRXDBF-UHFFFAOYSA-N	Lipids and lipid-like molecules	Fatty Acyls	Fatty acids and conjugates	Level 2	53.4	0	M-H2O-H	C16H32O4	2.50314	1114.24	1063.41	1132.86	853.14	1082.7	815.152	847.643	732.485	831.389	879.691	1724.82	1782.73	1596.55	1720.64	1977.61	1612.73	853.92	753.172	631.987	691.227	659.601	775.837
4.58_892.4120m/z	892.412	4.58203	pos	CDP-DG(a-13:0/a-13:0)	135721	http://funmeta.oebiotech.com/network/135721	HMDB0116044							131822700		[H][C@@](COC(=O)CCCCCCCCC(C)CC)(COP(O)(=O)OP(O)(=O)OC[C@H]1O[C@H](C(O)[C@H]1O)N1C=CC(N)=NC1=O)OC(=O)CCCCCCCCC(C)CC	XNRLZIZTADKRQY-UZCGJLOUSA-N	Lipids and lipid-like molecules	Glycerophospholipids	CDP-glycerols	Level 3	53.4	76.5	M+Na	C38H69N3O15P2	2.69175	185773	185571	178187	168511	173304	179139	189572	194049	187866	173763	244657	234580	220251	207202	197176	209638	177695	198893	169792	199783	179238	192950
0.66_329.1933m/z	329.193	0.656133	pos	Glycylprolylarginine	207258	http://funmeta.oebiotech.com/network/207258	HMDB0252828							21525054		NCC(=O)N1CCCC1C(=O)NC(CCCNC(N)=N)C(O)=O	JYPCXBJRLBHWME-UHFFFAOYSA-N	Organic acids and derivatives	Carboxylic acids and derivatives	Amino acids, peptides, and analogues	Level 3	53.3	69.7	M+H	C13H24N6O4	0.40431	74878.4	82707.8	85757.6	83315.4	65280.1	66154.8	75501.9	70800.3	72010.5	61280.9	86036.5	77800.7	77537.1	86840.4	56643.7	73959.2	91400.4	88398	94037.2	83240	82871.8	81548.5
0.81_251.1507m/z	251.151	0.809617	pos	Isoleucyl-Histidine	53933	http://funmeta.oebiotech.com/network/53933	HMDB0028909							18218219		CCC(C)C(N)C(=O)NC(CC1=CN=CN1)C(O)=O	QNBYCZTZNOVDMI-UHFFFAOYSA-N	Organic acids and derivatives	Carboxylic acids and derivatives	Amino acids, peptides, and analogues	Level 3	53.3	71.4	M+H-H2O	C12H20N4O3	1.58465	198930	197313	188759	197947	208082	216444	201588	193324	198239	202006	198833	192539	207660	197314	176856	201279	180713	182409	191896	187018	192773	200490
11.79_530.3484m/z	530.348	11.7918	pos	Carindone	61618	http://funmeta.oebiotech.com/network/61618	HMDB0038189	92925		168592				101316738	38045-62-4	CC1=C2CC(CCC2(C)C2OC3(CC4(C)CCC(CC4=C(C)C3=O)C(C)(C)O)C(=O)C2C1=O)C(C)(C)O	SKUVBRVOKSCXDJ-UHFFFAOYSA-N	Lipids and lipid-like molecules	Prenol lipids	Sesquiterpenoids	Level 3	53.3	69.9	M+NH4	C31H44O6	1.54493	478518	503110	439099	467408	869780	529907	442423	390277	429289	910519	459467	447547	332286	413178	1.17571e+06	423143	486465	525106	462534	471513	467225	513744
2.08_257.0784m/z	257.078	2.08272	neg	3-Methyluridine	48311	http://funmeta.oebiotech.com/network/48311	HMDB0004813	7077		89487				316991	2140-69-4	CN1C(=O)C=CN(C2OC(CO)C(O)C2O)C1=O	UTQUILVPBZEHTK-UHFFFAOYSA-N	Nucleosides, nucleotides, and analogues	Pyrimidine nucleosides	Unclassified	Level 2	53.3	0	M-H	C10H14N2O6	2.02085	1024.22	1101.4	881.077	1183.92	717.638	1271.26	1265.21	1132.16	1100.1	488.578	995.511	1343.54	1088.79	921	964.809	1323.28	1015.12	1146.48	991.889	1145.73	1369.65	1199
2.50_253.1188m/z	253.119	2.50423	pos	Phenylalanylserine	54021	http://funmeta.oebiotech.com/network/54021	HMDB0029004	85902		71032				193508	16053-39-7	N[C@@H](CC1=CC=CC=C1)C(=O)N[C@@H](CO)C(O)=O	ROHDXJUFQVRDAV-UWVGGRQHSA-N	Organic acids and derivatives	Carboxylic acids and derivatives	Amino acids, peptides, and analogues	Level 2	53.3	0	M+H	C12H16N2O4	1.85607	5932.99	6636.84	5724.1	4992.47	3397.25	5301.29	6392.9	5339.41	4446.16	3808.97	5172.76	4941.72	5743.13	5506.76	3337.39	5551.44	5792.97	5872.69	6617.88	6409.4	5173.79	6126.55
3.76_203.1398m/z	203.14	3.76277	pos	Alanylleucine	53731	http://funmeta.oebiotech.com/network/53731	HMDB0028691	44268		73770				96801	3303-34-2	CC(C)C[C@H](NC(=O)[C@H](C)N)C(O)=O	RDIKFPRVLJLMER-BQBZGAKWSA-N	Organic acids and derivatives	Carboxylic acids and derivatives	Amino acids, peptides, and analogues	Level 3	53.3	74.1	M+H	C9H18N2O3	3.66297	23891	23127.1	25852.6	24482.3	23217.1	20093.5	23352.5	23986.1	23551.8	22089.9	20876.5	20314.4	20942.8	20261.6	18018.9	22237.5	26755.9	25564.2	27055.5	29362.8	28763.5	25839.5
4.34_394.1977m/z	394.198	4.3397	pos	Phe Val Glu	260835	http://funmeta.oebiotech.com/network/260835		18121						145457360		CC(C)C(C(=O)NC(CCC(=O)O)C(=O)O)NC(=O)C(CC1=CC=CC=C1)N	YUPRIZTWANWWHK-DZKIICNBSA-N	Organic acids and derivatives	Carboxylic acids and derivatives	Amino acids, peptides, and analogues	Level 1	53.3	56.9	M+H	C19H27N3O6	1.22158	55489.9	62438.7	54836.3	60532.4	52469.9	57124.9	65018.9	59831.1	62928.4	53932.7	50530.4	65285.2	66349.1	52667.1	48971.1	63800.5	65559.4	68703	62913.8	59855.2	68764.3	63084.3
4.44_316.2234m/z	316.223	4.43823	pos	Ile Ala Ile	260823	http://funmeta.oebiotech.com/network/260823		18107						145456039		CCC(C)C(C(=O)NC(C)C(=O)NC(C(C)CC)C(=O)O)N	QICVAHODWHIWIS-HTFCKZLJSA-N	Organic acids and derivatives	Carboxylic acids and derivatives	Amino acids, peptides, and analogues	Level 1	53.3	55.4	M+H	C15H29N3O4	1.12627	97577.2	97926.2	97055.7	100960	67613.5	75278.9	77619.3	73762.6	77397.6	69988.6	114788	114819	121294	120727	87885.8	115959	64776.8	64620.2	63290.7	67594.8	61898.3	59834.8
4.63_585.3031n	584.296	4.62982	neg	17-Aag	200235	http://funmeta.oebiotech.com/network/200235	HMDB0244762			93755				433449		COC1CC(C)CC2=C(NCC=C)C(=O)C=C(NC(=O)C(C)=CC=CC(OC)C(OC(N)=O)C(C)=CC(C)C1O)C2=O	AYUNIORJHRXIBJ-UHFFFAOYSA-N	Phenylpropanoids and polyketides	Macrolactams	Unclassified	Level 3	53.3	79.5	M-H, M+FA-H	C31H43N3O8	-3.18912	15595.5	14479.2	22167.8	19782.9	14338	21175.5	20623.7	21129.8	24135.4	17263.8	16956.6	20138.4	20418.3	16847.6	16478.2	22963.5	18728.5	24521.9	20523.2	22218.8	20483	19036.8
1.62_294.1813m/z	294.181	1.61937	pos	Lysylphenylalanine	53979	http://funmeta.oebiotech.com/network/53979	HMDB0028958	23676		73605				151410	6235-35-4	NCCCC[C@H](N)C(=O)N[C@@H](CC1=CC=CC=C1)C(O)=O	QCZYYEFXOBKCNQ-STQMWFEESA-N	Organic acids and derivatives	Carboxylic acids and derivatives	Amino acids, peptides, and analogues	Level 3	53.2	67	M+H	C15H23N3O3	0.441014	96006.1	95495.7	91538.9	94669.7	13148.2	16685.8	21947.8	17788.2	18260.8	11867.7	165829	190327	191864	181513	93596.5	187168	9488.11	9263.46	10840.8	9638.79	9076.63	10865.4
11.88_512.4164m/z	512.416	11.8789	pos	Heptaethylene Glycol Monododecyl Ether	206187	http://funmeta.oebiotech.com/network/206187	HMDB0251574	347359						76459		CCCCCCCCCCCCOCCOCCOCCOCCOCCOCCOCCO	DWHIUNMOTRUVPG-UHFFFAOYSA-N	Organic oxygen compounds	Organooxygen compounds	Ethers	Level 3	53.2	71.8	M+NH4	C26H54O8	1.51232	18468.8	18690.4	18015	21040.9	36320.9	19156.2	18549	20237.6	18050.2	32520.8	30460.5	26593.6	18980.9	17159.5	63115.2	15654.7	19872.8	16379.9	19391.1	18508.1	15787	15389
4.03_302.2079m/z	302.208	4.03088	pos	Ala Leu Val	265192	http://funmeta.oebiotech.com/network/265192		22674						145453622		CC(C)CC(C(=O)NC(C(C)C)C(=O)O)NC(=O)C(C)N	UJJUHXAJSRHWFZ-DCAQKATOSA-N	Organic acids and derivatives	Carboxylic acids and derivatives	Amino acids, peptides, and analogues	Level 1	53.2	60.5	M+H	C14H27N3O4	1.51629	60445.2	65535.9	61931.6	73817.8	42176.3	53005.9	54089	52457.4	48866.3	48153.6	77183.6	85590.3	83419	84007	56590.3	77877.4	38408.1	38037.2	43585.2	43899.6	41588.1	41121.3
5.98_187.0386m/z	187.039	5.98015	neg	Vinyl Caffeate	54666	http://funmeta.oebiotech.com/network/54666	HMDB0029775	86482		174026				11127419		OC1=C(O)C=C(\C=C\C(=O)OC=C)C=C1	XVCVDNKCUNGTRP-GQCTYLIASA-N	Phenylpropanoids and polyketides	Cinnamic acids and derivatives	Hydroxycinnamic acids and derivatives	Level 2	53.2	0	M-H2O-H	C11H10O4	-7.01218	1617.13	1705.52	1743.53	1711.81	2669.22	1849.43	1646.23	1711.62	1637.67	2795.19	1526.7	1494.41	1478.57	1422.36	3022.64	1361.75	1599.15	1498.92	1578.23	1656.99	1661.82	1689.58
3.59_132.0811m/z	132.081	3.58512	pos	3-Methylindole	47046	http://funmeta.oebiotech.com/network/47046	HMDB0000466	5453		9171	C08313	afm00380	Tryptophan metabolism	6736	83-34-1	CC1=CNC2=C1C=CC=C2	ZFRKQXVRDFCRJG-UHFFFAOYSA-N	Organoheterocyclic compounds	Indoles and derivatives	Indoles	Level 3	53.1	71	M+H	C9H9N	2.21226	48196.4	54266.7	53033.6	50246.7	47175.9	48934.8	49357.5	47260.1	48460	45177.2	45811.8	43786.2	44539.1	47219.2	40725.3	47591.4	48494.4	49085.9	48561.2	49611.2	48830.8	47941.4
11.93_380.3371m/z	380.337	11.9339	pos	Tetraethylene Glycol Monododecyl Ether	202214	http://funmeta.oebiotech.com/network/202214	HMDB0246913	350763						78933		CCCCCCCCCCCCOCCOCCOCCOCCO	WPMWEFXCIYCJSA-UHFFFAOYSA-N	Organic oxygen compounds	Organooxygen compounds	Ethers	Level 3	53.1	69.7	M+NH4	C20H42O5	0.0925807	8623.02	10972.9	8783.6	9627.88	18437.2	10292.7	7251.54	9006.33	8373.4	21476.5	15979.4	10508	6857.05	8186.75	27234.4	8498.46	9167.93	8267.72	8038.55	8545.17	7526.93	7654.25
3.84_508.2528m/z	508.253	3.8361	pos	4-Oxo-9-Cis-Retinoyl-Beta-Glucuronide	82108	http://funmeta.oebiotech.com/network/82108	HMDB0060122							131769834		C\C(\C=C\C1=C(C)CCC(=O)C1(C)C)=C\C=C\C(\C)=C\C(=O)O[C@@H]1O[C@H]([C@@H](O)[C@@H](O)[C@H]1O)C(O)=O	XEIKLAKHCVSUMR-CAHRZYSUSA-N	Lipids and lipid-like molecules	Prenol lipids	Terpene glycosides	Level 3	53.1	74.2	M+NH4	C26H34O9	-2.65297	1.67216e+06	1.84213e+06	1.748e+06	1.91569e+06	1535416	1853812	1824480	1853082	1844943	1549060	1938245	2143023	2089981	1993514	1352654	1920292	1860548	1886099	1784620	1844273	1948493	1852775
4.46_368.2184m/z	368.218	4.46388	pos	Ile Leu Thr	260763	http://funmeta.oebiotech.com/network/260763		18043						145456197		CCC(C)C(C(=O)NC(CC(C)C)C(=O)NC(C(C)O)C(=O)O)N	PHRWFSFCNJPWRO-PPCPHDFISA-N	Organic acids and derivatives	Carboxylic acids and derivatives	Amino acids, peptides, and analogues	Level 2	53.1	0.558	M+Na	C16H31N3O5	8.0895	24330	24361.2	23685.9	23903.9	16570.8	19215.5	21462.6	19919.9	20772.7	15288.3	26720.8	26564.2	30464.1	28226.3	18562.5	27990.3	18809.9	16821.2	18682.4	19427.5	17032.7	17818.7
4.96_285.1599m/z	285.16	4.9584	pos	Tropisetron	277668	http://funmeta.oebiotech.com/network/277668		69620			C13666			656665	89565-68-4	CN1C2CCC1CC(C2)OC(=O)C3=CNC4=CC=CC=C43	ZNRGQMMCGHDTEI-FUNVUKJBSA-N	Organoheterocyclic compounds	Indoles and derivatives	Indolecarboxylic acids and derivatives	Level 2	53.1	1.74	M+H	C17H20N2O2	0.650557	35949.3	36027.3	35040.2	36641	34601	35891.6	35215.3	35783.1	36089.8	33634.6	32666.5	33865.9	33495	36765.7	28252.6	37601.9	36895.3	39324.3	37562.4	34769.1	37007.7	38201.6
1.17_411.0127m/z	411.013	1.17188	neg	Didp	48125	http://funmeta.oebiotech.com/network/48125	HMDB0003536			28823	C01344	afm00230	Purine metabolism	439488	26575-15-5	O[C@H]1C[C@@H](O[C@@H]1CO[P@@](O)(=O)OP(O)(O)=O)N1C=NC2=C1NC=NC2=O	BKUSIKGSPSFQAC-RRKCRQDMSA-N	Nucleosides, nucleotides, and analogues	Purine nucleotides	Purine deoxyribonucleotides	Level 2	53	0	M-H	C10H14N4O10P2	3.54378	7340.42	7460.01	8012.25	7317	9162.66	7250.24	6809.38	6783.26	5400.54	9147.19	10622.4	7823.5	10443.5	8589.03	10890.6	5792.04	7127.17	6160.68	6733.89	7570.51	5722.68	7975.61
0.67_272.1719m/z	272.172	0.668883	pos	Histidylvaline	53922	http://funmeta.oebiotech.com/network/53922	HMDB0028898	23773		74060				7021870	76019-15-3	CC(C)[C@H](NC(=O)[C@@H](N)CC1=CNC=N1)C(O)=O	VLDVBZICYBVQHB-IUCAKERBSA-N	Organic acids and derivatives	Carboxylic acids and derivatives	Amino acids, peptides, and analogues	Level 1	53	52.2	M+NH4	C11H18N4O3	0.856089	112038	112637	118824	120878	81337.7	80730.6	92640.3	84665.8	87807.8	78764.7	131398	126651	128472	133519	90043	118491	85016	93132	90049.5	86963.3	89442.4	91964
0.76_229.0833m/z	229.083	0.7617	neg	Glutamylthreonine	53861	http://funmeta.oebiotech.com/network/53861	HMDB0028829	23793		73510				6998031	6875-80-5	C[C@@H](O)[C@H](NC(=O)[C@@H](N)CCC(O)=O)C(O)=O	JSIQVRIXMINMTA-ZDLURKLDSA-N	Organic acids and derivatives	Carboxylic acids and derivatives	Amino acids, peptides, and analogues	Level 2	53	0	M-H2O-H	C9H16N2O6	1.05538	364.51	221.079	229.699	211.865	199.816	106.971	277.299	105.229	956.203	300.659	59.7487	349.035	291.274	125.708	38.4033	214.421	206.036	125.255	163.461	117.669	174.179	244.028
1.17_257.0783m/z	257.078	1.16643	neg	Thymidine Glycol	65007	http://funmeta.oebiotech.com/network/65007	HMDB0042036	96212		174638				3035041	32645-65-1	CC1(O)C(O)N([C@H]2C[C@H](O)[C@@H](CO)O2)C(=O)N=C1O	RKEITGVZZHXKON-SKAWGCAZSA-N	Nucleosides, nucleotides, and analogues	Pyrimidine nucleosides	Pyrimidine 2'-deoxyribonucleosides	Level 2	53	0	M-H2O-H	C10H16N2O7	1.38927	853.757	1381.9	1216.97	1122.4	672.368	745.452	1022.74	1220.39	2294.32	609.911	1012.07	1635.65	1009.98	1012.17	278.85	765.652	803.024	790.123	1095.87	635.141	902.095	1164.05
10.08_284.1413m/z	284.141	10.0818	pos	Metolachlor	208762	http://funmeta.oebiotech.com/network/208762	HMDB0254678	44587		83645	C10953			4169	51218-45-2	CCC1=CC=CC(C)=C1N(C(C)COC)C(=O)CCl	WVQBLGZPHOPPFO-UHFFFAOYSA-N	Benzenoids	Benzene and substituted derivatives	Anilides	Level 3	53	87	M+H	C15H22ClNO2	0.281526	8753.5	9293.51	9151.53	11871.3	21485.9	9134.56	9058.2	10281.9	7447.79	18260.7	9273.93	6908.91	7094.77	10275.9	32770.7	9610.33	8213.25	7546.25	7714.19	8217.82	7422.68	8808.65
10.17_456.3456m/z	456.346	10.1694	neg	Adrenoylcarnitine	198663	http://funmeta.oebiotech.com/network/198663	HMDB0242169							142470752		[H]\C(CCCCC)=C(/[H])C\C([H])=C(\[H])C\C([H])=C(\[H])C\C([H])=C(\[H])CCCCCC(=O)C(C(O)C[N+](C)(C)C)C([O-])=O	NOOVQASQKNUFLE-SNPVRQPZSA-N	Unclassified	Unclassified	Unclassified	Level 2	53	0	M-H2O-H	C29H49NO4	-5.69197	2869.96	2779.92	2652.72	2466.72	4027.51	2828.88	3029.57	3166.65	2773.45	4381.58	3949.68	2602.96	3462.5	3273.01	6447.87	3146.19	3220.75	3096.21	2670.74	2413.41	2728.67	2668.87
12.30_297.2440m/z	297.244	12.2976	neg	6r,7s-Epoxy-Octadecanoic Acid	3229	http://funmeta.oebiotech.com/network/3229		74803	LMFA02000275	34004	C13791			656738		[C@H]1(CCCCC(=O)O)O[C@H]1CCCCCCCCCCC	PVMIAUUBHIBDJY-DLBZAZTESA-N	Lipids and lipid-like molecules	Fatty Acyls	Fatty acids and conjugates	Level 2	53	0	M-H	C18H34O3	1.57562	10236.2	10192	9117.62	9584.43	15286.5	9924.71	8858.02	9403.41	8786.85	14173.6	12526.9	11376.4	10867.4	11244.8	20988.5	9974.18	11233.8	9751.25	9406.12	9029.31	8675.82	8703.44
4.00_997.4623m/z	997.462	3.99643	neg	Licoricesaponin F3	62765	http://funmeta.oebiotech.com/network/62765	HMDB0039490	94060						73795903		CC1OC(OC2C(O)C(O)C(OC2OC2C(O)C(O)C(OC2OC2CCC3(C)C(CCC4(C)C3CC=C3C5CC6(C)CC(OC6=O)C5(C)CCC43C)C2(C)C)C(O)=O)C(O)=O)C(O)C(O)C1O	NUXMXYUOCFBORQ-UHFFFAOYSA-N	Lipids and lipid-like molecules	Prenol lipids	Terpene glycosides	Level 3	53	75.7	M+FA-H	C48H72O19	-2.82944	43542	33571.3	22720.3	35146.7	46465.7	33531.4	24830.5	34453.1	26420.7	45925.3	38518.5	35644.8	39034.6	32549.4	39427.8	35072.8	39919.5	29729.1	25031.8	30282.5	26203	33931.6
4.04_346.1980m/z	346.198	4.04465	pos	Ile Asp Val	263105	http://funmeta.oebiotech.com/network/263105		20504						145456092		CCC(C)C(C(=O)NC(CC(=O)O)C(=O)NC(C(C)C)C(=O)O)N	LLZLRXBTOOFODM-QSFUFRPTSA-N	Organic acids and derivatives	Peptidomimetics	Hybrid peptides	Level 1	53	55.6	M+H	C15H27N3O6	2.00903	53544.7	54185.8	51646.4	52054.9	42427.8	36463.5	49111.9	51449.4	66639.8	40717.5	40914.6	57518.9	41757.8	39419.1	33223.5	66820.7	60584	57638.6	62606	62714.8	86209.7	65161
9.78_249.1501m/z	249.15	9.78268	neg	Nardosinone	209450	http://funmeta.oebiotech.com/network/209450	HMDB0255460							281075		CC1CCC=C2C(=O)CC3OOC(C)(C)C3C12C	KXGHHSIMRWPVQM-UHFFFAOYSA-N	Lipids and lipid-like molecules	Prenol lipids	Sesquiterpenoids	Level 2	53	0	M-H	C15H22O3	1.89836	761.896	771.502	811.425	744.756	1195.41	845.466	743.418	691.233	872.708	1065.08	965.838	965.898	733.01	821.186	1446.25	733.11	792.485	808.123	731.525	793.847	769.238	817.52
4.07_523.2175m/z	523.217	4.07197	neg	4-Hydroxyandrostenedione Glucuronide	50883	http://funmeta.oebiotech.com/network/50883	HMDB0010315	57958		17813	C11455	afm00100	Steroid biosynthesis	443212		C[C@]12CCC3C(CCC4=C(O[C@@H]5O[C@@H]([C@@H](O)[C@H](O)[C@H]5O)C(O)=O)C(=O)CC[C@]34C)C1CCC2=O	JIKFCHILHFFTSH-NRIFOQJISA-N	Lipids and lipid-like molecules	Steroids and steroid derivatives	Steroidal glycosides	Level 3	52.9	74.9	M+FA-H	C25H34O9	-2.14077	147373	122327	159531	154035	141650	148452	134635	143686	124858	112459	124286	122274	124467	137481	98917.2	125949	163542	147741	121382	149314	148944	141397
3.97_674.3518m/z	674.352	3.97402	pos	Naloxegol	209429	http://funmeta.oebiotech.com/network/209429	HMDB0255436							75040638		COCCOCCOCCOCCOCCOCCOCCOC1CCC2(O)C3CC4=C5C(OC1C25CCN3CC=C)=C(O)C=C4	XNKCCCKFOQNXKV-UHFFFAOYSA-N	Benzenoids	Phenanthrenes and derivatives	Unclassified	Level 3	52.9	68.9	M+Na	C34H53NO11	1.06078	1.33724e+06	1.63251e+06	1.3329e+06	1.58748e+06	1336150	1450190	1433766	1415652	1601469	1343978	1742073	1833695	1873441	1781084	1217280	1591626	1356832	1594015	1524655	1366535	1409260	1443769
4.24_302.1518m/z	302.152	4.23783	neg	Valyltryptophan	54149	http://funmeta.oebiotech.com/network/54149	HMDB0029138	23665						168182	24587-37-9	CC(C)[C@H](N)C(=O)N[C@@H](CC1=CNC2=CC=CC=C12)C(O)=O	LZDNBBYBDGBADK-KBPBESRZSA-N	Organic acids and derivatives	Carboxylic acids and derivatives	Amino acids, peptides, and analogues	Level 2	52.9	38.5	M-H	C16H21N3O3	2.59106	4349.46	3778.1	3679.56	4237.47	2984.32	1959.12	1784.9	1941.67	1871.89	2508.83	6664.6	5673.48	6473.6	6171.83	11102.7	6006.81	785.874	988.59	1236.25	1028.64	807.218	977.782
4.26_250.1191m/z	250.119	4.25525	pos	L-Agaritine	57948	http://funmeta.oebiotech.com/network/57948	HMDB0033758	89517						17688		NC(CCC(=O)NNC1=CC=C(CO)C=C1)C(O)=O	SRSPQXBFDCGXIZ-UHFFFAOYSA-N	Organic acids and derivatives	Carboxylic acids and derivatives	Amino acids, peptides, and analogues	Level 3	52.9	70	M+H-H2O	C12H17N3O4	1.89222	127435	131017	139978	137854	110627	133322	133795	128080	117472	114913	131549	133845	135483	134211	100610	132409	124079	125864	128025	129488	139264	130032
6.76_283.1077m/z	283.108	6.76098	pos	Bendazac	203974	http://funmeta.oebiotech.com/network/203974	HMDB0248946	320649		31257				2313		OC(=O)COC1=NN(CC2=CC=CC=C2)C2=CC=CC=C12	BYFMCKSPFYVMOU-UHFFFAOYSA-N	Organoheterocyclic compounds	Benzopyrazoles	Indazoles	Level 3	52.9	68.5	M+H	C16H14N2O3	0.102002	25979.6	24560.4	20302.2	18768.3	17193.2	22443.8	24211.6	21458.4	23445.6	17725.6	27868.7	23763.1	21265.8	26724.4	16326.9	27225.5	26122.8	22592.9	21741.8	20723.4	19989.2	20980.3
0.73_130.0868m/z	130.087	0.7302	pos	D-Pipecolic Acid	48641	http://funmeta.oebiotech.com/network/48641	HMDB0005960	58337		41582				736316	1723-00-8	OC(=O)[C@H]1CCCCN1	HXEACLLIILLPRG-RXMQYKEDSA-N	Organic acids and derivatives	Carboxylic acids and derivatives	Amino acids, peptides, and analogues	Level 3	52.8	71.4	M+H	C6H11NO2	4.24928	17664.4	17267	17562.2	18868.4	16437.9	14598.2	15285.2	15379.1	16490.5	17333.9	19842.9	14647.9	16695.6	17326.6	24895	14383	15061.8	14130.6	15977.6	14767.7	13001.4	15944.2
1.81_320.1732m/z	320.173	1.8128	neg	Arginylphenylalanine	53755	http://funmeta.oebiotech.com/network/53755	HMDB0028716	85631		73818				150964	2047-13-4	N[C@@H](CCCNC(N)=N)C(=O)N[C@@H](CC1=CC=CC=C1)C(O)=O	PQBHGSGQZSOLIR-RYUDHWBXSA-N	Organic acids and derivatives	Carboxylic acids and derivatives	Amino acids, peptides, and analogues	Level 3	52.8	71.9	M-H	C15H23N5O3	1.25455	4696.27	4199.98	4928.79	4431.91	0.000197568	0.000197568	75.3348	0.000197568	0.000197568	0.000197568	9140.84	10306	8188.27	10269	4374.55	8177.18	0.000197568	0.000197568	14.5868	0.000197568	38.9191	39.986
1.89_345.2243m/z	345.224	1.88892	pos	Arg Gly Ile	262448	http://funmeta.oebiotech.com/network/262448		19808						145453822		CCC(C)C(C(=O)O)NC(=O)CNC(=O)C(CCCN=C(N)N)N	RFXXUWGNVRJTNQ-QXEWZRGKSA-N	Organic acids and derivatives	Carboxylic acids and derivatives	Amino acids, peptides, and analogues	Level 1	52.8	52.7	M+H	C14H28N6O4	-0.477955	9485.45	9462.68	9699.1	10510.6	1413.1	3614.94	5473.55	3898.28	4797.27	1998.96	14770.4	16918.8	15185.8	15215.8	5921.83	15949.3	3891.18	4099.42	4199.31	4155.8	4073.33	3594.52
10.10_313.2392m/z	313.239	10.0983	neg	(9z)-(7s,8s)-Dihydroxyoctadecenoic Acid	1920	http://funmeta.oebiotech.com/network/1920			LMFA01050451	448	C07355			5281030		O[C@@H]([C@H](/C=C\CCCCCCCC)O)CCCCCC(=O)O	WBZXABQRBWTVNN-JINBKUQRSA-N	Lipids and lipid-like molecules	Fatty Acyls	Fatty acids and conjugates	Level 1	52.8	49.3	M-H	C18H34O4	2.5212	15362.8	15508.3	15754.2	15539.6	21751.9	15876	14182.5	13994.3	14566	19835	20279.5	21234.7	19212.1	18749.7	32267.3	17468.2	14551.6	13446.2	13365.7	13638.5	13504.8	13920
12.99_672.5270m/z	672.527	12.9893	pos	2,3-Dipalmitoyl-S-Glycerylcysteine	209984	http://funmeta.oebiotech.com/network/209984	HMDB0256098							11636082		CCCCCCCCCCCCCCCC(=O)OCC(CSCC(N)C(O)=O)OC(=O)CCCCCCCCCCCCCCC	UPAQRWMRKQCLSD-UHFFFAOYSA-N	Organic acids and derivatives	Carboxylic acids and derivatives	Amino acids, peptides, and analogues	Level 2	52.8	0	M+H	C38H73NO6S	5.69653	5441.11	5144.45	4982.91	4466	13645.4	6210.2	5335.2	4022.17	4367.64	10680.7	13539.3	10206	5488.4	6489.2	20273.2	4012.18	5318.51	3092.89	3952.09	3563.79	4160.71	2990.43
2.29_348.1774m/z	348.177	2.29282	pos	Leu Thr Asp	259823	http://funmeta.oebiotech.com/network/259823		17045						71464638		CC(C)CC(C(=O)NC(C(C)O)C(=O)NC(CC(=O)O)C(=O)O)N	ICYRCNICGBJLGM-HJGDQZAQSA-N	Organic acids and derivatives	Carboxylic acids and derivatives	Amino acids, peptides, and analogues	Level 2	52.8	0	M+H	C14H25N3O7	2.53879	12841.1	12096.5	11924.9	11525.5	7880.63	10387.4	12980.8	12874.5	12642	8145.37	10946.6	11534	11546.3	11216.3	5540.81	12454.5	11843.7	12309.2	13147.8	13224.6	12361.2	12308.1
3.43_270.1930m/z	270.193	3.4322	pos	Isoleucyl-Arginine	53925	http://funmeta.oebiotech.com/network/53925	HMDB0028901							9900561		CCC(C)C(N)C(=O)NC(CCCNC(N)=N)C(O)=O	HYXQKVOADYPQEA-UHFFFAOYSA-N	Organic acids and derivatives	Carboxylic acids and derivatives	Amino acids, peptides, and analogues	Level 3	52.8	70.8	M+H-H2O	C12H25N5O3	1.95164	250826	245918	252340	261172	193148	244552	277057	256589	255690	199344	224967	241690	246735	243966	156978	251026	265294	264326	262737	257619	262479	256754
3.64_227.1403m/z	227.14	3.63902	neg	Leucylproline	51193	http://funmeta.oebiotech.com/network/51193	HMDB0011175	346110		73580				80817	6403-35-6	CC(C)C[C@H](N)C(=O)N1CCC[C@H]1C(O)=O	VTJUNIYRYIAIHF-IUCAKERBSA-N	Organic acids and derivatives	Carboxylic acids and derivatives	Amino acids, peptides, and analogues	Level 1	52.8	59.9	M-H	C11H20N2O3	0.943145	171029	167993	162593	160387	157868	151852	156051	150186	153606	144943	192827	188396	192340	196224	179274	187199	140799	143450	141983	140048	148335	141931
4.39_323.1581m/z	323.158	4.39465	pos	M-Hydroxybenzoylecgonine	208426	http://funmeta.oebiotech.com/network/208426	HMDB0254275							56677797		CN1C2CCC1C(C(C2)OC(=O)C1=CC(O)=CC=C1)C(O)=O	XCJJCRPRQYXLRE-UHFFFAOYSA-N	Benzenoids	Benzene and substituted derivatives	Benzoic acids and derivatives	Level 2	52.8	0	M+NH4	C16H19NO5	-6.86419	2692.2	2902.86	2705.83	2879.85	3831.17	3138.89	2433.75	2833.47	1775.97	3193.46	2566.35	3929.89	2120.78	3383.78	3459.61	3636.07	2570.77	3138.76	3516.08	3828.02	2321.8	3007.16
5.06_575.2490m/z	575.249	5.05855	neg	3-O(Beta-D-Glucopyranosyl)-3beta,5beta,14beta,16beta-Tetrahydroxy-19-Oxo-Bufa-20,22-Dienolide	44743	http://funmeta.oebiotech.com/network/44743			LMST01130043							C1[C@]2(C=O)[C@@]3([H])CC[C@]4(C)[C@@]([H])(C5=COC(=O)C=C5)[C@@H](O)C[C@]4(O)[C@]3([H])CC[C@]2(O)C[C@@H](O[C@H]2[C@H](O)[C@@H](O)[C@H](O)[C@@H](CO)O2)C1	LJMMDGJVOPWTGH-KYHHGZFYSA-N	Lipids and lipid-like molecules	Steroids and steroid derivatives	Steroid lactones	Level 3	52.8	74.5	M-H2O-H	C30H42O12	-1.26006	51534.4	58085.6	67199.1	54629.2	52188.1	58439.3	68772.7	67413.4	63817.6	49154.2	61680.5	54133.7	64111.3	52763.5	40722.3	53591.4	60498.3	62997.4	66531.4	56740.5	57060.6	62193.8
5.13_433.2090m/z	433.209	5.12618	pos	Glu Val Trp	258937	http://funmeta.oebiotech.com/network/258937		16131						145455563		CC(C)C(C(=O)NC(CC1=CNC2=CC=CC=C21)C(=O)O)NC(=O)C(CCC(=O)O)N	XIJOPMSILDNVNJ-ZVZYQTTQSA-N	Organic acids and derivatives	Carboxylic acids and derivatives	Amino acids, peptides, and analogues	Level 3	52.8	66.8	M+H	C21H28N4O6	1.97391	8144.16	7449.58	8538.74	8560.61	9225.73	9323.19	8226	7681.74	8468.53	6800.62	9729.32	8709.96	9417.2	8807.95	9671.58	9254.33	9375.72	9371.86	10164	8348.36	8204.15	8483.65
5.57_181.0504m/z	181.05	5.56887	neg	3-Methylorsellinic Acid	266711	http://funmeta.oebiotech.com/network/266711		43818						736228	4707-46-4	CC1=CC(=C(C(=C1C(=O)O)O)C)O	VHNLJRRECIZZPX-UHFFFAOYSA-N	Benzenoids	Benzene and substituted derivatives	Benzoic acids and derivatives	Level 2	52.8	0	M-H	C9H10O4	-1.38244	631.381	695.804	580.048	661.83	470.719	482.139	456.193	388.286	421.123	393.209	720.224	823.379	842.484	920.012	490.605	885.481	484.91	448.915	545.901	470.767	451.167	500.599
7.15_229.1448m/z	229.145	7.14568	neg	Cladosporacid C	2019	http://funmeta.oebiotech.com/network/2019			LMFA01050581							C(/C=C/C(OC)CCCCCC(O)C)(=O)O	AOGGAUMDWFZAEF-CMDGGOBGSA-N	Organic acids and derivatives	Hydroxy acids and derivatives	Medium-chain hydroxy acids and derivatives	Level 2	52.8	0	M-H	C12H22O4	1.07687	1216.05	1185.41	1053.4	985.528	1053.16	1562.05	1684.41	1536.42	1635.29	969.078	770.08	702.906	706.723	645.751	683.368	724.548	1939.39	1648.33	1563.52	1413.12	1692.06	1629.83
1.47_198.1129m/z	198.113	1.47192	pos	Metanephrine	48218	http://funmeta.oebiotech.com/network/48218	HMDB0004063	65		144365	C05588	afm00350	Tyrosine metabolism	21100	5001-33-2	CNCC(O)C1=CC(OC)=C(O)C=C1	JWJCTZKFYGDABJ-UHFFFAOYSA-N	Benzenoids	Phenols	Methoxyphenols	Level 3	52.7	71.5	M+H	C10H15NO3	2.01812	62234	65146.7	66043.4	61824.7	56206.5	60164.3	63572.2	61810.6	59754.3	50838.2	59885.3	61342	61084	64706.5	50579.4	57720.6	57810.4	62498.6	62270.4	60257.3	59867	59041.1
1.26_120.0580n	121.065	1.25733	pos	4-Methylbenzaldehyde	54548	http://funmeta.oebiotech.com/network/54548	HMDB0029638	66526		28617	C06758			7725	104-87-0	CC1=CC=C(C=O)C=C1	FXLOVSHXALFLKQ-UHFFFAOYSA-N	Benzenoids	Benzene and substituted derivatives	Benzoyl derivatives	Level 3	52.7	69	M+H, M+NH4, M+H-H2O	C8H8O	3.76801	335331	347218	339012	327136	284478	328141	359236	340607	344396	281116	284212	324149	315529	324952	252852	317707	356365	356123	356144	342297	354693	342152
1.82_322.1872m/z	322.187	1.81563	pos	Phenylalanylarginine	54010	http://funmeta.oebiotech.com/network/54010	HMDB0028989	23741		73632				10268029	1238-09-1	N[C@@H](CC1=CC=CC=C1)C(=O)N[C@@H](CCCNC(N)=N)C(O)=O	OZILORBBPKKGRI-RYUDHWBXSA-N	Organic acids and derivatives	Carboxylic acids and derivatives	Amino acids, peptides, and analogues	Level 3	52.7	69.7	M+H	C15H23N5O3	-0.514307	37867.8	36196.6	38496.1	37188	493.671	718.679	2006.48	1229.29	1365.41	481.155	68580.1	80880.7	79235	79856.9	38730.9	80444.1	740.855	791.88	1033.86	477.441	875.516	995.848
1.88_343.2103m/z	343.21	1.88293	neg	Arg Gly Leu	265110	http://funmeta.oebiotech.com/network/265110		22586						101771486		CC(C)CC(C(=O)O)NC(=O)CNC(=O)C(CCCN=C(N)N)N	OQCWXQJLCDPRHV-UWVGGRQHSA-N	Organic acids and derivatives	Carboxylic acids and derivatives	Amino acids, peptides, and analogues	Level 2	52.7	0	M-H	C14H28N6O4	1.01175	898.528	911.33	1129.91	1152.9	79.2828	253.176	495.123	396.775	441.761	56.7065	1420.17	1710.37	1671.11	1921.08	198.487	1965.91	393.292	318.05	426.546	163.835	250.106	258.53
3.57_210.1125m/z	210.113	3.57198	pos	(R)-Shinanolone	55368	http://funmeta.oebiotech.com/network/55368	HMDB0030580	87075		172433				12315505		CC1=CC2=C(C(=O)CCC2O)C(O)=C1	JOCZVRFSKAUXRP-UHFFFAOYSA-N	Benzenoids	Tetralins	Unclassified	Level 3	52.7	69.3	M+NH4	C11H12O3	0.370083	72649.9	72903.2	79941.2	65800.5	59909.7	68628.3	75880.1	73386.3	75813.9	59070.9	66153.3	63898.1	65830.5	65359.9	47136.4	65956.2	71024.7	70060.8	75429	72018.1	73305.1	67474.5
4.03_324.1936m/z	324.194	4.03057	neg	Pro Pro Leu	262525	http://funmeta.oebiotech.com/network/262525		19891						11858292		CC(C)CC(C(=O)O)NC(=O)C1CCCN1C(=O)C2CCCN2	CGSOWZUPLOKYOR-AVGNSLFASA-N	Organic acids and derivatives	Carboxylic acids and derivatives	Amino acids, peptides, and analogues	Level 2	52.7	0	M-H	C16H27N3O4	2.30314	4947.34	4267.14	5348.03	5194.75	7333.85	5216.31	3607.94	4680.94	3620.45	7509.39	5138.28	4944.4	5283.23	5597.98	9085.15	4843.06	3974.05	4074.94	3080.68	4092.36	3455.75	4498.51
4.28_449.1103m/z	449.11	4.2782	neg	Cyanidin-3-O-Beta-Glucopyranoside	205356	http://funmeta.oebiotech.com/network/205356	HMDB0250605									OCC1OC(OC2=CC3=C(O)C=C(O)C=C3OC2C2=CC(O)=C(O)C=C2)C(O)C(O)C1O	VUUHCPBKEAYFDZ-UHFFFAOYSA-N	Phenylpropanoids and polyketides	Flavonoids	Flavonoid glycosides	Level 2	52.7	0	M-H	C21H22O11	3.00237	958.542	837.853	630.966	835.258	1211.41	1293.26	806.742	1201.68	883.315	1131.35	1175.19	841.628	1021.39	1038.3	1297.38	1079.23	1067.64	1152.12	1167.98	866.618	855.472	808.929
4.53_321.1465m/z	321.146	4.53208	neg	1-[6-(2-Carboxypyrrolidin-1-Yl)-6-Oxohexanoyl]Pyrrolidine-2-Carboxylic Acid	211322	http://funmeta.oebiotech.com/network/211322	HMDB0257669							22142125		OC(=O)C1CCCN1C(=O)CCCCC(=O)N1CCCC1C(O)=O	HZLAWYIBLZNRFZ-UHFFFAOYSA-N	Organic acids and derivatives	Carboxylic acids and derivatives	Amino acids, peptides, and analogues	Level 2	52.7	0	M-H2O-H	C16H24N2O6	2.61471	417.512	556.171	519.896	704.364	301.443	569.344	558.268	375.56	279.915	400.469	652.656	438.666	500.166	376.23	302.844	440.8	638.223	638.822	706.17	785.305	494.99	415.709
5.03_567.2800m/z	567.28	5.03135	neg	Dihydroouabain	205955	http://funmeta.oebiotech.com/network/205955	HMDB0251322							3068		CC1OC(OC2CC(O)C3(CO)C4C(O)CC5(C)C(CCC5(O)C4CCC3(O)C2)C2COC(=O)C2)C(O)C(O)C1O	ZTFGOPUOTATSAL-UHFFFAOYSA-N	Lipids and lipid-like molecules	Steroids and steroid derivatives	Steroid lactones	Level 3	52.7	75.3	M-H2O-H	C29H46O12	-1.8086	65330.7	75349.9	78086.2	68838	64966	79339.9	82647.1	77637.4	75970.1	59022.4	72655.9	64995.5	78708.5	60907.7	50806.7	60113.2	69661.8	81812.8	79711.8	66071.5	67528.6	77283.4
5.32_189.1131m/z	189.113	5.31858	neg	5r-Hydroxy-4s-Methylheptan-3-One	9907	http://funmeta.oebiotech.com/network/9907		98124	LMFA12000093					155663		CCC(=O)[C@@H](C)[C@H](O)CC	GEZUGFBWAPDBGZ-NKWVEPMBSA-N	Organic oxygen compounds	Organooxygen compounds	Carbonyl compounds	Level 2	52.7	0	M+FA-H	C8H16O2	-0.897201	554.941	672.753	603.854	624.777	574.066	636.322	648.953	684.176	706.594	530.539	386.5	405.272	360.866	382.584	325.186	402.516	803.191	854.742	837.419	727.733	816.15	803.172
1.06_323.0292m/z	323.029	1.06342	neg	Pseudouridine 5'-Phosphate	47487	http://funmeta.oebiotech.com/network/47487	HMDB0001271	58032		18116	C01168	afm00240	Pyrimidine metabolism	439424	1157-60-4	O[C@H]1[C@@H](O)[C@@H](O[C@@H]1COP(O)(O)=O)C1=CNC(=O)NC1=O	MOBMOJGXNHLLIR-GBNDHIKLSA-N	Organic oxygen compounds	Organooxygen compounds	Carbohydrates and carbohydrate conjugates	Level 2	52.6	0	M-H	C9H13N2O9P	1.83088	2135.18	1645.43	1658.39	1835.73	1729.22	1017.91	1749.92	1730.42	3322.94	809.484	1645.86	2761.42	1375.61	1363.92	1346.78	2169.76	2003.9	1199.92	1952.95	1774.97	1916.69	2859.6
0.67_257.1612m/z	257.161	0.668883	pos	Glutaminyllysine	53838	http://funmeta.oebiotech.com/network/53838	HMDB0028802							71363012	45234-03-5	[H][C@](N)(CCC(O)=N)C(O)=N[C@@]([H])(CCCCN)C(O)=O	CLSDNFWKGFJIBZ-YUMQZZPRSA-N	Organic acids and derivatives	Carboxylic acids and derivatives	Amino acids, peptides, and analogues	Level 2	52.6	0	M+H-H2O	C11H22N4O4	1.5345	9836.59	13158.3	11463	12457.6	10335.5	9764.17	8751.76	8556.31	11462.6	8804.2	13140.7	8221.1	7023.03	11035.9	6016.72	6765.17	12563.8	11046.3	12311.2	13197.6	10517.8	13420.5
10.16_339.3014m/z	339.301	10.1593	pos	N-Myristoyl Lysine	198561	http://funmeta.oebiotech.com/network/198561	HMDB0242055							5129092		CCCCCCCCCCCCCC(=O)NC(CCCCN)C(O)=O	DVHIYVOBSKWPJD-UHFFFAOYSA-N	Organic acids and derivatives	Carboxylic acids and derivatives	Amino acids, peptides, and analogues	Level 3	52.6	71	M+H-H2O	C20H40N2O3	2.34806	3371.92	3626.74	3141.14	3090.21	2432.29	3779.18	4082.31	3890.23	3701.73	2947.6	301.973	58.3638	0.000197568	59.3581	38.7261	149.286	5180.13	4640.02	6916.65	4669.99	5282.37	3286.55
10.54_402.3944m/z	402.394	10.5369	pos	24-Hydroxy-Tetracosanoic Acid	1777	http://funmeta.oebiotech.com/network/1777	HMDB0302964	74590	LMFA01050213	76930				5312780		C(CCCCCCCCCCCCCCCCCCCCCCCO)(=O)O	OVBKVWSHXDCSTK-UHFFFAOYSA-N	Lipids and lipid-like molecules	Fatty Acyls	Fatty acids and conjugates	Level 3	52.6	67.5	M+NH4	C24H48O3	0.664886	17803.9	13955.6	15726.1	17221.3	30585.4	19596.7	16232.2	16051.7	14097	34033.1	18786	16219.6	18533.8	17728.9	57829.3	15010.9	14253.5	17801.6	18153.2	19260.9	15772.2	19058.1
11.51_396.2868n	414.321	11.5095	pos	MG(20:3(6,8,11)-OH(5)/0:0/0:0)	213625	http://funmeta.oebiotech.com/network/213625	HMDB0260512									CCCCCCCC\C=C\C\C=C\C=C\C(O)CCCC(=O)OC[C@@H](O)CO	KHYYDOVNIFQNTL-DXKRBAIRSA-N	Unclassified	Unclassified	Unclassified	Level 3	52.6	69.2	M+NH4, M+Na	C23H40O5	-1.91345	4328.99	5505.51	5197.88	4808.57	8356.17	3359.84	1977.16	2315	2782.75	7176.74	9311.74	41873.2	8989.28	5553.27	12657.8	3009.74	3513.18	3251.59	4134.56	2409.8	2738.44	2463.72
14.99_395.3630m/z	395.363	14.9893	pos	N-Stearoyl Lysine	198464	http://funmeta.oebiotech.com/network/198464	HMDB0241946							18761004		CCCCCCCCCCCCCCCCCC(=O)NC(CCCCN)C(O)=O	VWYVABSAUVXYNS-UHFFFAOYSA-N	Organic acids and derivatives	Carboxylic acids and derivatives	Amino acids, peptides, and analogues	Level 3	52.6	68.6	M+H-H2O	C24H48N2O3	-0.450671	8507.14	12809.7	8438.21	7145.8	14930.3	7362.9	8945.89	5523.19	5632.24	12727.9	17740.3	8961.57	8514.59	7353.01	28755.3	7245.64	6112.89	5032.61	9334.33	7845.31	6209.98	5924.87
4.00_403.1997m/z	403.2	3.99643	neg	Leu Gln Tyr	264170	http://funmeta.oebiotech.com/network/264170		21618						9845137		CC(C)CC(C(=O)NC(CCC(=O)N)C(=O)NC(CC1=CC=C(C=C1)O)C(=O)O)N	KUEVMUXNILMJTK-JYJNAYRXSA-N	Organic acids and derivatives	Carboxylic acids and derivatives	Amino acids, peptides, and analogues	Level 2	52.6	0	M-H2O-H	C20H30N4O6	2.49201	2724.51	3005.69	2111.21	2699.14	4851.7	2575.73	2305.21	3253.74	2429.83	3979.43	3018.76	2648.18	2687.83	2407.53	3581	2895.72	2947.68	2733.91	2069.63	2559.72	2276.06	2670.81
7.10_369.2290m/z	369.229	7.09783	neg	Delta9-12-Isof	4558	http://funmeta.oebiotech.com/network/4558			LMFA03130002					126457319		C(CCC/C=C\CC(O)/C=C\C(C1CC(O)C(CCCCC)O1)O)(=O)O	BFVKEJCJLZOPHW-NUJPFRRGSA-N	Lipids and lipid-like molecules	Fatty Acyls	Fatty acids and conjugates	Level 2	52.6	0	M-H	C20H34O6	2.09648	1471.46	1586.14	1798.06	1894.08	565.688	1543.3	2052.32	1771.84	1596.25	413.561	2046.68	1865.39	1823.08	1713.71	69.8605	2022.88	1529.72	1870.05	1859.03	1555.33	1798.84	1601.55
8.86_353.2341m/z	353.234	8.8554	neg	13,14-Dihydro-15-Keto-Pge1	200012	http://funmeta.oebiotech.com/network/200012	HMDB0244516									CCCCCC(=O)CCC1C(O)CC(=O)C1CCCCCCC(O)=O	CDUVSQMTLOYKTR-UHFFFAOYSA-N	Lipids and lipid-like molecules	Fatty Acyls	Eicosanoids	Level 1	52.6	48.8	M-H	C20H34O5	2.01332	20394.6	20731.4	19494.6	19677	10190.9	19687.6	22471.1	20261.1	20795.5	10292.2	19517	21781.8	22112.3	21618.3	6467.87	22958.1	21456.9	21411.5	21873.2	20477.4	20423.9	18217.6
10.91_293.2130m/z	293.213	10.9129	neg	Graminoxin A1	2941	http://funmeta.oebiotech.com/network/2941			LMFA01170140							C(C(CCCCC)C/C=C\CCCCCCCC(=O)O)(=O)O	VSFFRENMVBPPTM-FLIBITNWSA-N	Lipids and lipid-like molecules	Fatty Acyls	Fatty acids and conjugates	Level 2	52.5	0	M-H2O-H	C18H32O4	2.39894	1689.58	1362.15	1699.95	1491.96	2060.24	2585.06	2500.29	2646.66	2676.71	1893.38	1227.99	1700.09	986.794	789.868	1019.57	651.32	3104.44	2942.04	2751.93	2661.3	2966.53	2662.15
2.32_300.0732m/z	300.073	2.31522	neg	Beta-D-Ribosylnicotinate	257349	http://funmeta.oebiotech.com/network/257349	HMDB0304540							25203005		OCC1OC(C(O)C1O)[N+]1=CC(=CC=C1)C([O-])=O	PUEDDPCUCPRQNY-UHFFFAOYSA-N	Organic oxygen compounds	Organooxygen compounds	Carbohydrates and carbohydrate conjugates	Level 3	52.5	69.2	M+FA-H	C11H13NO6	2.77509	11633.2	11861	11607.9	12184	7401.85	11201.7	13994.1	12352.2	14437.1	6867.94	5452.36	11047.7	7995.69	5869.8	3913.39	16356.7	20147.6	19221.6	20677	21064.9	20416.7	17953.8
3.37_117.0549m/z	117.055	3.36923	neg	2-Hydroxy-3-Methylbutyric Acid	1944	http://funmeta.oebiotech.com/network/1944	HMDB0000407	5396	LMFA01050478	60645				99823	4026-18-0	C(C(O)C(C)C)(O)=O	NGEWQZIDQIYUNV-UHFFFAOYSA-N	Lipids and lipid-like molecules	Fatty Acyls	Fatty acids and conjugates	Level 3	52.5	68	M-H	C5H10O3	-7.20826	20037	21134.6	23125.6	23388.6	35456.1	22911	20588.2	22217.5	21539.9	37117	18756	18015.7	17718.8	19280.7	42622.7	18364.6	22356.4	21973.4	22388.2	23372.1	23373.6	23432.6
3.70_262.1193m/z	262.119	3.70448	pos	Asparaginyl-Phenylalanine	53777	http://funmeta.oebiotech.com/network/53777	HMDB0028738	23675						18218184		NC(CC(N)=O)C(=O)NC(CC1=CC=CC=C1)C(O)=O	OMSMPWHEGLNQOD-UHFFFAOYSA-N	Organic acids and derivatives	Carboxylic acids and derivatives	Amino acids, peptides, and analogues	Level 2	52.5	19	M+H-H2O	C13H17N3O4	2.42767	56738.6	57550.4	55821.2	58923.5	34596.9	33957.3	35601	33234.3	35000	36105	73427.9	73522.1	73380.7	78567.3	67203.7	72328.9	26441.1	25159.5	25666.3	26056.2	25948.8	26751.9
4.17_244.1086m/z	244.109	4.16982	pos	Imazapyr	207743	http://funmeta.oebiotech.com/network/207743	HMDB0253405	72626		133187	C18864			54738	81334-34-1	CC(C)C1(C)NC(=NC1=O)C1=C(C=CC=N1)C(O)=O	CLQMBPJKHLGMQK-UHFFFAOYSA-N	Organic acids and derivatives	Carboxylic acids and derivatives	Amino acids, peptides, and analogues	Level 2	52.5	0	M+H-H2O	C13H15N3O3	1.9801	6197.43	5094.49	5670.3	5963.62	9627.21	5665.85	6141.2	4975.65	5989.98	8870.05	5611.18	4636.41	5455.71	6018.32	9261.87	5495.95	5146.53	5787.58	6072.03	4960.81	6187.48	5547.43
5.55_385.1892m/z	385.189	5.55203	neg	12-Hydroxyjasmonic Acid 12-O-Beta-D-Glucoside	3378	http://funmeta.oebiotech.com/network/3378			LMFA02020207	37419				11966210		C(/C=C\CCO[C@@H]1O[C@H](CC)[C@@H](O)[C@H](O)[C@H]1O)[C@@H]1[C@H](CCC1=O)CC(O)=O	MUTMEENBPQXSKZ-XHNXTXELSA-N	Lipids and lipid-like molecules	Fatty Acyls	Fatty acyl glycosides	Level 2	52.5	0	M-H	C19H30O8	6.20105	1268.13	1397.38	986.281	1171.74	357.56	1119.16	1523.11	1537.61	1147.05	650.082	848.648	1112.7	1325.21	1502.48	195.98	1522.79	1277.89	966.156	1431.23	1391.38	1266.58	1382.24
6.62_207.0897n	190.086	6.62468	pos	Phenylpropionylglycine	47265	http://funmeta.oebiotech.com/network/47265	HMDB0000860	5823		266653				152323	56613-60-6	OC(=O)CNC(=O)CCC1=CC=CC=C1	YEIQSAXUPKPPBN-UHFFFAOYSA-N	Organic acids and derivatives	Carboxylic acids and derivatives	Amino acids, peptides, and analogues	Level 3	52.5	66	M+H-H2O, M+H	C11H13NO3	0.884662	34993.4	40902.2	38960.4	35893.2	38657.2	44996.9	47110.3	37048.9	39005.2	31583.6	43072.2	36415.3	37724.8	37152.9	35904.6	43741.8	36957.7	38157.1	37388	38976.9	33566	35642.3
0.67_132.0294m/z	132.029	0.670617	neg	L-Aspartic Acid	46920	http://funmeta.oebiotech.com/network/46920	HMDB0000191	15		17053	C00049	afm00220,afm00250,afm00260,afm00261,afm00270,afm00300,afm00340,afm00410,afm00460,afm00470,afm00760,afm00770,afm00970,afm00997,afm00998,afm00999,afm02010	Arginine biosynthesis|Alanine, aspartate and glutamate metabolism|Glycine, serine and threonine metabolism|Monobactam biosynthesis|Cysteine and methionine metabolism|Lysine biosynthesis|Histidine metabolism|beta-Alanine metabolism|Cyanoamino acid metabolism|D-Amino acid metabolism|Nicotinate and nicotinamide metabolism|Pantothenate and CoA biosynthesis|Aminoacyl-tRNA biosynthesis|Biosynthesis of …	5960	56-84-8	N[C@@H](CC(O)=O)C(O)=O	CKLJMWTZIZZHCS-REOHCLBHSA-N	Organic acids and derivatives	Carboxylic acids and derivatives	Amino acids, peptides, and analogues	Level 3	52.4	67.3	M-H	C4H7NO4	-5.87818	3840.14	4647.44	4557.87	3892.43	6075.38	3290	3220.53	3832.18	12463.6	5311.98	3038.27	7589.39	2704.05	3079.8	5561.66	2936.34	2688.75	3075.24	4286.23	2710.43	2886.04	4045.28
13.65_284.2950m/z	284.295	13.6491	pos	2-Tetradecylcyclobutanone	61057	http://funmeta.oebiotech.com/network/61057	HMDB0037517	92388						566940	35493-47-1	CCCCCCCCCCCCCCC1CCC1=O	HTZLOIBLMXPDGR-UHFFFAOYSA-N	Organic oxygen compounds	Organooxygen compounds	Carbonyl compounds	Level 2	52.4	16	M+NH4	C18H34O	0.763203	61972.8	67752.9	63273.7	65730.9	171292	90879.7	64437.1	88518.6	86442.1	189816	97570.7	49111.3	52343.6	68907	194104	54938.6	112987	120101	135267	98643.3	95147.5	88947.3
2.08_107.0498m/z	107.05	2.0756	pos	Benzaldehyde	48673	http://funmeta.oebiotech.com/network/48673	HMDB0006115	58358		17169	C00261			240	100-52-7	O=CC1=CC=CC=C1	HUMNYLRZRPPJDN-UHFFFAOYSA-N	Benzenoids	Benzene and substituted derivatives	Benzoyl derivatives	Level 3	52.4	66.7	M+H	C7H6O	5.87482	34263.1	36092.1	33797.9	33334.9	48667.6	29160.5	29608	30660.5	36170.2	46095.3	22428.5	27032.1	23919.4	24235.3	52328.8	25349.6	36511.6	36055.7	39367	38753.5	35481.3	40571.8
3.96_513.2692m/z	513.269	3.95903	neg	DG(2:0/PGE2/0:0)	250002	http://funmeta.oebiotech.com/network/250002	HMDB0296903									CCCCC[C@H](O)\C=C\[C@H]1[C@H](O)CC(=O)[C@@H]1C\C=C/CCCC(=O)O[C@@H](CO)COC(C)=O	SLLOZRNHKAIZEL-GOBPADTJSA-N	Unclassified	Unclassified	Unclassified	Level 3	52.4	72.1	M+FA-H	C25H40O8	-2.84465	54136	56138.1	56204.2	55465	39427.4	48628.4	57792.6	54637.8	51368.2	59211	48400.2	46425.4	48986	49649.6	36976.2	44466.3	49937	48002.1	42870.1	44905.6	57526.2	48801.8
4.76_378.2392m/z	378.239	4.7617	pos	Ile Val Phe	259618	http://funmeta.oebiotech.com/network/259618		16834						9864513		CCC(C)C(C(=O)NC(C(C)C)C(=O)NC(CC1=CC=CC=C1)C(=O)O)N	WIYDLTIBHZSPKY-HJWJTTGWSA-N	Organic acids and derivatives	Carboxylic acids and derivatives	Amino acids, peptides, and analogues	Level 1	52.4	58.1	M+H	C20H31N3O4	1.17308	26571.8	28851.2	26300.2	26870.7	15422.1	20659	19944.9	21704	21754.3	15989	40476.6	37569.5	40820.6	35419.4	22759.7	36629.8	13295.8	16748.9	17346	15289.2	16243.4	15258.6
6.24_149.0602m/z	149.06	6.24078	neg	4-Hydroxy-3-Methyl-2-(2-Propynyl)-2-Cyclopentene-1-One	201982	http://funmeta.oebiotech.com/network/201982	HMDB0246651							12918206		CC1=C(CC#C)C(=O)CC1O	ISFGTDAAYLSOFY-UHFFFAOYSA-N	Organic oxygen compounds	Organooxygen compounds	Alcohols and polyols	Level 2	52.4	0	M-H	C9H10O2	-4.28757	640.351	663.864	711.309	653.826	209.658	481.959	581.101	526.382	584.518	291.242	677.128	713.098	711.513	718.718	266.718	757.71	492.712	540.6	567.672	532.226	577.902	530.045
7.12_294.2195n	295.227	7.1203	pos	13-Hote	2985	http://funmeta.oebiotech.com/network/2985	HMDB0010203	36032	LMFA02000029	72641				10469728		C(CCCCCCC/C=C\C=C\C(O)C/C=C\CC)(=O)O	KLLGGGQNRTVBSU-JDTPQGGVSA-N	Lipids and lipid-like molecules	Fatty Acyls	Lineolic acids and derivatives	Level 3	52.4	65.6	M+H-H2O, M+H	C18H30O3	0.0427644	31919.6	31349.4	29812.2	27937	20872.2	23905.7	25552.8	22083.1	20821.9	21889.9	36100.3	33848.9	38447.5	38233.8	29891.6	46581.6	22418.5	25554.7	21465.6	20443.3	21944.2	21393.7
9.23_311.1853m/z	311.185	9.22902	pos	Botrydial	35761	http://funmeta.oebiotech.com/network/35761		53517	LMPR0103640001	3159	C09622			185781		[C@H]1(C)[C@H](C=O)[C@]2(O)[C@@](C)(C=O)CC(C)(C)[C@]2([H])[C@@H](OC(=O)C)C1	SJFIYVCSGNWVPJ-GKKOWQTJSA-N	Lipids and lipid-like molecules	Prenol lipids	Monoterpenoids	Level 3	52.4	65.9	M+H	C17H26O5	0.131235	24023.9	25143.1	22398.6	19055.5	45584	24264	24455.5	29008.5	20142	54497.8	24306.3	21263.6	21924.9	19431.6	69768.9	24021.7	21182.2	19311.2	17783.9	21045.2	19224.1	20313.3
1.54_303.1449m/z	303.145	1.54348	pos	His Phe	266134	http://funmeta.oebiotech.com/network/266134		23702						4466133		C1=CC=C(C=C1)CC(C(=O)O)NC(=O)C(CC2=CN=CN2)N	XMAUFHMAAVTODF-UHFFFAOYSA-N	Organic acids and derivatives	Carboxylic acids and derivatives	Amino acids, peptides, and analogues	Level 3	52.3	66.6	M+H	C15H18N4O3	-0.910421	11557.3	11968.3	11957	11733.8	2613.41	4250.65	4337.43	4037.61	4268.51	2822.42	17497.4	19612.7	20980.1	20316.6	10896	21956.7	2547.59	3916.16	4006.63	2764.99	4376.95	3305.83
10.17_277.1816m/z	277.182	10.1694	neg	12-Oxo-5e,8e,10z-Heptadecatrienoic Acid	2128	http://funmeta.oebiotech.com/network/2128		74749	LMFA01060111					5312904		C(CCC/C=C/C/C=C/C=C\C(=O)CCCCC)(=O)O	BEHRKNVAYQNKGG-XTYDYNBASA-N	Lipids and lipid-like molecules	Fatty Acyls	Fatty acids and conjugates	Level 2	52.3	0	M-H	C17H26O3	2.36689	469.108	431.74	459.856	421.326	500.941	359.825	475.043	394.513	496.298	599.627	540.752	399.165	502.191	526.702	584.904	520.502	356.291	462.737	371.175	403.047	350.713	287.915
10.56_327.0782m/z	327.078	10.5616	pos	Triphenyl Phosphate	212661	http://funmeta.oebiotech.com/network/212661	HMDB0259262	69897		35033	C14235			8289	115-86-6	O=P(OC1=CC=CC=C1)(OC1=CC=CC=C1)OC1=CC=CC=C1	XZZNDPSIHUTMOC-UHFFFAOYSA-N	Organic acids and derivatives	Organic phosphoric acids and derivatives	Phosphate esters	Level 3	52.3	64.7	M+H	C18H15O4P	0.267806	15069.5	14340.1	15652.5	12698.8	32454.6	16366.8	12689.1	13789.8	12047.9	37331.8	15762.7	15850.5	17250.9	16195.5	62480.1	14407.1	12319.7	12880.2	12793.2	13681.9	11281.3	13618.9
3.59_130.0650m/z	130.065	3.58512	pos	Isoquinoline	58307	http://funmeta.oebiotech.com/network/58307	HMDB0034244	44763		16092	C06323			8405	119-65-3	C1=CC=C2C=NC=CC2=C1	AWJUIBRHMBBTKR-UHFFFAOYSA-N	Organoheterocyclic compounds	Isoquinolines and derivatives	Unclassified	Level 3	52.3	68.6	M+H	C9H7N	-1.10985	29526.8	32477.2	33558.9	31944.3	32842.7	30623.6	30300.3	28759.6	28615.4	33971.8	27312	26734.4	26276.7	28407.4	32898.7	28095	30999.9	26372.9	31541.4	29381.5	30160.2	29332.4
3.76_344.1836m/z	344.184	3.76057	neg	Val Val Glu	258794	http://funmeta.oebiotech.com/network/258794		15985						71471971		CC(C)C(C(=O)NC(C(C)C)C(=O)NC(CCC(=O)O)C(=O)O)N	NLNCNKIVJPEFBC-DLOVCJGASA-N	Organic acids and derivatives	Carboxylic acids and derivatives	Amino acids, peptides, and analogues	Level 2	52.3	0	M-H	C15H27N3O6	2.44171	570.868	395.093	355.307	476.999	414.425	442.161	331.966	456.927	776.278	363.439	470.969	683.6	499.316	326.378	538.942	607.305	571.615	498.585	562.19	473.089	514.343	724.11
3.79_855.3886m/z	855.389	3.7945	neg	Dapta	205558	http://funmeta.oebiotech.com/network/205558	HMDB0250865							13895520		CC(O)C(NC(=O)C(CC1=CC=C(O)C=C1)NC(=O)C(CC(N)=O)NC(=O)C(NC(=O)C(NC(=O)C(NC(=O)C(CO)NC(=O)C(C)N)C(C)O)C(C)O)C(C)O)C(N)=O	AKWRNBWMGFUAMF-UHFFFAOYSA-N	Organic acids and derivatives	Carboxylic acids and derivatives	Amino acids, peptides, and analogues	Level 3	52.3	69.4	M-H	C35H56N10O15	3.77023	50942.4	46779.2	48297.7	43885.3	38085	42569.1	46335.8	43293.7	46146.8	52754.5	49424.3	52084.7	57845.9	52504	53647.5	48695.6	48522.5	40876.4	46580.9	41551.8	45238	42691.5
4.45_376.1525m/z	376.153	4.4489	neg	Imidaprilat	64923	http://funmeta.oebiotech.com/network/64923	HMDB0041908	96173		141520				5464344	89371-44-8	[H][C@@](C)(N[C@@]([H])(CCC1=CC=CC=C1)C(O)=O)C(=O)N1C(=O)N(C)C[C@@]1([H])C(O)=O	VFAVNRVDTAPBNR-UBHSHLNASA-N	Organic acids and derivatives	Carboxylic acids and derivatives	Amino acids, peptides, and analogues	Level 2	52.3	0	M-H	C18H23N3O6	2.90601	4128.97	4478.01	4134.87	4226.6	5257.1	4095.14	4178.83	4681	4201.98	5316.84	4147.06	4610.15	4642.29	3827.2	4965.31	4515.53	4556.04	5008.14	4381.58	4593.9	5406.44	5654.52
4.72_657.3278m/z	657.328	4.71545	neg	Cucurbitacin I 2-Glucoside	59554	http://funmeta.oebiotech.com/network/59554	HMDB0035701	90961						14287249	29803-94-9	CC(C)(O)\C=C\C(=O)C(C)(O)C1C(O)CC2(C)C3CC=C4C(C=C(OC5OC(CO)C(O)C(O)C5O)C(=O)C4(C)C)C3(C)C(=O)CC12C	LIIOJBIJVPGVGO-VAWYXSNFSA-N	Lipids and lipid-like molecules	Steroids and steroid derivatives	Steroidal glycosides	Level 3	52.3	67.8	M-H2O-H	C36H52O12	-0.395764	28582.5	37805	39993.3	36959.2	31853.6	31641.7	27574.5	38066.7	37959.2	34799.8	31596	40395.2	33942	30270.2	44726.5	30711.6	29331.8	23568.3	34074.8	41300.6	32670.9	31272.9
7.95_353.2340m/z	353.234	7.94865	neg	Pgd1	3672	http://funmeta.oebiotech.com/network/3672	HMDB0005102	3499	LMFA03010049	27696	C06438			5280936	17968-82-0	[C@H]1(/C=C/[C@@H](O)CCCCC)C(=O)C[C@H](O)[C@@H]1CCCCCCC(=O)O	CIMMACURCPXICP-PNQRDDRVSA-N	Lipids and lipid-like molecules	Fatty Acyls	Eicosanoids	Level 2	52.3	0	M-H	C20H34O5	1.90755	2804.98	2854.27	2556.95	2871.06	523.762	1854.09	2404.57	1848.88	1973.85	741.671	4079.08	4111.66	4343.86	4358.98	1264.76	3977.88	1902.67	2271.88	2237.2	1922.66	1956.18	1875.43
9.09_330.2413n	311.223	9.08527	neg	11,12,13-Trihome	3119	http://funmeta.oebiotech.com/network/3119		35505	LMFA02000165					5282962		C(/C(O)C(O)C(O)CCCCC)=C\CCCCCCCC(=O)O	WWLVUQOGFYZQHT-JLHYYAGUSA-N	Lipids and lipid-like molecules	Fatty Acyls	Fatty acids and conjugates	Level 1	52.3	51.8	M-H2O-H, M+FA-H	C18H34O5	2.15848	16562	15323.5	15799	15963.1	25531	41384.6	49312.8	47401.1	44123.2	28684.4	3213.23	4368.31	2910.4	3525.84	1591.16	3304.98	34481.8	38756.9	37413.8	37011.7	36744.4	35378.8
0.64_132.0536n	133.061	0.64315	pos	D-Asparagine	57964	http://funmeta.oebiotech.com/network/57964	HMDB0033780	65674		28159	C01905			439600	2058-58-4	N[C@H](CC(N)=O)C(O)=O	DCXYFEDJOCDNAF-UWTATZPHSA-N	Organic acids and derivatives	Carboxylic acids and derivatives	Amino acids, peptides, and analogues	Level 3	52.2	63.4	M+H-H2O, M+H	C4H8N2O3	0.454865	7644.54	9136.63	7772.02	8347.29	10327.7	4882.49	4518.88	4945.13	16449.8	9393.85	7804.74	13035.5	6389.4	7004.26	15379.9	7932.3	3792.16	4118.06	4363.59	3462.21	3523.78	5026.18
3.95_241.1434n	286.142	3.9516	neg	((2r,3s)-3-Amino-2-Hydroxy-2-(1h-Imidazol-4-Ylmethyl)-5-Methyl)-5-Methylhexanoic Acid	198707	http://funmeta.oebiotech.com/network/198707	HMDB0242228							3905		CC(C)CC(N)C(O)(CC1=CNC=N1)C(O)=O	WZFDNGAENBEYMA-UHFFFAOYSA-N	Organic acids and derivatives	Carboxylic acids and derivatives	Amino acids, peptides, and analogues	Level 3	52.2	67.8	M-H, M+FA-H	C11H19N3O3	3.17678	17539.7	17642.8	18587.6	18893.6	9593.23	11346.5	9120.16	9270.7	8114.72	13816.8	22330.8	20129.1	21869.7	21547.6	24532	19837.1	11763.3	14277.8	10585.4	15013.2	12839.2	12900
4.14_320.1630m/z	320.163	4.14138	pos	Pro Gly Phe	261340	http://funmeta.oebiotech.com/network/261340		18651						129635908		C1CC(NC1)C(=O)NCC(=O)NC(CC2=CC=CC=C2)C(=O)O	XQSREVQDGCPFRJ-STQMWFEESA-N	Organic acids and derivatives	Carboxylic acids and derivatives	Amino acids, peptides, and analogues	Level 2	52.2	36.5	M+H	C16H21N3O4	8.03921	90313	92139.8	89754.3	93435.5	75350.4	81820.3	85540.2	84340.6	76880.7	74188.7	91132.9	99175.7	103088	94770.8	75645.3	98951.7	70222.2	76745.4	72596.2	68398.7	75387.9	73087
4.17_385.2450m/z	385.245	4.16982	pos	Merodesmosine	55223	http://funmeta.oebiotech.com/network/55223	HMDB0030407	86951		168656				131751013	17096-97-8	NC(CCCCNC\C(CCC(N)C(O)=O)=C\CCCC(N)C(O)=O)C(O)=O	ZUXGPPMNMKSOEO-LFYBBSHMSA-N	Organic acids and derivatives	Carboxylic acids and derivatives	Amino acids, peptides, and analogues	Level 3	52.2	65.8	M+H-H2O	C18H34N4O6	1.13485	3.04282e+06	2.97159e+06	2.93095e+06	3.01033e+06	2653536	3151500	3123460	3010487	3125061	2697507	2838342	2908147	3000632	2952916	2136213	3051161	2857121	2952595	2998453	2945405	2993917	3045863
4.35_301.1187m/z	301.119	4.35388	pos	5-Nitro-2-(3-Phenylpropylamino)Benzoic Acid	209705	http://funmeta.oebiotech.com/network/209705	HMDB0255766	44306			C13705			4549	107254-86-4	OC(=O)C1=C(NCCCC2=CC=CC=C2)C=CC(=C1)[N+]([O-])=O	WBSMIPAMAXNXFS-UHFFFAOYSA-N	Benzenoids	Benzene and substituted derivatives	Benzoic acids and derivatives	Level 3	52.2	67.3	M+H	C16H16N2O4	1.33177	285287	286114	282531	295334	284533	289899	291972	294580	296033	301462	268652	272044	275365	273187	257093	277612	289739	305642	289046	287492	292739	289364
4.44_682.3803m/z	682.38	4.44497	neg	Leucomycin	208253	http://funmeta.oebiotech.com/network/208253	HMDB0254035							53394899		COC1C(O)CC(=O)OC(C)CC=CC=CC(O)C(C)CC(CC=O)C1OC1OC(C)C(OC2CC(C)(O)C(O)C(C)O2)C(C1O)N(C)C	XYJOGTQLTFNMQG-UHFFFAOYSA-N	Organic oxygen compounds	Organooxygen compounds	Carbohydrates and carbohydrate conjugates	Level 3	52.2	67.2	M-H2O-H	C35H59NO13	-0.772181	214072	315725	214824	227691	346099	227851	243794	262194	226432	273112	237816	253986	311795	310084	317736	207268	362480	301480	197713	311875	243944	360253
4.48_328.1873m/z	328.187	4.47885	pos	(2r,3r,4r,5s)-2-(Hydroxymethyl)-1-Nonylpiperidine-3,4,5-Triol	198996	http://funmeta.oebiotech.com/network/198996	HMDB0242572							3272526		CCCCCCCCCN1CC(O)C(O)C(O)C1CO	FTSCEGKYKXESFF-UHFFFAOYSA-N	Organoheterocyclic compounds	Piperidines	Unclassified	Level 2	52.2	0.0486	M+K	C15H31NO4	-4.03295	13255.1	13906.9	12174.2	14243.7	13301	13583.1	10666.2	14277.5	12669.3	10837.2	13234.8	13829.9	13710.5	13495	11416.8	12484.5	12265	10818.6	13175.2	11730.1	11941.2	10901.2
4.51_131.0707m/z	131.071	4.5148	neg	2-Hydroxy-3-Methyl-Pentanoic Acid	1866	http://funmeta.oebiotech.com/network/1866	HMDB0000317	45843	LMFA01050380	89228				10796774	488-15-3	C(=O)(O)[C@H](O)[C@H](C)CC	RILPIWOPNGRASR-RFZPGFLSSA-N	Lipids and lipid-like molecules	Fatty Acyls	Fatty acids and conjugates	Level 1	52.2	50.3	M-H	C6H12O3	-5.41301	3742.26	4562.82	4256.74	4306.12	5135.68	3407.84	3815.97	4829.32	3795.46	4943.76	3037.73	3423.56	3161.82	2828.76	5769.02	3721.89	5274.18	5263.69	6090.09	5851.45	5728.33	5826.75
0.68_271.1517m/z	271.152	0.682767	pos	Arginylasparagine	53743	http://funmeta.oebiotech.com/network/53743	HMDB0028704	23959		157790				53972225	68040-95-9	N[C@@H](CCCNC(N)=N)C(=O)N[C@@H](CC(N)=O)C(O)=O	JSLGXODUIAFWCF-WDSKDSINSA-N	Organic acids and derivatives	Carboxylic acids and derivatives	Amino acids, peptides, and analogues	Level 2	52.1	44.1	M+H-H2O	C10H20N6O4	1.34191	42488.8	49679.9	53034.7	50619.7	43950	40613.8	37040.8	42807.7	48401.6	39649	45171.9	38854.2	39733.6	44408.5	37870.1	38084.8	47809.3	45999.8	53732	52709.7	45748.4	46033.9
10.00_330.3367m/z	330.337	9.9963	pos	Emulphor	206368	http://funmeta.oebiotech.com/network/206368	HMDB0251781							21452		CCCCCCCCC=CCCCCCCCCOCCO	KWVPFECTOKLOBL-UHFFFAOYSA-N	Organic oxygen compounds	Organooxygen compounds	Ethers	Level 3	52.1	64.4	M+NH4	C20H40O2	0.0713818	84006.1	104518	83263.1	91615.7	173570	107237	96015.2	100288	85336.2	187655	82234.6	84760.8	60976.5	75612.8	375740	67786.3	65247.2	73761.8	55222.4	67100.6	60042.5	66878.2
2.42_167.0821m/z	167.082	2.42487	neg	L,L-Cyclo(Prolylalanyl)	256198	http://funmeta.oebiotech.com/network/256198	HMDB0303321	86079						6428987		CC1NC(=O)C2CCCN2C1=O	WSLYCILIEOFQPK-UHFFFAOYSA-N	Organic acids and derivatives	Carboxylic acids and derivatives	Amino acids, peptides, and analogues	Level 2	52.1	0	M-H	C8H12N2O2	-2.77527	336.862	344.533	306.242	382.015	194.446	400.832	404.805	396.048	451.546	222.151	247.003	275.618	352.062	381.015	179.911	242.968	393.993	456.107	465.524	484.874	434.236	494.365
3.95_306.1468m/z	306.147	3.9516	neg	Ala Ala Phe	258783	http://funmeta.oebiotech.com/network/258783		15974						11722740		CC(C(=O)NC(C)C(=O)NC(CC1=CC=CC=C1)C(=O)O)N	PIPTUBPKYFRLCP-NHCYSSNCSA-N	Organic acids and derivatives	Carboxylic acids and derivatives	Amino acids, peptides, and analogues	Level 2	52.1	0	M-H	C15H21N3O4	2.75776	374.051	396.023	383.966	436.901	321.897	353.593	165.916	288.643	212.651	598.824	540.277	476.325	439.627	591.618	672.106	396.193	144.987	293.774	160.113	230.215	219.342	176.223
4.30_237.1600m/z	237.16	4.29702	pos	1-Benzylpiperidine-4-Carboxylic Acid	199379	http://funmeta.oebiotech.com/network/199379	HMDB0243839							4714983		OC(=O)C1CCN(CC2=CC=CC=C2)CC1	ZMVSVQMWFTZSJQ-UHFFFAOYSA-N	Organoheterocyclic compounds	Piperidines	Benzylpiperidines	Level 2	52.1	0	M+NH4	C13H17NO2	1.12952	1332.58	1190.29	1687.56	1885.94	1779.17	1815.68	1622.32	2245.88	1390.74	1346.52	1854.59	1726.15	1483.02	1931.06	1094.12	2231.87	1630.29	2099.2	1618.43	1874.58	1545.12	2124.89
4.64_336.1920m/z	336.192	4.64062	pos	Leu Gly Phe	261993	http://funmeta.oebiotech.com/network/261993		19333						6994674		CC(C)CC(C(=O)NCC(=O)NC(CC1=CC=CC=C1)C(=O)O)N	KEVYYIMVELOXCT-KBPBESRZSA-N	Organic acids and derivatives	Carboxylic acids and derivatives	Amino acids, peptides, and analogues	Level 1	52.1	48.5	M+H	C17H25N3O4	0.54617	87745.9	91163.8	89712.9	90433.1	64840.4	73121.9	79077.6	73089.2	72245.3	65934.9	103467	106127	104865	102903	83754.2	110353	63961.1	65816.6	65093.5	56821.9	61158.6	61597.2
5.23_268.0622m/z	268.062	5.22918	neg	Citrusinine Ii	55190	http://funmeta.oebiotech.com/network/55190	HMDB0030373	86925		565534				10016895	86680-33-3	COC1=C(O)C=C(O)C2=C1N(C)C1=C(C=CC=C1O)C2=O	QEGXAAUCDUFHPJ-UHFFFAOYSA-N	Organoheterocyclic compounds	Quinolines and derivatives	Benzoquinolines	Level 2	52.1	0	M-H2O-H	C15H13NO5	2.28287	270.971	317.294	198.486	277.282	0.000197568	21.7226	46.4634	82.8561	25.0545	0.000197568	353.173	222.573	431.752	430.249	85.9818	812.521	21.0619	18.5851	0.000197568	0.000197568	0.000197568	0.000197568
9.69_271.1922m/z	271.192	9.69192	neg	Pentadecanedioic Acid	2836	http://funmeta.oebiotech.com/network/2836		35977	LMFA01170021					160576		C(CCCCCCCCCCCCCC(=O)O)(=O)O	BTZVDPWKGXMQFW-UHFFFAOYSA-N	Lipids and lipid-like molecules	Fatty Acyls	Fatty acids and conjugates	Level 2	52.1	0	M-H	C15H28O4	2.47291	1886.49	1656.43	1595.77	1768.66	2274.45	1376.39	1382.55	1702.78	2497.16	1635.98	3040.07	2717.3	2460.32	1610.93	2590.41	1871.23	1872.27	2057.59	1566.27	1613.85	1572.72	1528.27
0.75_228.1462m/z	228.146	0.751833	pos	Beta-Alanyl-L-Arginine	82337	http://funmeta.oebiotech.com/network/82337	HMDB0060441			28712	C05340	afm00410	beta-Alanine metabolism	440637		NCCC(O)=N[C@@H](CCCNC(N)=N)C(O)=O	DLRGFJGVZXSSTP-LURJTMIESA-N	Organic acids and derivatives	Peptidomimetics	Hybrid peptides	Level 3	52	65.8	M+H-H2O	C9H19N5O3	2.75432	233392	250588	255880	239766	248843	251901	265116	246892	251788	251416	248186	226214	238218	262896	252348	226181	253700	242107	257410	260038	247560	249236
10.04_256.1923m/z	256.192	10.0367	neg	N-Lauroyl Glycine	8835	http://funmeta.oebiotech.com/network/8835	HMDB0013272		LMFA08020261	74441				346152		CCCCCCCCCCCC(=O)NCC(=O)O	JWGGSJFIGIGFSQ-UHFFFAOYSA-N	Organic acids and derivatives	Carboxylic acids and derivatives	Amino acids, peptides, and analogues	Level 2	52	36.9	M-H	C14H27NO3	1.91633	21967	15396.9	17316.4	15533.3	15868.9	12430.5	50830.7	21083.8	51292.5	31623.1	22274.3	21505.6	10309	17223.4	28833.1	8105.15	4395.88	4716.8	4066.62	2772.09	2286.41	3715.68
4.20_945.4351m/z	945.435	4.19792	neg	Arg-His-Phe-Trp-Gln-Gln	203645	http://funmeta.oebiotech.com/network/203645	HMDB0248576							19991430		NC(CCCN=C(N)N)C(=O)NC(CC1=CN=CN1)C(=O)NC(CC1=CC=CC=C1)C(=O)NC(CC1=CNC2=CC=CC=C12)C(=O)NC(CCC(N)=O)C(=O)NC(CCC(N)=O)C(O)=O	CKXXDJVVNYDXOD-UHFFFAOYSA-N	Organic acids and derivatives	Carboxylic acids and derivatives	Amino acids, peptides, and analogues	Level 3	52	63.5	M+FA-H	C42H56N14O9	1.62833	132529	138314	162183	153141	157571	176459	150234	138123	119363	191443	184130	147782	137966	162439	200779	133035	136093	120663	117809	125126	129774	132133
5.00_188.0709m/z	188.071	5.00278	pos	Indolelactic Acid	47151	http://funmeta.oebiotech.com/network/47151	HMDB0000671				C02043			676157	7417-65-4	O[C@@H](CC1=CNC2=C1C=CC=C2)C(O)=O	XGILAAMKEQUXLS-JTQLQIEISA-N	Organoheterocyclic compounds	Indoles and derivatives	Indolyl carboxylic acids and derivatives	Level 2	52	0	M+H-H2O	C11H11NO3	1.55438	975.726	832.917	847.506	1075.6	888.428	770.408	1025.74	808.088	779.386	549.595	667.249	902.858	512.256	879.787	698.571	991.118	814.003	714.735	951.567	1057.19	431.752	877.968
5.45_949.4666m/z	949.467	5.44792	neg	CL(8:0/8:0/8:0/8:0)	136429	http://funmeta.oebiotech.com/network/136429	HMDB0116797							102383106		[H]C(O)(COP(O)(=O)OC[C@@]([H])(COC(=O)CCCCCCC)OC(=O)CCCCCCC)COP(O)(=O)OC[C@@]([H])(COC(=O)CCCCCCC)OC(=O)CCCCCCC	PVSPUBLWCTXHDH-FZNHDDJXSA-N	Lipids and lipid-like molecules	Glycerophospholipids	Glycerophosphoglycerophosphoglycerols	Level 3	52	72.1	M+FA-H	C41H78O17P2	-3.32813	60065	60265.2	55508.1	58558.5	34836.2	52566	64339.5	62801.7	54039	27674.8	56228	57965.2	64133.9	62901.2	22707.9	69003.6	59860.9	71657.7	63688.5	55584	51886.1	63151.1
6.31_279.1245m/z	279.124	6.30587	neg	1,10-Epoxy-3,8-Dihydroxy-4,11(13)-Germacradien-12,6-Olide	256628	http://funmeta.oebiotech.com/network/256628	HMDB0303776									C\C1=C\C2OC(=O)C(=C)C2C(O)CC2(C)OC2CC1O	SCDDMRZFVFJIRF-DAXSKMNVSA-N	Lipids and lipid-like molecules	Prenol lipids	Terpene lactones	Level 2	52	0	M-H	C15H20O5	2.3679	568.089	492.915	512.537	412.718	0.000197568	0.000197568	0.000197568	36.128	0.000197568	0.000197568	172.703	292.356	81.4866	457.789	0.000197568	1948.51	0.000197568	0.000197568	0.000197568	0.000197568	0.000197568	0.000197568
6.41_209.1539m/z	209.154	6.41498	pos	2,2,6,7-Tetramethylbicyclo[4.3.0]Nona-1(9),4-Diene-7,8-Diol	60364	http://funmeta.oebiotech.com/network/60364	HMDB0036686	91723						131752035	99901-24-3	C[C@]1(O)[C@H](O)C=C2[C@@]1(C)C=CCC2(C)C	SKBCVUCDJRKPAH-RTXFEEFZSA-N	Organic oxygen compounds	Organooxygen compounds	Alcohols and polyols	Level 2	52	28.7	M+H	C13H20O2	1.27264	3048.27	3330.36	2825.94	3372.99	3442.19	3710.7	3474.7	3603.71	2789.36	4349.14	3729.19	3195.99	3524.52	3099.34	3190.45	3783.42	3354.33	2974.1	2639.17	2825.7	3514.56	3189.18
8.86_316.2847m/z	316.285	8.85627	pos	5-Keto Stearic Acid	3196	http://funmeta.oebiotech.com/network/3196	HMDB0034074	35756	LMFA02000242					85548	16694-31-8	C(=O)(CCCCCCCCCCCCC)CCCC(=O)O	UIROXHXJKJUFSV-UHFFFAOYSA-N	Lipids and lipid-like molecules	Fatty Acyls	Fatty acids and conjugates	Level 3	52	65.4	M+NH4	C18H34O3	0.284122	4761.29	6965.66	5832.12	5013.72	4717.15	4560.51	4746.86	4696.27	3470.86	6030.79	5830.18	5901.66	3499.59	5131.77	8905.21	6844.52	5065.97	6105.8	5084.63	4773.75	5666.95	4663.22
8.94_309.2078m/z	309.208	8.94265	neg	Porrigenic Acid	2210	http://funmeta.oebiotech.com/network/2210			LMFA01060225	66776				25052836		CCCC[C@H](O)/C=C/C=C/C(CCCCCCCC(O)=O)=O	GDCBVHSUEZTUIW-NRJQCZOGSA-N	Lipids and lipid-like molecules	Fatty Acyls	Lineolic acids and derivatives	Level 1	52	53.8	M-H	C18H30O4	2.0781	5977.58	5313.07	5381.1	5101.76	2747.83	4143.98	4771.96	4037.01	5013.51	2190.61	7012.49	9487.05	7756.6	7203.93	2209.63	7395.57	4388.28	4314.69	4501.77	3961.81	4388.05	3682.67
1.50_269.0672m/z	269.067	1.49587	neg	Phenylglucuronide	81845	http://funmeta.oebiotech.com/network/81845	HMDB0059806							119239		O[C@@H]1[C@@H](O)C(OC2=CC=CC=C2)O[C@@H]([C@H]1O)C(O)=O	WVHAUDNUGBNUDZ-SDQGTYQYSA-N	Organic oxygen compounds	Organooxygen compounds	Carbohydrates and carbohydrate conjugates	Level 3	51.9	67.3	M-H	C12H14O7	1.94374	25588	23627.2	24923.3	23291.8	14686.9	18754.8	22809.9	23301.4	19907.6	15062.5	20982.6	19313.2	16565.4	23105.6	14034.1	20519.7	26832.6	23898.1	27194.8	28888	24991.8	29396.2
3.64_529.2644m/z	529.264	3.63902	neg	Cinncassiol D2 Glucoside	58670	http://funmeta.oebiotech.com/network/58670	HMDB0034679	90131						131751607		CC(COC1OC(CO)C(O)C(O)C1O)C1CC2C3(O)C4OC(O)(CC2(C)C2(O)CCC(C)(O)C42)C13C	UPEGWQJBOXUCSZ-UHFFFAOYSA-N	Lipids and lipid-like molecules	Prenol lipids	Terpene glycosides	Level 3	51.9	69.9	M-H	C26H42O11	-1.87669	73212.9	74468.4	66617	72908.9	59434.8	73651.9	76195.1	69801.3	75395.4	58543.1	78970.6	85411	83938.7	80165.7	61696.6	78413.3	68142.1	75676.9	74543.5	67787.1	73691.4	74233.2
4.35_336.1920m/z	336.192	4.35388	pos	Ala Phe Val	265362	http://funmeta.oebiotech.com/network/265362		22850						53916612		CC(C)C(C(=O)O)NC(=O)C(CC1=CC=CC=C1)NC(=O)C(C)N	IHMCQESUJVZTKW-UBHSHLNASA-N	Organic acids and derivatives	Carboxylic acids and derivatives	Amino acids, peptides, and analogues	Level 1	51.9	46.6	M+H	C17H25N3O4	0.583047	25608.9	28557.9	31288.7	28397.5	22935.7	24070	26815.5	25724.5	23167.3	23105	32037.1	34043.7	32269.3	35101.3	24025.7	33492.4	18832.4	22003.2	21312.5	20131.9	22653.5	20416.1
4.36_334.1780m/z	334.178	4.36297	neg	Val Ala Phe	265582	http://funmeta.oebiotech.com/network/265582		23084						25183088		CC(C)C(C(=O)NC(C)C(=O)NC(CC1=CC=CC=C1)C(=O)O)N	JFAWZADYPRMRCO-UBHSHLNASA-N	Unclassified	Unclassified	Unclassified	Level 2	51.9	0	M-H	C17H25N3O4	2.39909	1810.8	1767.53	2102.05	2223.41	2310.94	1414.64	1236.94	1257.2	1343.96	2416.45	2573.36	2437.92	2359.32	2160.1	4255.12	2625.46	1022.78	823.493	1100.19	693.75	1054.35	1088.32
5.03_364.1394m/z	364.139	5.03383	pos	Ergonovine	53458	http://funmeta.oebiotech.com/network/53458	HMDB0015383	2563		4822	C07543			443884	60-79-7	[H][C@@]12CC3=CNC4=CC=CC(=C34)C1=C[C@H](CN2C)C(=O)N[C@@H](C)CO	WVVSZNPYNCNODU-XTQGRXLLSA-N	Alkaloids and derivatives	Ergoline and derivatives	Lysergic acids and derivatives	Level 2	51.9	0	M+K	C19H23N3O2	-8.45888	5100.99	4911.11	4725.22	4391.6	3595.23	4986.09	4912	4733.09	4550.46	4822.51	5728.32	4726.5	3700.45	5048.83	2714.68	2731.18	4428.31	4457.82	4106.55	4758.56	5795.11	4608.6
7.13_427.2126m/z	427.213	7.12985	neg	Corticosterone-21-Hemisuccinate	205240	http://funmeta.oebiotech.com/network/205240	HMDB0250465							53447382		CC12CC(O)C3C(CCC4=CC(=O)CCC34C)C1CCC2C(=O)COC(=O)CCC(O)=O	KEECMXYFGNWLEA-UHFFFAOYSA-N	Lipids and lipid-like molecules	Steroids and steroid derivatives	Pregnane steroids	Level 2	51.9	0	M-H2O-H	C25H34O7	-0.0666727	712.686	569.48	675.636	496.447	0.000197568	528.924	625.171	330.132	359.266	139.024	847.574	1009.69	1063.09	853.664	0.000197568	1087.51	566.063	342.292	510.027	222.92	292.016	379.657
8.28_397.2218m/z	397.222	8.27653	neg	Ent-11-Epi-8-E2t-Isop	4364	http://funmeta.oebiotech.com/network/4364			LMFA03110203					131840000		C(CCC/C=C\C[C@@H](O)/C=C/[C@@H]1C(=O)C[C@H](O)[C@H]1CCCCC)(=O)O	QYGFNWKZSLFKCA-CMLJBQNQSA-N	Organic acids and derivatives	Hydroxy acids and derivatives	Medium-chain hydroxy acids and derivatives	Level 2	51.9	0	M+FA-H	C20H32O5	-4.02728	7193.33	6559	6666.5	6081.23	4976.86	9530.98	10347.6	9918.41	9458.61	4451.68	3496.05	3787.59	3302.2	3440.96	206.211	3409.59	10094.4	10956.4	11188.6	9694.6	10576.8	10602.1
9.70_285.2078m/z	285.208	9.69737	neg	10-Hydroxy-16-Oxo-Hexadecanoic Acid	2872	http://funmeta.oebiotech.com/network/2872		74930	LMFA01170060					16061044		C(CCCCCCCCC(O)CCCCCC=O)(=O)O	VGISDMZERQFDDQ-UHFFFAOYSA-N	Lipids and lipid-like molecules	Fatty Acyls	Fatty acids and conjugates	Level 2	51.9	0	M-H	C16H30O4	2.4393	458.31	461.807	358.444	660.233	486.438	296.721	326.566	363.544	381.752	419.752	529.874	842.116	506.358	962.898	1213.52	632.635	441.947	414.159	446.721	361.778	352.218	315.682
10.68_342.3004m/z	342.3	10.6789	pos	15r-Hede	3605	http://funmeta.oebiotech.com/network/3605			LMFA03000008					5282705		C(C/C=C\C=C\[C@H](O)CCCCC)CCCCCCCC(=O)O	ZTRWPEHMGCHTIT-BABDSNKVSA-N	Lipids and lipid-like molecules	Fatty Acyls	Eicosanoids	Level 2	51.8	0.315	M+NH4	C20H36O3	0.438461	10684.1	10216.2	9439.86	11200.3	23793.1	12450.1	9159.93	10135.2	10210.2	23771.5	12235.5	10438.1	10364.4	12203.6	46645.5	10838.3	8811.22	10538.3	10286.3	10180.5	9468.96	11014
13.13_244.1909m/z	244.191	13.1308	pos	4,5-Dihydrovomifoliol	63758	http://funmeta.oebiotech.com/network/63758	HMDB0040615			138758				23136584	142173-08-8	CC(O)\C=C\C1(O)C(C)CC(=O)CC1(C)C	IHDJYDVWNNFPHR-AATRIKPKSA-N	Lipids and lipid-like molecules	Prenol lipids	Sesquiterpenoids	Level 3	51.8	62.8	M+NH4	C13H22O3	0.935638	19568.4	16258.3	17014.2	15304.5	15928.2	9166.67	6449.74	4933.29	6292.51	15524.3	13919.8	9322.93	7310.6	7797.7	50311.4	6190.58	7702.98	6597.41	6510.75	7772.78	5330.19	5542.17
13.24_299.2597m/z	299.26	13.242	neg	1-Heptadecen-3-One	9984	http://funmeta.oebiotech.com/network/9984		98190	LMFA12000194					522816		CCC(=O)CCCCCCCCCCCCCC	PXJYBWGEOVYLSM-UHFFFAOYSA-N	Organic oxygen compounds	Organooxygen compounds	Carbonyl compounds	Level 2	51.8	0	M+FA-H	C17H34O	1.96953	6391.74	5655.6	5372.6	5079.17	7578.06	6221.08	4906.3	6245.18	6700.19	7258.26	4987.67	5424.99	7223.82	6412.2	8294.7	5715.96	6493.88	6066.96	6388.3	4851.55	5425.49	6129.26
5.05_188.1286m/z	188.129	5.04848	pos	Pivagabine	201908	http://funmeta.oebiotech.com/network/201908	HMDB0246575	314214						68888		CC(C)(C)C(O)=NCCCC(O)=O	SRPNQDXRVRCTNK-UHFFFAOYSA-N	Organic acids and derivatives	Carboxylic acids and derivatives	Amino acids, peptides, and analogues	Level 2	51.8	16.2	M+H	C9H17NO3	2.35346	1264.03	1193.35	1360.01	1491	1139.2	1041.69	1152.72	1088.34	2074.57	896.121	837.436	1342.95	1118.62	868.175	1517.91	1825.51	1965.47	1942.09	2161.36	2274.4	2921.45	1828.45
5.91_243.0667m/z	243.067	5.90777	neg	3-(2-Furanyl)-2-Propenal	57181	http://funmeta.oebiotech.com/network/57181	HMDB0032918	88823						1715056	623-30-3	O=C\C=C/C1=CC=CO1	VZIRCHXYMBFNFD-IWQZZHSRSA-N	Organoheterocyclic compounds	Heteroaromatic compounds	Unclassified	Level 2	51.8	0	2M-H	C7H6O2	1.68413	1554.25	1510.06	1669.64	1561.6	870.394	1509.52	1479.96	1571.76	1666.3	888.598	1665.21	1587.44	1705.6	1649.36	694.476	1948.15	1404.16	1662.34	1529.69	1427.6	1334.42	1148.04
7.85_353.2340m/z	353.234	7.85373	neg	5,6beta-Dihydro Pgi2	202179	http://funmeta.oebiotech.com/network/202179	HMDB0246867							53394230		CCCCCC(O)C=CC1C(O)CC2OC(CCCCC(O)=O)CC12	RJADQDXZYFCVHV-UHFFFAOYSA-N	Lipids and lipid-like molecules	Fatty Acyls	Eicosanoids	Level 2	51.8	0	M-H	C20H34O5	1.92303	10243.8	9341.98	8676.04	9395.85	3531.77	6939.57	7849.34	6879.21	6906.69	3983.87	12512.6	14505.3	12972.8	13646.2	4940.13	13970.2	7154.07	7424.8	8068.06	6589.25	6782.58	6513.7
0.69_180.0635n	225.062	0.68525	neg	D-Mannose	46909	http://funmeta.oebiotech.com/network/46909	HMDB0000169			28729	C00936			185698	3458-28-4	OC[C@H]1O[C@H](O)[C@@H](O)[C@@H](O)[C@@H]1O	WQZGKKKJIJFFOK-PQMKYFCFSA-N	Organic oxygen compounds	Organooxygen compounds	Carbohydrates and carbohydrate conjugates	Level 1	51.7	55.5	M-H, M+FA-H, M-H2O-H	C6H12O6	0.356209	434127	461020	453355	420559	571665	312113	313226	281711	1.10786e+06	353443	333056	799270	308957	287093	328532	323692	287456	299604	411489	269404	271193	443282
1.16_131.1183m/z	131.118	1.15587	pos	Polylysine	210499	http://funmeta.oebiotech.com/network/210499	HMDB0256678									[NH]C(=O)[CH]CCCCN	UQZYZMYDYYHDKE-UHFFFAOYSA-N	Organic acids and derivatives	Carboxylic acids and derivatives	Amino acids, peptides, and analogues	Level 1	51.7	51.4	M+H	C6H14N2O	2.82672	12986.9	12797.8	12559.4	13094.9	9721.52	13106.5	13933.1	13016.3	13757.7	10165.5	10305.9	11371.4	11930.1	12159.1	8743.76	11600.4	13850.1	14290.2	14309	13260.9	12683.5	13322.9
1.46_260.1430m/z	260.143	1.45698	pos	Methionyl-Lysine	53999	http://funmeta.oebiotech.com/network/53999	HMDB0028978							18218229		CSCCC(N)C(=O)NC(CCCCN)C(O)=O	IMTUWVJPCQPJEE-UHFFFAOYSA-N	Organic acids and derivatives	Carboxylic acids and derivatives	Amino acids, peptides, and analogues	Level 3	51.7	66.4	M+H-H2O	C11H23N3O3S	1.06729	24787.2	23104.5	25463.7	23875.7	18601	25359.4	25185.4	22923.3	24315.9	17309.4	21114.7	23636.7	24886.3	22527.4	12729.3	22701.6	23062.7	23127.2	25452	26746.3	25160.7	25283.3
4.72_659.3406m/z	659.341	4.71642	pos	Withanoside Xi	44819	http://funmeta.oebiotech.com/network/44819			LMST01160029					10952344		O1C(=O)C(CO)=C(C)C[C@]1([H])[C@](O)([C@]1([H])[C@@]2(C)CC[C@@]3([H])[C@@]([H])(CC=C4C[C@@H](O[C@H]5[C@H](O)[C@@H](O)[C@H](O)[C@@H](CO)O5)C[C@H](O)[C@@]43C)[C@]2([H])CC1)C	PPVGSQLWWLPFCH-MESVUKEDSA-N	Lipids and lipid-like molecules	Steroids and steroid derivatives	Steroid lactones	Level 3	51.7	65.3	M+Na	C34H52O11	0.577404	130390	135717	130624	126204	121520	135627	144122	130331	133780	125822	136826	151230	154361	148870	119327	139876	128516	129677	134989	124712	132188	130932
12.67_239.2366m/z	239.237	12.6695	pos	4,13-Dimethyltetradecanoic Acid	499	http://funmeta.oebiotech.com/network/499			LMFA01020433					90727397		C(=O)(O)CCC(C)CCCCCCCCC(C)C	ZYBCRBGIQFSXAT-UHFFFAOYSA-N	Lipids and lipid-like molecules	Fatty Acyls	Fatty acids and conjugates	Level 2	51.6	7.51	M+H-H2O	C16H32O2	-1.23476	1681.56	1568.19	1735.7	1409.28	3122.06	1536.99	1524.87	1594.55	1234.34	3087.83	4323.5	2509.54	1902.16	1804.81	4693.76	1439.44	1449.66	1553.76	1523.38	1454.16	1243.8	1522.35
3.32_419.1948m/z	419.195	3.32205	neg	3',5'-Dideoxythymidine	201478	http://funmeta.oebiotech.com/network/201478	HMDB0246113							168859		CC1CCC(O1)N1C=C(C)C(=O)NC1=O	JIQLAAKADXSVTE-UHFFFAOYSA-N	Organoheterocyclic compounds	Diazines	Pyrimidines and pyrimidine derivatives	Level 2	51.6	0	2M-H	C10H14N2O3	2.75125	2703.61	2678.08	3339.22	3656.92	1945.64	3160.27	3240.22	2311.32	2758.84	2610.75	2446.57	2826.39	2438.35	2918.56	1658.95	2595.97	3182.65	2912.42	3416.3	3758.02	3099.11	2700.06
4.58_407.2059n	408.213	4.58203	pos	Glu Ile Phe	263354	http://funmeta.oebiotech.com/network/263354		20760						71464662		CCC(C)C(C(=O)NC(CC1=CC=CC=C1)C(=O)O)NC(=O)C(CCC(=O)O)N	WTMZXOPHTIVFCP-QEWYBTABSA-N	Organic acids and derivatives	Carboxylic acids and derivatives	Amino acids, peptides, and analogues	Level 2	51.6	44	M+H, M+NH4	C20H29N3O6	0.754663	54390.5	56448	54727.7	56098.7	41984.3	55226.9	57079.3	52220.1	53411.5	46157.1	55059	58586.6	58160.1	56595.3	41023.9	59863.4	53264.5	53794.4	53364.1	52336	48313.4	56706.2
4.69_609.1489m/z	609.149	4.69142	neg	Apigenin 7-Alpha-L-Arabinopyranosyl-(1->6)-Glucoside	30445	http://funmeta.oebiotech.com/network/30445			LMPK12110352					44257808		C1(O[C@H]2[C@H](O)[C@@H](O)[C@H](O)[C@@H](CO[C@H]3[C@H](O)[C@@H](O)[C@@H](O)CO3)O2)=CC2OC(C3C=CC(O)=CC=3)=CC(=O)C=2C(O)=C1	FKLICTGYYKTNMS-DTDZTTCYSA-N	Phenylpropanoids and polyketides	Flavonoids	Flavonoid glycosides	Level 2	51.6	0	M+FA-H	C26H28O14	4.8979	447.088	352.169	527.102	517.149	623.467	650.365	490.181	313.998	216.781	539.456	324.46	507.345	733.585	593.718	196.833	391.165	362.293	537.06	581.87	753.026	565.849	214.283
4.83_575.2489m/z	575.249	4.8282	neg	PI(13:0/0:0)	24868	http://funmeta.oebiotech.com/network/24868			LMGP06050001					42607492		[C@]([H])(O)(COP(=O)(O)O[C@H]1[C@H](O)[C@@H](O)[C@H](O)[C@@H](O)[C@H]1O)COC(CCCCCCCCCCCC)=O	QGSQXOJTKFYHRK-FBYKMOGESA-N	Lipids and lipid-like molecules	Glycerophospholipids	Glycerophosphoinositols	Level 3	51.6	63.9	M+FA-H	C22H43O12P	2.70982	73500	67839	74178.3	75476.7	58473.5	79211.7	70605.4	79563.4	76051.1	58666.8	58731.6	73026	55624.3	66448.7	50950.2	62425.8	65123.9	80110.9	67022.4	72864.4	66445.6	74931.9
6.26_389.1607m/z	389.161	6.25813	neg	Isoachifolidiene	62053	http://funmeta.oebiotech.com/network/62053	HMDB0038690							131752430		C\C=C(/C)C(=O)OC1CC2C(OC(=O)C2=C)C2C(C)=CC=C2C1(C)O	ITEVGBFEXWVGSM-UXBLZVDNSA-N	Lipids and lipid-like molecules	Fatty Acyls	Fatty acid esters	Level 3	51.6	60.4	M+FA-H	C20H24O5	0.459789	2177.44	1837.5	2211.46	1912.27	0.000197568	171.563	1449.89	70.3385	258.394	0.000197568	106813	8021.1	339.019	300.716	0.000197568	92.1618	185.06	263.648	165.457	212.177	244.382	167.029
7.12_397.2214m/z	397.221	7.12377	neg	5-Epi-5-E2c-Isop	4332	http://funmeta.oebiotech.com/network/4332			LMFA03110171					131839969		C(CCC[C@@H](O)/C=C/[C@H]1C(=O)C[C@@H](O)[C@H]1C/C=C\CCCCC)(=O)O	CGZQBRAFJZQQFI-RFVHISQKSA-N	Lipids and lipid-like molecules	Fatty Acyls	Eicosanoids	Level 1	51.6	56.9	M+FA-H	C20H32O5	-5.06133	64256.9	63193.6	63345	64648.9	30170.1	42918	49734	45547.9	45022.9	27315.6	85237.4	84731.1	89409.9	83798.8	36942.5	82042.1	47855.6	51604.9	50987.8	42403	44628.6	42892.9
9.30_256.1923m/z	256.192	9.30265	neg	Ethyl Menthane Carboxamide	61319	http://funmeta.oebiotech.com/network/61319	HMDB0037834	92642						62907	39711-79-0	CCNC(=O)C1CC(C)CCC1C(C)C	VUNOFAIHSALQQH-UHFFFAOYSA-N	Lipids and lipid-like molecules	Prenol lipids	Monoterpenoids	Level 2	51.6	0	M+FA-H	C13H25NO	2.06436	7771.37	7867.31	7640.69	7061.57	3809.95	6560.44	8252.55	7553.12	7316.88	3824.12	7916.25	8113.46	8929.78	7928.22	3183.2	8745.71	6668.59	8293.58	8313.31	7441.44	7679.32	7715.7
10.34_460.2698m/z	460.27	10.3444	pos	3-O-Acetylepisamarcandin	56420	http://funmeta.oebiotech.com/network/56420	HMDB0031958	88070		175560				3095106	61490-18-4	CC(=O)OC1CCC2(C)C(COC3=CC4=C(C=CC(=O)O4)C=C3)C(C)(O)CCC2C1(C)C	RIPKCRCUFJSKKD-UHFFFAOYSA-N	Phenylpropanoids and polyketides	Coumarins and derivatives	Unclassified	Level 3	51.5	64.1	M+NH4	C26H34O6	1.04073	8146.15	7652.9	6070.94	5722.98	1595.81	674.698	458.444	792.546	336.561	403.53	7104.91	10393.9	8418.47	11663.6	7362.71	2344.62	9519.82	9881.27	7247.51	5455.62	7871.56	6942.36
3.76_257.1502m/z	257.15	3.76277	pos	Sugeonol	64146	http://funmeta.oebiotech.com/network/64146	HMDB0041036				C17504			12443125	19419-58-0	CC1CCC2C(O)C3=C(C)C(=O)CC13C2(C)C	BOBZQUWDNGGBHD-UHFFFAOYSA-N	Lipids and lipid-like molecules	Prenol lipids	Sesquiterpenoids	Level 3	51.5	66.9	M+Na	C15H22O2	-4.22857	64591.1	65946.7	65033.5	68644	60867.2	66199.3	70116.9	66227.5	68417.7	56861.7	61401	59987.4	61336.5	60520.7	46768	68878	65730.1	67232.6	67778.6	67957.9	66938.7	66317.4
4.04_334.1798m/z	334.18	4.04465	pos	Ala Leu Met	262643	http://funmeta.oebiotech.com/network/262643		20018						145453620		CC(C)CC(C(=O)NC(CCSC)C(=O)O)NC(=O)C(C)N	OPZJWMJPCNNZNT-DCAQKATOSA-N	Organic acids and derivatives	Carboxylic acids and derivatives	Amino acids, peptides, and analogues	Level 1	51.5	53.4	M+H	C14H27N3O4S	0.824185	20419.9	20128.4	21889.6	24024.5	12697.6	16784	15832.4	17717.5	18009.9	15661.9	25250.7	25455.2	27183.2	25874.2	20652.2	24740.9	12831.5	12578.4	15213.5	13313.9	12288.4	13184.4
4.06_388.1525m/z	388.153	4.06267	neg	Glu Pro Tyr	260834	http://funmeta.oebiotech.com/network/260834		18120						145455484		C1CC(N(C1)C(=O)C(CCC(=O)O)N)C(=O)NC(CC2=CC=C(C=C2)O)C(=O)O	ARIORLIIMJACKZ-KKUMJFAQSA-N	Unclassified	Unclassified	Unclassified	Level 2	51.5	0	M-H2O-H	C19H25N3O7	2.74806	1333.95	1176.55	1688.44	1510.86	1478.85	1009.77	1034.91	946.242	2086.73	1341.07	874.761	1574.54	698.71	837.748	1470.39	1262.27	1938.1	1719.31	1753.14	1970.68	2915.56	2508.71
4.07_352.1873m/z	352.187	4.07377	pos	Ile Gly Tyr	261438	http://funmeta.oebiotech.com/network/261438		18756						145456154		CCC(C)C(C(=O)NCC(=O)NC(CC1=CC=C(C=C1)O)C(=O)O)N	UAQSZXGJGLHMNV-XEGUGMAKSA-N	Organic acids and derivatives	Carboxylic acids and derivatives	Amino acids, peptides, and analogues	Level 2	51.5	0	M+H	C17H25N3O5	1.5826	17675.8	17117.6	18726.9	15920.8	13298.4	16056.8	15296.9	16928.2	12735.1	13206.9	14830.8	19773	17238.5	16422.7	15451.6	18416.1	14354.2	13247	12175.9	15927.8	13651.1	13566.4
4.57_447.2262m/z	447.226	4.56643	neg	Kenposide B	63004	http://funmeta.oebiotech.com/network/63004	HMDB0039749							73753502		CC(C)=CCC(COC1OC(COC2OCC(O)C(O)C2O)C(O)C(O)C1O)C(C)=C	XOSSHORSTHFGFX-UHFFFAOYSA-N	Lipids and lipid-like molecules	Prenol lipids	Terpene glycosides	Level 2	51.5	0	M-H	C21H36O10	5.946	1975.69	1584.86	2637.93	1740.66	2635.58	2416.01	2157.29	2459.1	1598.7	2595.83	2062.1	1739.83	2405.64	1629.18	2702.71	2002.36	2173.39	1988.17	2003.9	1767.35	1436.98	2028.85
4.61_258.1340m/z	258.134	4.61112	pos	2-Carboxyethyl-5-Furanpentanoic Acid	2666	http://funmeta.oebiotech.com/network/2666			LMFA01150056					86139902		C(C(O)=O)CC1=CC=C(CCCCC(=O)O)O1	BLYHZIBKUKIQDU-UHFFFAOYSA-N	Lipids and lipid-like molecules	Fatty Acyls	Fatty acids and conjugates	Level 3	51.5	65.5	M+NH4	C12H16O5	1.557	7675.33	8627.15	8161.95	9290.94	6802.56	5217.66	7502.94	5962.51	9026.14	4831.36	8744.95	13413	9438.07	7698.99	6619.7	12313.4	9882.32	7911.9	9024.22	8402.74	11069	8080.31
4.87_266.1235m/z	266.123	4.8697	pos	Histidylglutamine	53907	http://funmeta.oebiotech.com/network/53907	HMDB0028883	23820						9900427	224638-13-5	N[C@@H](CC1=CNC=N1)C(=O)N[C@@H](CCC(N)=O)C(O)=O	CTCFZNBRZBNKAX-YUMQZZPRSA-N	Organic acids and derivatives	Carboxylic acids and derivatives	Amino acids, peptides, and analogues	Level 3	51.5	76.3	M+H-H2O	C11H17N5O4	-4.54831	16546.9	17504.1	14474	15654	32658.1	16060.9	13568.9	16407	14769.7	30683.9	16382.4	14460.8	12482.3	15721.5	37453.1	13463.9	15402.1	13991	15023.3	15352	15359.9	15869.8
5.13_582.2202m/z	582.22	5.12618	pos	Pinocembrin 7-Rhamnosylglucoside	34317	http://funmeta.oebiotech.com/network/34317		52625	LMPK12140136	8222	C09828			442454		C1(O[C@H]2[C@H](O[C@H]3[C@H](O)[C@H](O)[C@@H](O)[C@H](C)O3)[C@@H](O)[C@H](O)[C@@H](CO)O2)C=C2O[C@]([H])(C3C=CC=CC=3)CC(=O)C2=C(O)C=1	UVPBNPUZWAOBQX-AFUJZTQMSA-N	Phenylpropanoids and polyketides	Flavonoids	Flavonoid glycosides	Level 3	51.5	65.8	M+NH4	C27H32O13	3.63714	70863.8	66658.4	67570	65699.3	80448.8	72480.1	67241.4	69544.8	68931.2	77275.5	79266.6	72145	72473.3	80215.3	87470	74179.2	72568.1	71033.1	73773.6	70001.8	72918.2	70134.3
7.33_394.1651m/z	394.165	7.32603	pos	Cinnatriacetin A	58082	http://funmeta.oebiotech.com/network/58082	HMDB0033932	89627		175825				9976815		OC(=O)CCC\C=C/CC#CC#CC#CCOC(=O)\C=C\C1=CC=C(O)C=C1	UGVOYXYFLWZKOM-MJLPGFBBSA-N	Phenylpropanoids and polyketides	Cinnamic acids and derivatives	Hydroxycinnamic acids and derivatives	Level 3	51.5	61.3	M+NH4	C23H20O5	0.456254	49399.7	45509.8	38680.4	37810.8	41716.5	48440.8	48295.6	47740.7	47207.4	39402.7	43399.1	61858.7	49487.2	49043.2	29986.3	46413.5	44451.7	43293.6	42247.5	40984.8	40691.3	41239.5
12.76_760.5802m/z	760.58	12.7571	pos	PC(14:0/20:1(11Z))	18631	http://funmeta.oebiotech.com/network/18631	HMDB0007879	59329	LMGP01011372	89520	C00157	afm00564,afm00590,afm00591,afm00592	Glycerophospholipid metabolism|Arachidonic acid metabolism|Linoleic acid metabolism|alpha-Linolenic acid metabolism	52922226		[C@](COP(=O)([O-])OCC[N+](C)(C)C)([H])(OC(CCCCCCCCC/C=C\CCCCCCCC)=O)COC(CCCCCCCCCCCCC)=O	DMEBDXIQFIKNQR-OIJJMQLXSA-N	Lipids and lipid-like molecules	Glycerophospholipids	Glycerophosphocholines	Level 2	51.4	0	M+H	C42H82NO8P	-6.38272	7188.01	9851.77	8933.26	8450.95	16033.2	9560.92	8247.88	8146.3	7712.35	16181.5	9269.03	7906.79	9649.11	10908.2	27007.5	10010.2	7291.82	7659.7	7184.18	7253.63	7262.15	6954.28
0.72_276.1192m/z	276.119	0.718767	pos	N2-Gamma-Glutamylglutamine	51507	http://funmeta.oebiotech.com/network/51507	HMDB0011738	62461		73707	C05283			150914	10148-81-9	N[C@@H](CCC(=O)N[C@@H](CCC(N)=O)C(O)=O)C(O)=O	JBFYFLXEJFQWMU-WDSKDSINSA-N	Organic acids and derivatives	Carboxylic acids and derivatives	Amino acids, peptides, and analogues	Level 2	51.4	0	M+H	C10H17N3O6	0.692704	1361.68	905.309	731.22	1018.85	988.583	249.875	744.192	0.000197568	5434.48	0.000197568	426.796	3129.55	332.469	0.000197568	494.99	807.665	985.996	0.000197568	0.000197568	310.93	0.000197568	734.364
10.90_313.2392m/z	313.239	10.8988	neg	2-Keto-3-Hydroxyoctadecanoic Acid	2196	http://funmeta.oebiotech.com/network/2196			LMFA01060209					54097868		C(C(=O)C(O)CCCCCCCCCCCCCCC)(=O)O	MYKUSIWXHVLDRP-UHFFFAOYSA-N	Lipids and lipid-like molecules	Fatty Acyls	Fatty acids and conjugates	Level 2	51.4	0	M-H	C18H34O4	2.2925	1712.53	1691.72	1601.57	1552.76	2296.79	1482.55	1454.94	1213.78	1820.95	2195.28	2145.7	1720.98	2434.26	1734.01	3103.3	1461.17	1528.88	1495.97	1428.47	1260.91	1234.97	1405.78
11.06_243.1968m/z	243.197	11.0637	neg	2-Hydroxymyristic Acid	1950	http://funmeta.oebiotech.com/network/1950	HMDB0002261	6579	LMFA01050484	59270				1563	2507-55-3	C(C(O)CCCCCCCCCCCC)(O)=O	JYZJYKOZGGEXSX-UHFFFAOYSA-N	Lipids and lipid-like molecules	Fatty Acyls	Fatty acids and conjugates	Level 2	51.4	0	M-H	C14H28O3	1.07184	3255.46	2997.57	2804.75	3699.05	4070.58	2690.07	2429.56	2992.68	2759.1	3364.61	3641.87	3891.69	2754.32	2929.24	4888.25	2830.65	3306.18	3791.93	4322.29	3841.16	4576.89	3829.8
11.90_283.2283m/z	283.228	11.9006	neg	2-Methoxy-5z-Hexadecenoic Acid	2264	http://funmeta.oebiotech.com/network/2264		74812	LMFA01080001	34293	C13792			5282257		OC(C(OC)CC/C=C\CCCCCCCCCC)=O	IZQFBIOUXQEERU-SEYXRHQNSA-N	Lipids and lipid-like molecules	Fatty Acyls	Fatty acids and conjugates	Level 2	51.4	0	M-H	C17H32O3	1.37962	860.861	807.858	605.222	766.302	1239.73	717.263	786.737	707.745	643.625	1244.12	951.927	767.505	695.707	825.138	1353.89	764.318	631.416	609.69	617.302	587.923	645.917	503.418
3.45_329.1837m/z	329.184	3.44762	neg	Melanostatin	48596	http://funmeta.oebiotech.com/network/48596	HMDB0005764	58299		259663				92910	9083-38-9	CC(C)C[C@H](NC(=O)[C@@H]1CCCN1)C(=O)NCC(N)=O	NOOJLZTTWSNHOX-UWVGGRQHSA-N	Organic acids and derivatives	Carboxylic acids and derivatives	Amino acids, peptides, and analogues	Level 1	51.4	49	M+FA-H	C13H24N4O3	2.32018	25943.6	22226.7	23794.3	21830.4	26988.8	26643.7	23806.4	28144.8	26017.3	22657.7	24351	24768.7	23163.3	25244.9	23655.5	23576.4	23817.3	26585.7	27834.8	25173.5	29634.5	25262.5
3.95_1007.5136m/z	1007.51	3.94795	pos	CDP-DG(16:1(9Z)/18:2(9Z,11E)+=O(13))	244018	http://funmeta.oebiotech.com/network/244018	HMDB0290919									[H][C@@](COC(=O)CCCCCCC\C=C/CCCCCC)(COP(O)(=O)OP(O)(=O)OC[C@H]1O[C@H]([C@H](O)[C@@H]1O)N1C=CC(N)=NC1=O)OC(=O)CCCCCCC\C=C/C=C/C(=O)CCCCC	REOZSTGBTSNGHX-YWLLRQAASA-N	Unclassified	Unclassified	Unclassified	Level 3	51.4	66.2	M+NH4	C46H77N3O16P2	1.88192	330455	280760	223983	321226	160043	282830	337868	260576	371366	250538	405923	426289	487889	405743	272441	363159	275928	299156	245496	268708	251673	235489
3.96_326.2093m/z	326.209	3.95903	neg	Diprotin B	267070	http://funmeta.oebiotech.com/network/267070		44661						146208	90614-49-6	CC(C)CC(C(=O)O)NC(=O)C1CCCN1C(=O)C(C(C)C)N	NHXZRXLFOBFMDM-AVGNSLFASA-N	Organic acids and derivatives	Carboxylic acids and derivatives	Amino acids, peptides, and analogues	Level 3	51.4	58.9	M-H	C16H29N3O4	2.28154	36574.3	34382.9	37770.3	39100.1	43382.5	34425.5	28364	31323.6	28569.7	51332.5	42340.4	39091.9	40972.5	42092.1	61658.3	38049.5	24851.6	24309	21144.6	24340.9	23941.6	25537.5
4.33_352.1871m/z	352.187	4.32563	pos	Ser Val Phe	266036	http://funmeta.oebiotech.com/network/266036		23559						145457938		CC(C)C(C(=O)NC(CC1=CC=CC=C1)C(=O)O)NC(=O)C(CO)N	HNDMFDBQXYZSRM-IHRRRGAJSA-N	Organic acids and derivatives	Carboxylic acids and derivatives	Amino acids, peptides, and analogues	Level 1	51.4	51.2	M+H	C17H25N3O5	1.08934	37417.5	35356.7	37293.3	36918.5	25680.7	27408.1	30598.2	27517.9	27319.1	25131.8	42785.9	44083.5	43481.2	45238.3	33634.1	45868.3	22230.7	21176.4	21952.3	22473.4	22941.1	21093.6
4.36_328.2251m/z	328.225	4.36297	neg	Val Val Leu	258693	http://funmeta.oebiotech.com/network/258693		15881						44230570		CC(C)CC(C(=O)O)NC(=O)C(C(C)C)NC(=O)C(C(C)C)N	MOJFVLVTLZDQGW-AVGNSLFASA-N	Organic acids and derivatives	Carboxylic acids and derivatives	Amino acids, peptides, and analogues	Level 2	51.4	0	M-H	C16H31N3O4	2.66443	1420.14	1315.17	1732.49	1907.5	1860.57	1248.39	1192.47	1441.47	1240.78	2022.22	1682.13	1500.51	1853.26	2157.2	3442.27	2342.58	904.564	641.295	1016.17	634.892	1132.91	970.129
0.72_135.0294m/z	135.029	0.716433	neg	D-Lactic Acid	47508	http://funmeta.oebiotech.com/network/47508	HMDB0001311	63094		42111	C00256	afm00620	Pyruvate metabolism	61503	10326-41-7	C[C@@H](O)C(O)=O	JVTAAEKCZFNVCJ-UWTATZPHSA-N	Organic acids and derivatives	Hydroxy acids and derivatives	Alpha hydroxy acids and derivatives	Level 1	51.3	48.2	M+FA-H	C3H6O3	-5.6581	2861.5	2740.05	2781.94	2670.09	2539.35	2610.68	2622.04	2415.79	6039.2	2445.6	2227.65	3634.37	1645.17	1544.09	2007.96	1824.57	2914.67	2965.69	2969.53	2703.25	2603.11	2903.52
1.66_280.1296m/z	280.13	1.66308	pos	Phenylalanylasparagine	54011	http://funmeta.oebiotech.com/network/54011	HMDB0028990	23916		73633				10468817	39537-20-7	N[C@@H](CC1=CC=CC=C1)C(=O)N[C@@H](CC(N)=O)C(O)=O	BXNGIHFNNNSEOS-UWVGGRQHSA-N	Organic acids and derivatives	Carboxylic acids and derivatives	Amino acids, peptides, and analogues	Level 2	51.3	0	M+H	C13H17N3O4	1.6222	1973.76	2262.16	2414.51	2197.65	1349.86	1744.79	2137.52	2187.08	2340.76	738.23	2235.63	2469.41	1829.75	1892.46	347.099	1963.1	2825.27	2542.06	3195.18	2979.19	3275.79	2719.88
10.10_243.1970m/z	243.197	10.0983	neg	Omega-Hydroxy Myristic Acid	1688	http://funmeta.oebiotech.com/network/1688		35422	LMFA01050044	77168				3084276		C(CCCCCCCCCCCO)CC(=O)O	JOSXCARTDOQGLV-UHFFFAOYSA-N	Lipids and lipid-like molecules	Fatty Acyls	Fatty acids and conjugates	Level 2	51.3	0	M-H	C14H28O3	1.70854	651.948	625.29	514.461	560.725	455.206	310.265	256.334	165.425	216.653	205.618	1075.69	1353.3	1168.5	1294.98	873.686	1110.5	156.859	162.565	117.794	165.474	224.941	126.82
10.35_564.3324m/z	564.332	10.349	neg	LysoPC(0:0/18:2(9Z,12Z))	83281	http://funmeta.oebiotech.com/network/83281	HMDB0061700			76084				71768169	27304-12-7	CCCCC\C=C/C\C=C/CCCCCCCC(=O)O[C@H](CO)COP([O-])(=O)OCC[N+](C)(C)C	LSUXCWJOIAWGOU-FTJOPAKQSA-N	Lipids and lipid-like molecules	Glycerophospholipids	Glycerophosphocholines	Level 2	51.3	0	M+FA-H	C26H50NO7P	3.34421	9808.16	9878.03	9514.11	10746.8	12814.3	9865.19	11090.5	9786.2	8332.53	13114.1	8971.02	10247.1	8320.63	9245.55	16877.2	10190.9	10750.5	11839.1	11802.5	11283.4	12032.4	11091.8
10.49_272.2215m/z	272.221	10.4926	pos	N-Lauroyl Alanine	198532	http://funmeta.oebiotech.com/network/198532	HMDB0242026									CCCCCCCCCCCC(=O)NC(C)C(O)=O	UYTOHYBIBPDOKX-UHFFFAOYSA-N	Organic acids and derivatives	Carboxylic acids and derivatives	Amino acids, peptides, and analogues	Level 2	51.3	24.1	M+H	C15H29NO3	-2.03974	955.337	846.276	734.846	825.69	1421.39	729.467	431.908	364.69	271.241	1460.91	11187	4722.84	956.962	528.356	1181.39	329.214	383.528	560.635	438.081	304.276	344.63	377.275
4.77_263.1047m/z	263.105	4.77117	neg	Di-Hydroxymelatonin	82956	http://funmeta.oebiotech.com/network/82956	HMDB0061136							131770044		COC1=C(O)C2=C(NC=C2CCNC(C)=O)C=C1O	UEZDFVJSDBULCI-UHFFFAOYSA-N	Organic acids and derivatives	Carboxylic acids and derivatives	Carboxylic acid derivatives	Level 2	51.3	0	M-H	C13H16N2O4	3.55206	375.213	376.911	336.131	287.316	412.613	210.643	253.017	201.977	388.465	303.088	267.337	232.813	210.51	219.535	388.553	296.921	461.982	328.731	345.794	264.929	391.913	412.406
5.05_348.2017m/z	348.202	5.04848	pos	(1s,4r)-10-Hydroxyfenchone Glucoside	57477	http://funmeta.oebiotech.com/network/57477	HMDB0033226	89093		168123				85257992	217960-75-3	CC1(C)C2CCC(COC3OC(CO)C(O)C(O)C3O)(C2)C1=O	WERYFGDRRGZFRG-UHFFFAOYSA-N	Lipids and lipid-like molecules	Prenol lipids	Terpene glycosides	Level 2	51.3	0	M+NH4	C16H26O7	0.0274581	1763.63	1910.4	1831.08	1550.17	1915.97	1731.38	1877.76	1280.51	1449.2	1366.42	2076.41	1708.85	1719.23	2047.48	2230.2	2339.63	1768.52	1973.41	1787.53	2071.37	1431.24	1583.51
5.07_333.0998m/z	333.1	5.06575	neg	Mesquitol-4beta-Ol 3,8-Dimethyl Ether	29015	http://funmeta.oebiotech.com/network/29015		47411	LMPK12020195					44257150		C1(O)=C(OC)C2O[C@H](C3C=C(O)C(O)=CC=3)[C@@H](OC)[C@@H](O)C=2C=C1	SWCSSABAWPGWAQ-VBQJREDUSA-N	Phenylpropanoids and polyketides	Flavonoids	Flavans	Level 2	51.3	0	M-H	C17H18O7	5.40141	664.789	749.966	717.74	587.532	752.464	825.049	1013.03	597.514	851.637	777.899	791.473	727.118	779.509	640.049	368.463	695.523	394.459	591.071	610.765	626.829	474.517	816.344
7.40_235.1694m/z	235.169	7.40415	pos	Piperalol	59612	http://funmeta.oebiotech.com/network/59612	HMDB0035767							14412873	100288-35-5	CC1C=C(C=O)C(CO)C(O)C2CC(C)(C)CC12	MABZIKXHSLOMDZ-UHFFFAOYSA-N	Organic oxygen compounds	Organooxygen compounds	Alcohols and polyols	Level 2	51.3	0	M+H-H2O	C15H24O3	0.702469	3099.51	3525.01	3434.02	3669.7	9017.93	4003.18	3783.48	2894.37	3506.53	8242.03	4319.14	4416.29	3997.86	3880.54	12701.2	3726.27	3150.69	3863.43	3498.66	4034.13	4094.83	3697.05
1.06_150.0415m/z	150.042	1.06342	neg	2-Hydroxyadenine	47023	http://funmeta.oebiotech.com/network/47023	HMDB0000403	5392		62462				76900	3373-53-3	NC1=NC(O)=NC2=C1NC=N2	DRAVOWXCEBXPTN-UHFFFAOYSA-N	Organoheterocyclic compounds	Imidazopyrimidines	Purines and purine derivatives	Level 3	51.2	77.9	M-H	C5H5N5O	-3.99489	1268.22	1115.65	1248.99	1246.27	1188.79	701.632	773.167	1000.62	980.772	1113.88	1461.58	1555.99	1202.84	1277.19	1446.3	1629.97	775.53	785.616	821.907	1004.64	909.736	941.6
1.14_256.1296m/z	256.13	1.14265	pos	Tyr-Gly	212726	http://funmeta.oebiotech.com/network/212726	HMDB0259337							259323		NC(CC1=CC=C(O)C=C1)C(O)=NCC(O)=O	HPYDSVWYXXKHRD-UHFFFAOYSA-N	Organic acids and derivatives	Carboxylic acids and derivatives	Amino acids, peptides, and analogues	Level 2	51.2	0.543	M+NH4	C11H14N2O4	1.66107	20217.8	17211.8	18681.2	15210.6	13501.3	19116.2	20537.9	18923.8	19312.1	15437.3	17519.9	19305.5	19850.2	17916.9	12732.6	19225.6	19144.8	20268.8	20878.1	17528.1	18512.8	20797.6
1.34_276.0180m/z	276.018	1.33632	neg	2,5-Dioxopyrrolidin-1-Yl 2-(Acetylthio)Acetate	202621	http://funmeta.oebiotech.com/network/202621	HMDB0247382									CC(=O)SCC(=O)ON1C(=O)CCC1=O	FLCQLSRLQIPNLM-UHFFFAOYSA-N	Organoheterocyclic compounds	Pyrrolidines	Pyrrolidones	Level 3	51.2	65.3	M+FA-H	C8H9NO5S	-1.29709	3229.08	3352.61	3251.75	3177.82	6788.98	3973.57	2707.37	3184.01	4905.69	4288.33	3466.49	4499.41	2803.32	2877.99	5580.28	2920.66	2783.05	2062.19	2521.03	2024.58	2686.33	2554.78
12.83_672.5270m/z	672.527	12.8266	pos	PC(O-14:0/16:1(9Z))	19516	http://funmeta.oebiotech.com/network/19516	HMDB0013402	40043	LMGP01020014	86225				24779277		[C@](COP(=O)([O-])OCC[N+](C)(C)C)([H])(OC(CCCCCCC/C=C\CCCCCC)=O)COCCCCCCCCCCCCCC	ZCNUNZUDXNSNRZ-WTWBAFHPSA-N	Lipids and lipid-like molecules	Glycerophospholipids	Glycerophosphocholines	Level 2	51.2	0	M+H-H2O	C38H76NO7P	-8.22771	10116.6	9723.83	9014.05	8685.82	17266.9	11585.8	8892.49	9797.68	10668.9	16408.4	14236.7	11211.5	10258.5	10876.4	33828.1	11622.5	8188.99	8917.92	10112	8438.23	8582.6	8946.49
3.59_159.0919m/z	159.092	3.58512	pos	4-Methylaminorex	201839	http://funmeta.oebiotech.com/network/201839	HMDB0246502									CC1N=C(N)OC1C1=CC=CC=C1	LJQBMYDFWFGESC-UHFFFAOYSA-N	Benzenoids	Benzene and substituted derivatives	Unclassified	Level 3	51.2	60.4	M+H-H2O	C10H12N2O	1.48153	104920	111273	113973	109127	102247	104562	105720	103770	103761	100361	96586.1	97247.8	97965.9	101704	98773	103947	101366	104351	109429	103824	104670	103147
3.62_395.1924m/z	395.192	3.62232	pos	Glu Val Met	259003	http://funmeta.oebiotech.com/network/259003		16200						145455560		CC(C)C(C(=O)NC(CCSC)C(=O)O)NC(=O)C(CCC(=O)O)N	NTNUEBVGKMVANB-NHCYSSNCSA-N	Unclassified	Unclassified	Unclassified	Level 2	51.2	0	M+NH4	C15H27N3O6S	-9.21878	4587.13	7443.01	8523.78	5499.44	1561.55	8836.37	3871.36	7969.86	3435.92	2372.27	10573.6	11468	13013	9337.23	7052.07	9431.34	6687.18	8834	5999.05	4721.75	1607.49	4615.01
3.96_1005.5039m/z	1005.5	3.95903	neg	Bremelanotide	204331	http://funmeta.oebiotech.com/network/204331	HMDB0249376							20594489		CCCCC(NC(C)=O)C(=O)NC1CC(=O)NCCCCC(NC(=O)C(CC2=CNC3=CC=CC=C23)NC(=O)C(CCCN=C(N)N)NC(=O)C(CC2=CC=CC=C2)NC(=O)C(CC2=CN=CN2)NC1=O)C(O)=O	FFHBJDQSGDNCIV-UHFFFAOYSA-N	Organic acids and derivatives	Carboxylic acids and derivatives	Amino acids, peptides, and analogues	Level 3	51.2	67.7	M-H2O-H	C50H68N14O10	-2.43537	182836	180461	220333	181855	154989	191961	190396	173880	168848	235088	203136	183794	194525	194688	196335	181584	134068	184838	150106	166177	178198	150736
3.96_235.1082m/z	235.108	3.96137	pos	Uracil Analogue	212965	http://funmeta.oebiotech.com/network/212965	HMDB0259710									OCC1CC(C2CC12CO)N1C=CC(=O)NC1=O	MMCRJFWQEXDQHQ-UHFFFAOYSA-N	Nucleosides, nucleotides, and analogues	Nucleoside and nucleotide analogues	Cyclopentyl nucleosides	Level 3	51.2	63	M+H-H2O	C12H16N2O4	2.0813	19660.5	20449.8	19860.5	19627.6	27547.2	20409.6	18418.5	19772.3	19794.1	25065.9	18803	16812.3	16798.2	17262.3	24437.3	18816.8	18603.8	19883	18064.1	20368.1	17091.5	19019.5
5.46_319.1304m/z	319.13	5.45753	neg	2-(P-Acetamidophenyl)-2-Ethylglutarimide	203085	http://funmeta.oebiotech.com/network/203085	HMDB0247904							38050		CCC1(CCC(=O)NC1=O)C1=CC=C(NC(C)=O)C=C1	PBWKSBSBPBMFIS-UHFFFAOYSA-N	Organoheterocyclic compounds	Piperidines	Phenylpiperidines	Level 2	51.2	0	M+FA-H	C15H18N2O3	1.77698	3459.21	3038.97	3241.11	2935.85	1686.24	3082.45	3314.59	3361.21	2721	1278.66	2948.28	2557.81	2770.88	3211.62	1623.11	2719.5	3102.34	3050.22	2840.89	2250.56	2569.03	3406.6
0.67_195.0881m/z	195.088	0.668883	pos	3-O-Methyl-D-Glucose	201310	http://funmeta.oebiotech.com/network/201310	HMDB0245931							298225		COC(C(O)C=O)C(O)C(O)CO	RMTFNDVZYPHUEF-UHFFFAOYSA-N	Lipids and lipid-like molecules	Fatty Acyls	Fatty alcohols	Level 2	51.1	0	M+H	C7H14O6	9.17463	51583	54498	53165.6	57824.3	45932	41668	44908.8	42690.7	72077.9	41095.7	46214.4	58562.5	46978.6	47118.9	40684.4	47469.5	58870	57028.8	62837	55840.1	56924.8	60296.2
1.06_151.0255m/z	151.026	1.06342	neg	Oxypurinol	47221	http://funmeta.oebiotech.com/network/47221	HMDB0000786	866		28315	C07599			4644	2465-59-0	O=C1NC(=O)C2=CNNC2=N1	HXNFUBHNUDHIGC-UHFFFAOYSA-N	Organoheterocyclic compounds	Imidazopyrimidines	Purines and purine derivatives	Level 3	51.1	62.2	M-H	C5H4N4O2	-4.15249	8478.36	6995.72	5779.48	7886.55	7153.36	4326.81	7249.63	6971.32	14278.1	4026.55	5844.16	9550.62	5163.43	4262.34	4419.69	6243.91	6052.64	4875.96	6593.39	6471.93	7170.12	9022.22
1.43_597.2657m/z	597.266	1.42977	neg	PA(2:0/PGF1alpha)	219681	http://funmeta.oebiotech.com/network/219681	HMDB0266579									CCCCC[C@H](O)\C=C\[C@H]1[C@H](O)C[C@H](O)[C@@H]1CCCCCCC(=O)O[C@H](COC(C)=O)COP(O)(O)=O	SNGGYHULLPVUPU-VCHFTVDVSA-N	Unclassified	Unclassified	Unclassified	Level 3	51.1	67.3	M+FA-H	C25H45O11P	-4.49991	48313.5	45455.4	51397.2	51176.3	31963.7	48947.7	59878.7	55361	42878.9	33647.1	41758.9	43662.9	46277.8	44435	25812.4	50617.1	53292.6	50438.8	55913.4	55205.4	52686.4	51818.9
3.53_344.1835m/z	344.183	3.52848	neg	Pro Ile Ala	263006	http://funmeta.oebiotech.com/network/263006		20400						71557869		CCC(C)C(C(=O)NC(C)C(=O)O)NC(=O)C1CCCN1	IBGCFJDLCYTKPW-NAKRPEOUSA-N	Unclassified	Unclassified	Unclassified	Level 2	51.1	0	M+FA-H	C14H25N3O4	2.48236	162.782	128.242	189.863	198.328	0.000197568	185.67	182.289	90.0169	241.923	0.000197568	285.533	379.327	255.373	94.7527	97.5086	209.766	0.000197568	217.293	109.189	184.647	0.000197568	68.7159
4.17_547.2984m/z	547.298	4.16982	pos	Vpgpr Enterostatin	48137	http://funmeta.oebiotech.com/network/48137	HMDB0003577	58161						9914775	144964-56-7	CC(C)[C@H](N)C(=O)N1CCC[C@H]1C(=O)NCC(=O)N1CCC[C@H]1C(=O)N[C@@H](CCCN=C(N)N)C(O)=O	QVZKZDOWTVQTPL-OVWQWFNUSA-N	Organic acids and derivatives	Carboxylic acids and derivatives	Amino acids, peptides, and analogues	Level 3	51.1	63.4	M+Na	C23H40N8O6	4.04426	386732	358229	370798	380226	302248	395178	410867	373819	393343	352992	411648	407606	428314	411740	287536	425653	344588	380813	383651	368765	382707	395285
4.43_314.2093m/z	314.209	4.43375	neg	Val-Val-Val	115444	http://funmeta.oebiotech.com/network/115444	HMDB0094676							235009		CC(C)C(N)C(=O)NC(C(C)C)C(=O)NC(C(C)C)C(O)=O	LSLXWOCIIFUZCQ-UHFFFAOYSA-N	Organic acids and derivatives	Carboxylic acids and derivatives	Amino acids, peptides, and analogues	Level 2	51.1	0.648	M-H	C15H29N3O4	2.55293	6128.68	7753.11	6784.5	6554.59	7728.88	5162.87	5926.53	6542.98	5897.99	6665.9	7111.48	9106.42	9042.93	10583.8	13779	7292.32	4508.43	5113.67	3824.33	5102.08	4036.69	4267.13
5.23_246.0776m/z	246.078	5.22918	neg	1-Methyl-3-(2-Oxopropylidene)Indol-2-One	212112	http://funmeta.oebiotech.com/network/212112	HMDB0258628							53421694		CN1C(=O)C(=CC(C)=O)C2=CC=CC=C12	CZKBLHCEDVWPRN-UHFFFAOYSA-N	Organoheterocyclic compounds	Indoles and derivatives	Unclassified	Level 2	51.1	0	M+FA-H	C12H11NO2	1.90789	771.893	784.757	772.039	600.068	472.599	736.346	684.494	672.741	624.98	615.374	761.568	669.854	685.794	674.713	605.12	772.037	750.356	768.274	613.553	846.805	739.773	694.947
5.31_781.4629m/z	781.463	5.31075	pos	Mycolactone	209017	http://funmeta.oebiotech.com/network/209017	HMDB0254969							74053234		CC(O)CC(O)C(C)C=C(C)CC(C)C1CC=C(C)CC(C)C(CCCC(=O)O1)OC(=O)C=CC(C)=CC(C)=CC=CC(C)=CC(O)C(O)CC(C)O	WKTLNJXZVDLRTJ-UHFFFAOYSA-N	Lipids and lipid-like molecules	Prenol lipids	Terpene lactones	Level 3	51.1	73	M+K	C44H70O9	-3.07688	29620	28985.5	28722.7	26222.4	29362.7	33199.8	31464	32756.1	33171.3	27905.8	32567.8	28772.3	36086.2	26681	29364.1	29781.8	36149.1	33444.2	31932.3	30780	30275.7	29891.7
5.65_200.1291m/z	200.129	5.64973	neg	Methylisopelletierine	55145	http://funmeta.oebiotech.com/network/55145	HMDB0030326			7321	C06184			86786		CN1CCCCC1CC(C)=O	TYHJMEIBGDDCPA-UHFFFAOYSA-N	Organoheterocyclic compounds	Piperidines	Unclassified	Level 3	51.1	57.5	M+FA-H	C9H17NO	-1.02619	12397.4	14624.3	11938.3	12470.8	7955.04	12323.3	14182	14330.5	12554.4	8961.12	12344	11543.5	13229.6	13529.8	6716.36	11603.9	12791.5	13562.9	14264.2	13932.2	12568	13685.1
6.58_326.1040m/z	326.104	6.5793	neg	Indoprofen	207814	http://funmeta.oebiotech.com/network/207814	HMDB0253478	44065		76162				3718	31842-01-0	CC(C(O)=O)C1=CC=C(C=C1)N1CC2=CC=CC=C2C1=O	RJMIEHBSYVWVIN-UHFFFAOYSA-N	Phenylpropanoids and polyketides	Phenylpropanoic acids	Unclassified	Level 2	51.1	0	M+FA-H	C17H15NO3	2.00715	1912.01	1671.62	2078.67	1877.45	851.953	1440.1	1768.72	1559.82	1626.74	916.238	3064.14	2895.24	3002.19	2672.07	651.579	2057.06	1573.72	1641.9	1632.89	1465.32	1427.01	1414.23
8.67_424.3055m/z	424.305	8.67108	pos	7alpha,12alpha-Dihydroxy-3-Oxo-5alpha-Cholan-24-Oic Acid	46052	http://funmeta.oebiotech.com/network/46052		84502	LMST04010191					5283957		C1[C@]2(C)[C@@]3([H])C[C@H](O)[C@]4(C)[C@@]([H])([C@]([H])(C)CCC(O)=O)CC[C@@]4([H])[C@]3([H])[C@H](O)C[C@@]2([H])CC(=O)C1	OEKUSRBIIZNLHZ-DXTOHYNYSA-N	Lipids and lipid-like molecules	Steroids and steroid derivatives	Bile acids, alcohols and derivatives	Level 2	51.1	0	M+NH4	C24H38O5	-0.665145	9880.75	10653.1	9881.68	10002.7	29700.7	10746.2	11347.4	12092	10264.4	26713.7	12589.5	9271.41	9310.46	8568.39	56158.9	11170.8	12555.1	7929.13	10835.3	9575.34	10474.2	10368.1
7.19_327.1915m/z	327.191	7.18708	pos	2beta-Hydroxytestosterone	52068	http://funmeta.oebiotech.com/network/52068	HMDB0012654			90006	C00550	afm00600	Sphingolipid metabolism	53481791	10390-14-4	C[C@]12CCC3C(CCC4=CC(=O)[C@@H](O)C[C@]34C)C1CC[C@@H]2O	ZOIPFFUVGMVQGE-MYLKINFHSA-N	Lipids and lipid-like molecules	Steroids and steroid derivatives	Androstane steroids	Level 2	51	0	M+Na	C19H28O3	-5.23313	4887.36	4753.45	4402.84	4132.6	3253.75	5112.08	4934.94	5219.47	4823.16	3935.56	4439.47	4183.99	4541.78	4553.72	2229.83	4856.53	4775.66	5061.34	4292.39	4318.44	4328.38	4223.44
1.17_230.1028m/z	230.103	1.16982	pos	Linamarin	57900	http://funmeta.oebiotech.com/network/57900	HMDB0033699	63624		16441	C01594	afm00460	Cyanoamino acid metabolism	11128	554-35-8	[H][C@]1(O)[C@]([H])(O)[C@@]([H])(CO)O[C@@]([H])(OC(C)(C)C#N)[C@]1([H])O	QLTCHMYAEJEXBT-ZEBDFXRSSA-N	Organic oxygen compounds	Organooxygen compounds	Carbohydrates and carbohydrate conjugates	Level 3	51	64	M+H-H2O	C10H17NO6	1.94211	27603.2	28894	28881.4	29214.3	26915.7	20621	20663.5	23887.3	37899.3	21646.9	19764.1	26861.2	15511.9	18767.3	19447.9	20031	36645.2	35803.1	45125.7	38071.5	35353.3	41380.9
1.09_469.2789m/z	469.279	1.09122	neg	1beta,3alpha,7alpha,12alpha-Tetrahydroxy-5beta-Cholan-24-Oic Acid	45976	http://funmeta.oebiotech.com/network/45976	HMDB0000307	5296	LMST04010114					5283893	80875-94-1	[C@H]1(O)[C@]2(C)[C@@]3([H])C[C@H](O)[C@]4(C)[C@@]([H])([C@]([H])(C)CCC(O)=O)CC[C@@]4([H])[C@]3([H])[C@H](O)C[C@]2([H])C[C@H](O)C1	UYVVLXVBEQAATF-WAIVXGPNSA-N	Lipids and lipid-like molecules	Steroids and steroid derivatives	Bile acids, alcohols and derivatives	Level 3	51	67.6	M+FA-H	C24H40O6	-4.33397	18886.6	21739	21405.9	25667.9	15598.5	21414.5	23036.8	20907	16689.5	18639.9	19815	19323	22065.5	17083.8	11750.9	17646.4	20614.5	22336.5	20637.7	20324.8	22834.4	18479.2
1.56_258.0857n	303.084	1.55615	neg	Ribothymidine	47279	http://funmeta.oebiotech.com/network/47279	HMDB0000884	85160		45996				445408	1463-10-1	CC1=CN([C@@H]2O[C@H](CO)[C@@H](O)[C@H]2O)C(=O)NC1=O	DWRXFEITVBNRMK-JXOAFFINSA-N	Nucleosides, nucleotides, and analogues	Pyrimidine nucleosides	Unclassified	Level 1	51	54.1	M-H, M+FA-H	C10H14N2O6	1.90879	21235	18032.2	18873.6	17468.2	12216.8	16390.4	20494.4	20226	17209.5	11651.5	17770.4	15096.1	15402.1	20991.2	7980.57	18815.2	22165.8	19421.2	23954	20905.7	18945.3	21676.8
10.34_297.2672n	280.264	10.3444	pos	(4e,14z)-2-Aminooctadeca-4,14-Diene-1,3-Diol	198616	http://funmeta.oebiotech.com/network/198616	HMDB0242112							6449795		[H]\C(CCC)=C(/[H])CCCCCCCC\C([H])=C(/[H])C(O)C(N)CO	KWDXKYNWAKMLKK-YQMRQDNGSA-N	Organic nitrogen compounds	Organonitrogen compounds	Amines	Level 3	51	59.5	M+H-H2O, M+Na	C18H35NO2	1.34283	14623.1	14471.1	12816.7	14441.6	20170	17524.4	13700.9	21522	14984.3	19176	4605.72	4584.8	3250.23	3563.39	8293.84	3746.47	19901.7	29075.3	19555.3	18320.3	24969.4	18441.5
2.08_394.1126m/z	394.113	2.08272	neg	Befloxatone	203958	http://funmeta.oebiotech.com/network/203958	HMDB0248929							5259655		COCC1CN(C(=O)O1)C1=CC=C(OCCC(O)C(F)(F)F)C=C1	IALVDLPLCLFBCF-UHFFFAOYSA-N	Benzenoids	Phenol ethers	Unclassified	Level 3	51	59.4	M+FA-H	C15H18F3NO5	1.91588	86426.8	87272.4	88105	93668.4	82611.7	76202.1	80540.9	78007.9	83326	70456.9	83140	83930.9	75756.4	83340	60534.5	85910.6	99337.8	100939	108465	110576	98414.8	102078
4.93_471.2076m/z	471.208	4.92837	pos	Leu Trp Met	260873	http://funmeta.oebiotech.com/network/260873		18159						14619840		CC(C)CC(C(=O)NC(CC1=CNC2=CC=CC=C21)C(=O)NC(CCSC)C(=O)O)N	UIIMIKFNIYPDJF-WDSOQIARSA-N	Organic acids and derivatives	Carboxylic acids and derivatives	Amino acids, peptides, and analogues	Level 2	51	0	M+Na	C22H32N4O4S	8.77166	4031.86	4504.48	3302.68	3752.81	7264.8	2675.83	3994.97	4165.4	4667.47	8254.75	4013.96	3470.43	3030.25	4582.01	11133.5	4991.7	3484.11	4691.46	4537.27	3034.76	3520.21	4113.41
5.00_877.4129m/z	877.413	5.00153	neg	Cyclosquamosin G	256246	http://funmeta.oebiotech.com/network/256246	HMDB0303372									CCC(C)C1NC(=O)C(C)NC(=O)C(NC(=O)C(CCSC)NC(=O)C2CCCN2C(=O)C(CC2=CC=C(O)C=C2)NC(=O)CNC(=O)C(NC1=O)C(C)C)C(C)O	VUONXKFMSHMZHX-UHFFFAOYSA-N	Organic acids and derivatives	Carboxylic acids and derivatives	Amino acids, peptides, and analogues	Level 3	51	61.3	M+FA-H	C39H60N8O10S	-0.744046	71794.3	65483.2	73201	69778.1	65571	82374.6	73030.4	86005.7	87804.9	75883.5	58564.7	58236.3	71393.4	65728.5	71378.1	63276.6	98810.4	82351.5	80982.6	88811.5	92072.2	88352.3
5.06_224.0930m/z	224.093	5.05855	neg	2-(1-Phenylpropan-2-Yl)-1,3,2-Dioxazetidine	211431	http://funmeta.oebiotech.com/network/211431	HMDB0257801							21954929		CC(CC1=CC=CC=C1)N1OCO1	CDLVHHLJDKXZPT-UHFFFAOYSA-N	Benzenoids	Benzene and substituted derivatives	Phenethylamines	Level 3	51	57.7	M+FA-H	C10H13NO2	1.14827	44466.3	51732	59810.5	46791.3	51581.9	51712.3	56730.7	55215.1	47061	46051.4	58693.2	44578.5	52286.1	38785.2	35278.7	44947.1	37420.4	53735.8	59134	37204	44678.3	49096.4
5.09_195.0662m/z	195.066	5.08677	neg	3-(5-Methoxy-4-Oxocyclohex-2-En-1-Yl)Prop-2-Enoic Acid	209405	http://funmeta.oebiotech.com/network/209405	HMDB0255409							53980891		COC1CC(C=CC(O)=O)C=CC1=O	JYEFAZDBHWGXHI-UHFFFAOYSA-N	Organic oxygen compounds	Organooxygen compounds	Carbonyl compounds	Level 2	51	0	M-H	C10H12O4	-0.247021	525.939	573.985	490.53	612.439	794.466	587.846	595.596	623.941	554.316	669.394	513.38	384.409	645.373	483.572	730.453	435.932	529.577	420.582	545.381	474.873	499.587	487.788
5.09_293.1150m/z	293.115	5.08677	neg	Hydroxyprolyl-Tyrosine	53899	http://funmeta.oebiotech.com/network/53899	HMDB0028875	85781		168770				61157166		OC1CNC(C1)C(=O)NC(CC1=CC=C(O)C=C1)C(O)=O	KYOLCXJAAOGMSB-UHFFFAOYSA-N	Organic acids and derivatives	Carboxylic acids and derivatives	Amino acids, peptides, and analogues	Level 3	51	62.4	M-H	C14H18N2O5	2.48327	13114.4	16417.3	14029.5	15539.1	14287.5	16220.4	15097.5	18353.1	14513.5	15229.2	15258.5	12213.3	19087	15486.6	11747.6	15941.1	15836.5	13646	15726.1	14128.3	13306	15339.3
6.20_274.1074m/z	274.107	6.19618	pos	Lucidone	33929	http://funmeta.oebiotech.com/network/33929			LMPK12120439					11253859		C1(OC)C(=O)/C(=C(/C=C/C2C=CC=CC=2)\O)/C(=O)C=1	WVXIJNYYNKDLPE-UWWXTLEHSA-N	Benzenoids	Benzene and substituted derivatives	Styrenes	Level 3	51	61.4	M+NH4	C15H12O4	0.199	3547.6	3485.33	3588.41	3373.66	3796.19	4781.45	3360.53	3661.27	3127.29	2939.05	3801.22	4109.63	3369.08	3511.31	2883.22	3139.18	3312.7	3528.47	3144.54	3321.91	3055.3	3336.29
6.87_334.2949m/z	334.295	6.87272	pos	1-O-(2r-Methoxy-4z-Tetradecenyl)-Sn-Glycerol	10474	http://funmeta.oebiotech.com/network/10474			LMGL01020046					137323847		[C@](CO)([H])(O)COC[C@H](OC)C/C=C\CCCCCCCCC	XZKXXUBJRRVEBN-IXTIOBCPSA-N	Lipids and lipid-like molecules	Glycerolipids	Monoradylglycerols	Level 3	51	61.1	M+NH4	C18H36O4	-0.82429	5588.5	5199.27	4513.81	3908.27	1929.64	2286.52	4376.28	1550.03	5321.63	3226.12	7150.51	6947.29	6723.04	7225.47	8502.87	2345.26	4129.87	5088.48	3358.39	3699.85	3617.19	2183.48
9.00_293.1764m/z	293.176	9.00027	neg	Phytuberin	59602	http://funmeta.oebiotech.com/network/59602	HMDB0035754				C09709			315114	37209-50-0	CC(=O)OC(C)(C)C1CCC2(C)COC3(C)C=COC23C1	YARAJYKHRCCDLG-UHFFFAOYSA-N	Lipids and lipid-like molecules	Prenol lipids	Sesquiterpenoids	Level 2	51	0	M-H	C17H26O4	2.08455	131962	143130	132688	132062	99660.3	79215.8	79361.1	81528.6	72668.8	85620.4	91883.9	87204.9	83024.1	96849.6	110146	96757.8	77752.4	77791.4	89019.3	85085.3	73166.2	74442.6
13.26_256.2407n	255.233	13.2647	neg	Palmitic Acid	48	http://funmeta.oebiotech.com/network/48	HMDB0000220	187	LMFA01010001	15756	C00249	afm00061,afm00062,afm00071,afm01040	Fatty acid biosynthesis|Fatty acid elongation|Fatty acid degradation|Biosynthesis of unsaturated fatty acids	985	57-10-3	OC(CCCCCCCCCCCCCCC)=O	IPCSVZSSVZVIGE-UHFFFAOYSA-N	Lipids and lipid-like molecules	Fatty Acyls	Fatty acids and conjugates	Level 2	50.9	0	M-H, M+FA-H	C16H32O2	1.76812	3351.6	3274	3675.45	2980.9	4126.34	2855.69	2576.16	2369.72	3023.91	3907.93	3140.43	4052.55	2794.06	3837.66	5295.65	2601.37	2599.64	3317.32	3207.16	2401.09	2473.1	3052.92
1.07_244.0701n	289.068	1.07415	neg	Uridine	46982	http://funmeta.oebiotech.com/network/46982	HMDB0000296	90		16704	C00299	afm00240	Pyrimidine metabolism	6029	58-96-8	OC[C@H]1O[C@H]([C@H](O)[C@@H]1O)N1C=CC(=O)NC1=O	DRTQHJPVMGBUCF-XVFCMESISA-N	Nucleosides, nucleotides, and analogues	Pyrimidine nucleosides	Unclassified	Level 2	50.9	43.5	M-H, M+FA-H	C9H12N2O6	2.20958	36546.5	40114.2	31501.5	38239.4	27538.8	18540.1	25368.2	28740.1	44465	16754.9	34250.9	53793.7	34640.1	24396.2	22157.9	28073.4	26081.6	21686.8	28261.1	28502.3	30080.9	29101.9
1.13_164.0478n	182.082	1.1274	pos	2-Hydroxycinnamic Acid	47967	http://funmeta.oebiotech.com/network/47967	HMDB0002641	306		18125	C01772	afm00360,afm00999	Phenylalanine metabolism|Biosynthesis of various plant secondary metabolites	637540	614-60-8	OC(=O)\C=C\C1=C(O)C=CC=C1	PMOWTIHVNWZYFI-AATRIKPKSA-N	Phenylpropanoids and polyketides	Cinnamic acids and derivatives	Hydroxycinnamic acids and derivatives	Level 3	50.9	60.5	M+H, M+NH4, M+H-H2O	C9H8O3	2.4979	161466	157492	155783	157595	125724	106001	125595	128665	345341	98076.9	105733	246896	117044	114552	89791.1	124803	134795	126825	159428	120648	124551	166970
11.34_810.5584m/z	810.558	11.3402	pos	PS(P-20:0/17:1(9Z))	22404	http://funmeta.oebiotech.com/network/22404		78805	LMGP03030065					52926247		C(O)(=O)[C@@]([H])(N)COP(OC[C@]([H])(OC(CCCCCCC/C=C\CCCCCCC)=O)CO/C=C\CCCCCCCCCCCCCCCCCC)(=O)O	JIVCCWGJYHWJAU-NIKGOBDMSA-N	Lipids and lipid-like molecules	Glycerophospholipids	Glycerophosphoserines	Level 3	50.9	65.8	M+Na	C43H82NO9P	-4.45274	15837.3	16680.2	14226.6	15312.3	8983.96	6995.51	5964.45	5154.35	8815.94	21790.6	20913.6	339479	11950.7	7658.87	21760	7442.39	5050.92	7189.06	13648.6	4477	6161.65	8806.98
3.69_302.1728m/z	302.173	3.68665	neg	(2s)-2-Amino-6-[(3-Formylpiperidin-1-Yl)Amino]Hexanoic Acid	209326	http://funmeta.oebiotech.com/network/209326	HMDB0255325									NC(CCCCNN1CCCC(C1)C=O)C(O)=O	KVXSPXCUAWCXEI-UHFFFAOYSA-N	Organic acids and derivatives	Carboxylic acids and derivatives	Amino acids, peptides, and analogues	Level 3	50.9	63.2	M+FA-H	C12H23N3O3	2.72956	3580.35	3561.53	3394.27	3859.8	2540.42	2711.52	2927.98	2900.52	2753.38	2519.11	4867.19	4997.83	4898.14	4730.06	3741.6	5209.64	2390.23	2431.11	2432.69	2561.87	2824.49	2240.23
3.85_261.1254m/z	261.125	3.84805	neg	Leucyl-Methionine	53958	http://funmeta.oebiotech.com/network/53958	HMDB0028935							118276		CSCCC(NC(=O)C(N)CC(C)C)C(O)=O	NTISAKGPIGTIJJ-UHFFFAOYSA-N	Organic acids and derivatives	Carboxylic acids and derivatives	Amino acids, peptides, and analogues	Level 2	50.9	35.8	M-H	C11H22N2O3S	-9.1269	25022.2	26359.6	24151.6	23580.2	21434.4	11314.9	13270.4	13062.8	12638.5	24985.9	40571.4	38338.2	40641.5	37956.5	76702.4	37536.6	8692.47	8423.73	7696.35	7589.28	8302.04	7901.05
4.24_329.1501m/z	329.15	4.24012	pos	Tyrosyl-Phenylalanine	54123	http://funmeta.oebiotech.com/network/54123	HMDB0029112	23970						3421919		NC(CC1=CC=C(O)C=C1)C(=O)NC(CC1=CC=CC=C1)C(O)=O	CGWAPUBOXJWXMS-UHFFFAOYSA-N	Organic acids and derivatives	Carboxylic acids and derivatives	Amino acids, peptides, and analogues	Level 1	50.9	49.3	M+H	C18H20N2O4	1.63742	50749.9	50311.6	53167.6	49638.2	20400.5	24161.4	25816.4	22588.7	23275.5	21959.8	79712.1	76399.7	80398.7	76586.9	64091.8	81658.1	13256.5	15837.4	14354.7	14250.3	14237	14584.4
4.26_334.1403m/z	334.14	4.25525	pos	Ac-Pro-Gly-Pro-Oh	201142	http://funmeta.oebiotech.com/network/201142	HMDB0245745							75165221		CC(=O)N1CCCC1C(=O)NCC(=O)N1CCCC1C(O)=O	GSBMVIVQPLOJGL-UHFFFAOYSA-N	Organic acids and derivatives	Carboxylic acids and derivatives	Amino acids, peptides, and analogues	Level 2	50.9	0	M+Na	C14H21N3O5	9.56691	3672.66	2516.03	2624.46	2062.05	2941.31	2934.23	2592.36	3566.73	3044.82	3200.47	1949.15	2855.59	2249.72	2494.03	4093.12	2980.83	3416.43	3135.07	2649.67	3400.67	3244.03	2609.93
4.31_273.1238m/z	273.124	4.31143	pos	Ketorolac	52816	http://funmeta.oebiotech.com/network/52816	HMDB0014608			6129	C07062			3826	66635-83-4	OC(=O)C1CCN2C1=CC=C2C(=O)C1=CC=CC=C1	OZWKMVRBQXNZKK-UHFFFAOYSA-N	Organic oxygen compounds	Organooxygen compounds	Carbonyl compounds	Level 3	50.9	58.4	M+NH4	C15H13NO3	1.71876	27127.1	29903.1	28378	29925.7	26539.2	28761.7	27836.5	28119.6	27845	28249.6	25518	28711.8	28624.7	27094.9	22499.1	28769.6	29344.5	32006.3	30100.6	27727	29849.5	28272
4.42_783.4038m/z	783.404	4.42272	neg	Glycylphenylalanylleucylglycine	207257	http://funmeta.oebiotech.com/network/207257	HMDB0252827							21873138		CC(C)CC(NC(=O)C(CC1=CC=CC=C1)NC(=O)CN)C(=O)NCC(O)=O	WEZDRVHTDXTVLT-UHFFFAOYSA-N	Organic acids and derivatives	Carboxylic acids and derivatives	Amino acids, peptides, and analogues	Level 2	50.9	0	2M-H	C19H28N4O5	-1.10452	2663.98	3006.76	2651.98	2522.9	3036.6	2053.81	3691.61	3815.55	3831.76	3180.35	2473.59	2933.92	2318.71	3527.66	1260.47	2372.51	1902.59	4177.3	2531.74	4497.28	3336.08	2413.71
4.44_355.1868m/z	355.187	4.43823	pos	14-Deoxy-11,12-Didehydroandrographolide	200070	http://funmeta.oebiotech.com/network/200070	HMDB0244578							4262071		CC1(CO)C(O)CCC2(C)C1CCC(=C)C2C=CC1=CCOC1=O	XMJAJFVLHDIEHF-UHFFFAOYSA-N	Lipids and lipid-like molecules	Prenol lipids	Terpene lactones	Level 3	50.9	66.1	M+Na	C20H28O4	-3.60144	112528	113330	110823	114234	138227	120289	106316	111508	116259	132619	113981	105682	113877	120398	131716	113194	109903	116740	108782	120043	110825	116476
4.46_435.1902m/z	435.19	4.46462	neg	Ser Val Trp	263695	http://funmeta.oebiotech.com/network/263695		21123						145457942		CC(C)C(C(=O)NC(CC1=CNC2=CC=CC=C21)C(=O)O)NC(=O)C(CO)N	LSHUNRICNSEEAN-BPUTZDHNSA-N	Unclassified	Unclassified	Unclassified	Level 2	50.9	0	M+FA-H	C19H26N4O5	4.3786	1330.56	1185.29	1320.2	994.266	693.186	913.38	1064.8	1576.68	741.926	1051.1	1012.09	941.564	1382.38	1284.62	958.295	1585.66	1039.18	1281.7	1074.3	821.733	1456.94	1128.82
4.56_167.0346m/z	167.035	4.55625	neg	Tropolone	212695	http://funmeta.oebiotech.com/network/212695	HMDB0259299	70933		79966	C15474			10789	533-75-5	OC1=CC=CC=CC1=O	MDYOLVRUBBJPFM-UHFFFAOYSA-N	Hydrocarbon derivatives	Tropones	Tropolones	Level 1	50.9	53	M+FA-H	C7H6O2	-3.12074	2157.36	3175.12	2987.26	2443.75	4226.88	2416.57	2454.11	2638.14	2069.14	4065.2	2286.47	2270.61	2594.07	2163.69	4571.58	2688.55	2350.47	2997.72	2183.51	2757.44	2844.09	2521.05
4.70_409.2105m/z	409.211	4.69972	neg	Bedoradrine	203957	http://funmeta.oebiotech.com/network/203957	HMDB0248928							23287809		CN(C)C(=O)COC1=CC2=C(CCC(C2)NCC(O)C2=CC(CCO)=C(O)C=C2)C=C1	OANCEOSLKSTLTA-UHFFFAOYSA-N	Benzenoids	Tetralins	Unclassified	Level 2	50.9	0	M-H2O-H	C24H32N2O5	-6.42593	416.496	586.314	580.99	695.758	594.122	612.444	683.931	598.304	490.231	718.875	683.972	547.093	817.268	549.787	649.235	637.861	759.464	711.341	709.026	709.449	738.101	697.111
5.09_273.1352m/z	273.135	5.09087	neg	Acremin F	289913	http://funmeta.oebiotech.com/network/289913		985232						12176070		CC1(CC(C(=CC1O)C=CC(C)(C)O)O)O	KLZSJMCXTDLPSF-PMNWLSNQSA-N	Organic oxygen compounds	Organooxygen compounds	Alcohols and polyols	Level 2	50.9	0	M+FA-H	C12H20O4	3.8261	61.0652	82.5172	64.9297	103.578	0.000197568	0.000197568	50.7987	127.494	88.0563	62.055	28.1873	27.9498	46.9519	30.883	86.0508	89.4627	68.025	97.4439	106.588	63.0599	107.192	167.491
0.82_327.1322m/z	327.132	0.8176	neg	L-Rhamnofuranose	257218	http://funmeta.oebiotech.com/network/257218	HMDB0304405	63161		16935	C02431	afm00051	Fructose and mannose metabolism	11953811		[H][C@]1(OC(O)[C@H](O)[C@@H]1O)[C@H](C)O	AFNUZVCFKQUDBJ-ZZWDRFIYSA-N	Organic oxygen compounds	Organooxygen compounds	Carbohydrates and carbohydrate conjugates	Level 2	50.8	0	2M-H	C6H12O5	7.73523	3107.92	2662.89	3060.85	2416.3	1839.61	2544.46	2886.05	2572.3	3249.91	1641.16	2572.23	2357.03	2733.06	2630.44	1490.64	2342.68	3148.27	3209.98	3159.64	3211.43	3189.83	3035.33
0.58_174.1353m/z	174.135	0.577067	pos	N-[Bis(3-Aminopropyl)Amino]-N-Hydroxynitrous Amide	206220	http://funmeta.oebiotech.com/network/206220	HMDB0251614							135441900		NCCCN(CCCN)[N+]([O-])=NO	DLNIKTWGBUNSSV-UHFFFAOYSA-N	Organic 1,3-dipolar compounds	Allyl-type 1,3-dipolar organic compounds	Unclassified	Level 3	50.8	59.7	M+H-H2O	C6H17N5O2	2.08785	13554.7	13029.7	12806.9	13245.6	11668.9	12988.1	13399.5	12926.7	13540.5	11292.6	11124	11615.5	10950.3	11742.8	10645	11730	13089.5	13505.4	14232.7	13093.5	12321.9	13747.8
0.68_258.1100m/z	258.11	0.682767	pos	Glutaminylglutamic Acid	53832	http://funmeta.oebiotech.com/network/53832	HMDB0028796	23965		73847				7020029	88830-90-4	N[C@@H](CCC(N)=O)C(=O)N[C@@H](CCC(O)=O)C(O)=O	OWOFCNWTMWOOJJ-WDSKDSINSA-N	Organic acids and derivatives	Carboxylic acids and derivatives	Amino acids, peptides, and analogues	Level 2	50.8	0	M+H-H2O	C10H17N3O6	5.74564	13106.1	12067	14348.9	13498.1	13513.7	6488.91	8619.24	7591.05	47447.4	5837.86	8923.4	34691.8	8298.03	8242.6	6357.43	9169.69	9525.36	7148.09	9195.41	7752.45	8896.81	10128.2
0.75_136.0622m/z	136.062	0.751833	pos	Fapy-Adenine	48313	http://funmeta.oebiotech.com/network/48313	HMDB0004816	7080		27983	C06502			114926	5122-36-1	NC1=NC=NC(N)=C1NC=O	MVYUVUOSXNYQLL-UHFFFAOYSA-N	Organoheterocyclic compounds	Diazines	Pyrimidines and pyrimidine derivatives	Level 1	50.8	53.7	M+H-H2O	C5H7N5O	2.82445	205481	200698	214557	212384	115397	86186.3	84326.8	81518.4	79739.3	112773	320603	295813	306787	329882	398790	297477	55310.9	54015.9	51936.2	53265.3	50206.7	52563.9
10.67_295.2515n	296.259	10.6695	pos	(4e,8e,10e-D18:3)Sphingosine	38956	http://funmeta.oebiotech.com/network/38956		53913	LMSP01080013					42608349		C([C@H](N)[C@H](O)/C=C/CC/C=C/C=C/CCCCCCC)O	PZVYDNWEQXJZPQ-IYAOGOEGSA-N	Organic nitrogen compounds	Organonitrogen compounds	Amines	Level 3	50.8	59.1	M+H, M+Na	C18H33NO2	1.26414	45711.8	43646.7	48968.9	59166.8	76382.6	66139.3	54203.3	62672	65865.5	80371.7	16312.3	11385.6	8008.17	8181.74	20377	8247.75	81896.7	88895	85975.8	76521.2	85161.7	75414.6
13.31_228.1961m/z	228.196	13.3148	pos	9-Tridecynoic Acid	1087	http://funmeta.oebiotech.com/network/1087		74259	LMFA01030602					5312723		C(CCCCCCCC#CCCC)(=O)O	IRTOCVRQBHTLDD-UHFFFAOYSA-N	Lipids and lipid-like molecules	Fatty Acyls	Fatty acids and conjugates	Level 3	50.8	57.3	M+NH4	C13H22O2	1.20394	74976.8	89631.2	68195.4	80370.1	91556.3	49319.1	39684.3	33459.1	34143.4	101895	60527.4	46006.9	37066.8	45183.7	261883	35020	37226.1	32709.5	27971.3	36080.8	31034.3	26372.2
2.18_236.1037m/z	236.104	2.18308	neg	4-Hydroxydebrisoquine	48731	http://funmeta.oebiotech.com/network/48731	HMDB0006468	58417		63800				107669	59333-79-8	NC(=N)N1CC(O)C2=C(C1)C=CC=C2	AKFURXZANOMQBD-UHFFFAOYSA-N	Organoheterocyclic compounds	Tetrahydroisoquinolines	Unclassified	Level 3	50.8	64.2	M+FA-H	C10H13N3O	-2.11683	5236.22	5478.76	5214.75	5389.14	3511.71	5597.85	5631.51	4550.67	4547.68	3306.57	4983.07	5231.43	5733.37	5911.15	1741.35	5831.24	4786.7	4966.1	4636.83	4593.15	3724.7	4391.69
2.76_189.1237m/z	189.124	2.76022	pos	Glycyl-Isoleucine	53873	http://funmeta.oebiotech.com/network/53873	HMDB0028844							259613		CCC(C)C(N=C(O)CN)C(O)=O	KGVHCTWYMPWEGN-UHFFFAOYSA-N	Organic acids and derivatives	Carboxylic acids and derivatives	Amino acids, peptides, and analogues	Level 2	50.8	23.4	M+H	C8H16N2O3	1.60264	21136.7	21499.4	22410.5	21944.5	14386.1	12227.5	15889.5	15049.4	37575.6	10382.7	18178.7	35490.3	20085.2	19013.2	11556	23105.5	15756.6	14278	18914.5	13290.6	15125.3	18053.6
4.35_310.1416m/z	310.142	4.34518	neg	14-Methoxymetopon	200077	http://funmeta.oebiotech.com/network/200077	HMDB0244586							14424086		COC12CCC(=O)C3(C)OC4=C(O)C=CC5=C4C13CCN(C)C2C5	DENICFHULARDRG-UHFFFAOYSA-N	Benzenoids	Phenanthrenes and derivatives	Unclassified	Level 2	50.8	0	M-H2O-H	C19H23NO4	-9.8001	1027.05	659.488	927.335	707.51	1214.84	894.026	565.363	991.228	1133.68	1133.79	595.95	725.863	798.61	737.9	1034.71	1111.1	1234.09	739.263	1113.96	861.542	982.811	841.527
4.50_595.1330m/z	595.133	4.50057	neg	Quercetin 3-Lathyroside	61075	http://funmeta.oebiotech.com/network/61075	HMDB0037536							14825575	83144-69-8	OCC1OC(OC2=C(OC3=C(C(O)=CC(O)=C3)C2=O)C2=CC=C(O)C(O)=C2)C(OC2OCC(O)C(O)C2O)C(O)C1O	NKFZLEYLWAFYEH-UHFFFAOYSA-N	Phenylpropanoids and polyketides	Flavonoids	Flavonoid glycosides	Level 2	50.8	0	M-H	C26H28O16	4.23857	692.052	508.841	547.716	678.123	691.117	392.85	318.664	517.32	1290.93	500.977	240.173	946.438	700.15	377.687	0.000197568	1141.07	781.117	827.769	1329.3	823.997	679.907	988.847
5.79_274.1077m/z	274.108	5.79013	pos	Dihydrodaidzein	29585	http://funmeta.oebiotech.com/network/29585	HMDB0005760	47951	LMPK12050447	75842				176907	17238-05-0	C1(O)=CC2OCC(C3=CC=C(O)C=C3)C(=O)C=2C=C1	JHYXBPPMXZIHKG-UHFFFAOYSA-N	Phenylpropanoids and polyketides	Isoflavonoids	Isoflavans	Level 2	50.8	0	M+NH4	C15H12O4	1.3543	1123.58	1105.66	874.984	898.288	607.891	1008.42	823.554	1195.56	1024.89	974.075	841.262	934.507	1095.48	1048.28	867.723	1122.23	1099.88	1109.44	1003.6	987.346	420.756	638.973
6.47_181.1226m/z	181.123	6.46625	pos	2-(2'-Trans-Pentenyl-5'-Hydroxy)-3-Methyl-2-Cyclopenten-1-One	3388	http://funmeta.oebiotech.com/network/3388			LMFA02020217							C1C(=O)C(C/C=C/CCO)=C(C)C1	GNZGMEFSZMZQOK-NSCUHMNNSA-N	Lipids and lipid-like molecules	Fatty Acyls	Fatty alcohols	Level 2	50.8	0	M+H	C11H16O2	1.65863	1339.34	1474.35	1367.1	1386.91	3201.67	1526.81	1065.46	1134.4	1121.78	3101.7	1723.82	1200.66	1293.23	1432.28	3920.38	1404.8	1106.23	1377.99	1223.97	1304.87	1287.6	1243.35
2.13_244.1307m/z	244.131	2.13012	neg	Isoleucyl-Asparagine	53926	http://funmeta.oebiotech.com/network/53926	HMDB0028902							4414300		CCC(C)C(N)C(=O)NC(CC(N)=O)C(O)=O	HZYHBDVRCBDJJV-UHFFFAOYSA-N	Organic acids and derivatives	Carboxylic acids and derivatives	Amino acids, peptides, and analogues	Level 2	50.7	0	M-H	C10H19N3O4	1.75558	1365.49	1363.19	1357.46	1584.29	111.791	701.593	982.359	836.612	1733.98	218.923	820.955	1978.71	941.787	1054.89	96.8112	1253.49	1527.91	1743.21	2357.22	2071.65	1936.25	1834.29
2.50_359.1939m/z	359.194	2.49668	neg	Gln Thr Leu	264757	http://funmeta.oebiotech.com/network/264757		22222						145455221		CC(C)CC(C(=O)O)NC(=O)C(C(C)O)NC(=O)C(CCC(=O)N)N	NHMRJKKAVMENKJ-WDCWCFNPSA-N	Organic acids and derivatives	Carboxylic acids and derivatives	Amino acids, peptides, and analogues	Level 2	50.7	0	M-H	C15H28N4O6	0.743927	1860.94	1643.37	2064.67	2540.78	462.059	1594.35	2439.94	1430.68	1425.36	345.919	1776.78	2179.28	1525.07	2094.84	89.946	2841.88	2030.99	2022.38	2722.96	2518.36	2336.69	1887.46
3.70_201.1241m/z	201.124	3.70448	pos	Epsilon-(Carboxyethyl)Lysine	206444	http://funmeta.oebiotech.com/network/206444	HMDB0251886									NC(CCCC(N)C(O)=O)CCC(O)=O	ALXLJPPLHFRKEJ-UHFFFAOYSA-N	Organic acids and derivatives	Carboxylic acids and derivatives	Amino acids, peptides, and analogues	Level 3	50.7	60.8	M+H-H2O	C9H18N2O4	3.22502	29213.9	30020.7	30174.1	26726.5	38723.6	29929.5	26431.4	28405.1	26968.6	37246.4	27497.3	25845.9	24318.8	27872	34351.5	25461.4	27070.2	28158.2	26863.9	27878	28136.8	27826.6
4.20_298.1779m/z	298.178	4.19792	neg	Ser Leu Val	262288	http://funmeta.oebiotech.com/network/262288		19643						101769071		CC(C)CC(C(=O)NC(C(C)C)C(=O)O)NC(=O)C(CO)N	IXZHZUGGKLRHJD-DCAQKATOSA-N	Organic acids and derivatives	Carboxylic acids and derivatives	Amino acids, peptides, and analogues	Level 2	50.7	0	M-H2O-H	C14H27N3O5	2.22111	652.31	466.948	727.207	782.148	734.34	697.556	651.583	687.721	507.964	1074.07	725.684	697.729	687.59	782.686	1068.76	637.427	521.478	532.908	589.103	671.803	537.204	676.569
4.20_728.3950m/z	728.395	4.19863	pos	Citrusin Iii	256538	http://funmeta.oebiotech.com/network/256538	HMDB0303682									CC(C)CC1NC(=O)C2CCCN2C(=O)C(CO)NC(=O)CNC(=O)C(CC2=CC=C(O)C=C2)NC(=O)C2CCCN2C(=O)C(CC(C)C)NC1=O	JXSBDUVWEXYABO-UHFFFAOYSA-N	Organic acids and derivatives	Carboxylic acids and derivatives	Amino acids, peptides, and analogues	Level 3	50.7	68.3	M+H	C36H53N7O9	-3.84732	135086	125166	131651	135114	94405.7	140313	142720	137626	152984	114435	182223	175234	179263	165191	111750	155514	118422	134506	118007	115022	136280	132446
4.06_624.3383m/z	624.338	4.06267	neg	Glycochenodeoxycholic Acid 3-Glucuronide	47963	http://funmeta.oebiotech.com/network/47963	HMDB0002579	6715			C03033	afm00040,afm00053	Pentose and glucuronate interconversions|Ascorbate and aldarate metabolism	53477753	79254-98-1	[H][C@@]12CCC([C@H](C)CCC(=O)NCC(O)=O)[C@@]1(C)CC[C@@]1([H])[C@@]2([H])[C@H](O)C[C@]2([H])C[C@@H](CC[C@]12C)O[C@@H]1O[C@@H]([C@@H](O)[C@H](O)[C@H]1O)C(O)=O	ABFZMYIIUREPLL-ZWDGUQLWSA-N	Lipids and lipid-like molecules	Steroids and steroid derivatives	Steroidal glycosides	Level 3	50.6	59.3	M-H	C32H51NO11	-1.02456	154802	134880	172587	153709	160977	155407	142505	142220	130047	120489	128937	119107	128289	158088	106484	135694	173298	150133	123181	155362	165622	137687
1.06_290.0889m/z	290.089	1.06342	neg	2-Deoxy-2,3-Dehydro-N-Acetyl-Neuraminic Acid	201084	http://funmeta.oebiotech.com/network/201084	HMDB0245680							1553		CC(=O)NC1C(O)C=C(OC1C(O)C(O)CO)C(O)=O	JINJZWSZQKHCIP-UHFFFAOYSA-N	Organic acids and derivatives	Carboxylic acids and derivatives	Carboxylic acid derivatives	Level 1	50.6	52.4	M-H	C11H17NO8	2.45496	10508.5	8582.03	7036.94	9110.29	7614.45	4681.18	7540.02	6290.98	28897.1	3217.77	6639.92	19059.1	6048.14	4853.52	3435.71	6835.37	4640.09	4187.29	5222.2	4401.07	4661.91	8665.24
3.36_582.3255m/z	582.325	3.36205	pos	Macrolactin B	7846	http://funmeta.oebiotech.com/network/7846			LMFA07040105					101443310		C1=CC[C@H](O)C[C@@H](O)C=CC=CCCC[C@@H](C)OC(=O)C=CC=CC[C@H](O[C@H]2[C@H](O)[C@@H](O)[C@H](O)[C@@H](CO)O2)C=C1	NDMBRILKNZCXKI-CYTLDYNZSA-N	Phenylpropanoids and polyketides	Macrolides and analogues	Unclassified	Level 3	50.6	63.4	M+NH4	C30H44O10	-3.22426	361095	342101	384954	401259	268138	361637	403003	382178	395786	281627	413652	380239	470146	432381	260019	421067	416273	374826	402900	381062	403250	387735
3.97_252.0883m/z	252.088	3.97483	neg	3-Phenylpropionylglycine	47777	http://funmeta.oebiotech.com/network/47777	HMDB0002042	426699						1608346	20989-69-9	OC(=O)CNCCC(=O)C1=CC=CC=C1	XHSURMJJKAFELI-UHFFFAOYSA-N	Organic oxygen compounds	Organooxygen compounds	Carbonyl compounds	Level 2	50.6	0	M+FA-H	C11H13NO3	2.46168	438.443	301.649	411.057	577.55	495.268	315.734	400.227	387.442	626.794	568.838	251.917	467.402	397.396	349.166	457.425	373.972	614.158	337.216	461.953	391.553	498.662	556.006
4.90_229.1319n	230.139	4.89827	pos	N-(3-Hydroxy-Heptanoyl)-Homoserine Lactone	8996	http://funmeta.oebiotech.com/network/8996			LMFA08030034					101683572		[C@@H]1(CCOC1=O)NC(=O)CC(O)CCCC	HKTRVVRDLKOZKT-GKAPJAKFSA-N	Organic acids and derivatives	Carboxylic acids and derivatives	Amino acids, peptides, and analogues	Level 2	50.6	19.9	M+H, M+Na, M+H-H2O	C11H19NO4	2.09859	6816.75	6853.31	6812.26	7628.68	7172.35	5509.07	6810.5	6645.84	8649.31	6585.1	5179.07	6596.43	5049.36	4849.17	5860.89	8899.81	8702.34	8607	8650.23	9537.88	9456.12	9210.15
5.60_227.1756m/z	227.176	5.60085	pos	Hexanoyllysine	207527	http://funmeta.oebiotech.com/network/207527	HMDB0253149							76128638		CCCCCC(=O)NCCCCC(N)C(O)=O	XDKVCMBARNEADF-UHFFFAOYSA-N	Organic acids and derivatives	Carboxylic acids and derivatives	Amino acids, peptides, and analogues	Level 3	50.6	57	M+H-H2O	C12H24N2O3	0.706748	38724.3	41528.9	44409.3	34728.9	36363.3	34713.1	35307.8	39791.1	34472.1	34811	35509.7	36928.3	43187.7	36449	34272.9	38292.4	36094.8	36067.3	39455.6	37248	36423.7	34291.9
5.73_261.1598m/z	261.16	5.72927	pos	Phenylalanylisoleucine	54018	http://funmeta.oebiotech.com/network/54018	HMDB0028998	23716		74717				7010565	22951-94-6	CC[C@H](C)[C@H](NC(=O)[C@@H](N)CC1=CC=CC=C1)C(O)=O	JWBLQDDHSDGEGR-DRZSPHRISA-N	Organic acids and derivatives	Carboxylic acids and derivatives	Amino acids, peptides, and analogues	Level 3	50.6	56.6	M+H-H2O	C15H22N2O3	0.318706	65428.1	68239.2	68775.7	65473.5	82024.3	69671.4	74494.3	68439.9	69844.7	67424.6	65135.8	63169.3	70041.3	65232.7	66802.4	72553.4	68159.6	71900.8	73775.4	67397.7	72168.1	69367.9
4.27_219.1134m/z	219.113	4.27058	pos	N-Acetylserotonin	47466	http://funmeta.oebiotech.com/network/47466	HMDB0001238	366		17697	C00978	afm00380	Tryptophan metabolism	903	1210-83-9	CC(=O)NCCC1=CNC2=C1C=C(O)C=C2	MVAWJSIDNICKHF-UHFFFAOYSA-N	Organoheterocyclic compounds	Indoles and derivatives	Hydroxyindoles	Level 2	50.5	0	M+H	C12H14N2O2	2.59533	5208.91	5725.17	5387.46	5715.21	6114.43	4988.19	4821.42	6043.37	5223.13	6350.16	5402.69	4710.46	4882.19	5429.01	5303.24	4350.76	5352.01	4155.11	5318.44	5695.06	5042.27	4657.93
10.53_358.3680m/z	358.368	10.5308	pos	Behenic Acid	68	http://funmeta.oebiotech.com/network/68	HMDB0000944	260	LMFA01010022	28941	C08281	afm01040	Biosynthesis of unsaturated fatty acids	8215	112-85-6	C(CCCCCCCCCCCCC(=O)O)CCCCCCCC	UKMSUNONTOPOIO-UHFFFAOYSA-N	Lipids and lipid-like molecules	Fatty Acyls	Fatty acids and conjugates	Level 3	50.5	56.7	M+NH4	C22H44O2	0.126357	97239.2	87098	88227.2	97337.9	164486	99981.1	102160	89625.2	98095.1	195388	78712	59661.7	72287.9	118269	410527	69359.4	59880.6	67259.5	60035.2	91706.5	62364.7	72145.8
10.68_279.2325m/z	279.233	10.6789	pos	Octadeca-11e,13e,15z-Trienoic Acid	1190	http://funmeta.oebiotech.com/network/1190		45783	LMFA01030777	44602				5494436		C(CCC(O)=O)CCCCCC/C=C/C=C/C=C\CC	ZSXWVPXJLXTOQQ-ZRGCPWHVSA-N	Lipids and lipid-like molecules	Fatty Acyls	Lineolic acids and derivatives	Level 2	50.5	0	M+H	C18H30O2	2.49057	1755.57	1803.5	1192.1	2106.92	3129.44	2229.21	1829.12	1959.38	2062.91	3700.62	1889.56	1502.7	1489.17	1509.33	6215.53	1342.81	1742.78	2241.9	1718.47	1874.44	2415.03	2346.28
3.56_391.1633m/z	391.163	3.56013	neg	Trp Thr Ser	263178	http://funmeta.oebiotech.com/network/263178		20579						145458503		CC(C(C(=O)NC(CO)C(=O)O)NC(=O)C(CC1=CNC2=CC=CC=C21)N)O	VMXLNDRJXVAJFT-JYBASQMISA-N	Unclassified	Unclassified	Unclassified	Level 2	50.5	0	M-H	C18H24N4O6	2.52205	95755.8	90154.2	91875.4	90350.8	90842.4	91932.1	95275.7	88944.6	92324	82293	105313	103666	103084	107539	86804.9	99316.3	92407.5	90874.6	91525.5	87701.1	92420.9	89028.2
3.57_260.1608m/z	260.161	3.57198	pos	Glutaminylisoleucine	53836	http://funmeta.oebiotech.com/network/53836	HMDB0028800	846438						57315376	86416-45-7	CC[C@H](C)[C@H](NC(=O)[C@@H](N)CCC(N)=O)C(O)=O	XITLYYAIPBBHPX-ZKWXMUAHSA-N	Organic acids and derivatives	Carboxylic acids and derivatives	Amino acids, peptides, and analogues	Level 3	50.5	62.7	M+H	C11H21N3O4	1.27631	108537	109288	115915	103466	67145.8	68587.4	77985.2	77516.1	89017.4	59057.3	104012	131581	90832.6	100485	69692.3	133700	86527.9	93080.8	98519.9	94763.1	100296	93824.7
3.85_263.1398m/z	263.14	3.85077	pos	Leu Met	266140	http://funmeta.oebiotech.com/network/266140		23726						7010529		CC(C)CC(C(=O)NC(CCSC)C(=O)O)N	NTISAKGPIGTIJJ-IUCAKERBSA-N	Organic acids and derivatives	Carboxylic acids and derivatives	Amino acids, peptides, and analogues	Level 2	50.5	37.7	M+H	C11H22N2O3S	-9.93872	657023	668119	636055	664285	369240	361227	390370	385034	367376	356934	882811	820947	919238	895286	752861	939760	262415	259072	264207	266843	265820	256068
4.51_316.1674m/z	316.167	4.5148	neg	Ala Val Phe	260556	http://funmeta.oebiotech.com/network/260556		17819						25256616		CC(C)C(C(=O)NC(CC1=CC=CC=C1)C(=O)O)NC(=O)C(C)N	DHONNEYAZPNGSG-UBHSHLNASA-N	Organic acids and derivatives	Carboxylic acids and derivatives	Amino acids, peptides, and analogues	Level 2	50.5	0	M-H2O-H	C17H25N3O4	2.19458	3044.68	4368.47	3923.63	3579.03	3716.79	3886.39	4020.24	4590.41	3043.89	3941.95	4239.67	4594.05	4302.06	3934.43	6171.64	4535.18	2214.22	2989.19	2832.77	3485.78	2694.19	2494.68
5.72_224.0930m/z	224.093	5.71915	neg	Phenacetin	210249	http://funmeta.oebiotech.com/network/210249	HMDB0256387	486		8050	C07591			4754	62-44-2	CCOC1=CC=C(NC(C)=O)C=C1	CPJSUEIXXCENMM-UHFFFAOYSA-N	Benzenoids	Benzene and substituted derivatives	Anilides	Level 2	50.5	0	M+FA-H	C10H13NO2	0.759087	706.119	653.127	727.423	609.558	469.031	759.673	732.215	682.687	763.746	407.211	756.978	751.621	744.595	675.964	208.239	821.965	658.091	829.48	774.562	791.588	816.613	613.83
7.80_230.1178m/z	230.118	7.80368	pos	2e,4e,6e,12e-Tetradecatetraene-8,10-Diynoic Acid	1440	http://funmeta.oebiotech.com/network/1440			LMFA01031086					101416021		C(/C=C/C=C/C=C/C#CC#C/C=C/C)(=O)O	PTIKOWATZQTTGA-VJPDNLQHSA-N	Lipids and lipid-like molecules	Fatty Acyls	Fatty acids and conjugates	Level 3	50.5	57.2	M+NH4	C14H12O2	1.06882	3774.72	3802.63	4161.32	3163.07	3035.3	3160.55	4198.32	3661.57	3518.95	3268.84	3903.02	4110.19	4036.08	3445.56	2059.12	3256.7	4551.08	4061.47	3658.14	4302.83	3735.68	4841.06
0.63_179.0798n	162.077	0.629033	pos	Mannosamine	540878	http://funmeta.oebiotech.com/network/540878					C03570				14307-02-9	OCC1OC(O)C(N)C(O)C1O	MSWZFWKMSRAUBD-CBPJZXOFSA-N	Organic oxygen compounds	Organooxygen compounds	Carbohydrates and carbohydrate conjugates	Level 3	50.4	53.9	M+H-H2O, M+H	C6H13NO5	2.54056	23839.4	23020.5	24210.3	24309	23459.8	15594.3	17223.9	16673.1	61421.5	15420.8	15384.5	39059.2	14499	15295.6	13923.2	18372.6	16721.8	16481	20558.7	15479.7	16121.2	22679.5
4.14_262.1304n	523.254	4.1357	neg	Phenylalanylproline	51195	http://funmeta.oebiotech.com/network/51195	HMDB0011177			74750				7020641	7669-65-0	N[C@@H](CC1=CC=CC=C1)C(=O)N1CCC[C@H]1C(O)=O	WEQJQNWXCSUVMA-RYUDHWBXSA-N	Organic acids and derivatives	Carboxylic acids and derivatives	Amino acids, peptides, and analogues	Level 2	50.4	1.11	M-H, 2M-H	C14H18N2O3	-5.07612	502583	490661	581385	490026	588648	648899	523357	503094	533313	564773	549552	546386	578665	584152	602812	520896	525676	469358	481804	455260	474519	560599
4.26_264.0523m/z	264.052	4.25998	neg	Methyl 2,6-Dihydroxy-4-Quinolinecarboxylate	62664	http://funmeta.oebiotech.com/network/62664	HMDB0039387							10331015	66416-75-9	COC(=O)C1=CC(O)=NC2=C1C=C(O)C=C2	VMFVSNYOKIVXJO-UHFFFAOYSA-N	Organoheterocyclic compounds	Quinolines and derivatives	Hydroxyquinolines	Level 2	50.4	0	M+FA-H	C11H9NO4	4.39934	281.241	383.116	323.994	314.113	231.088	432.487	358.774	334.095	410.001	232.334	245.511	273.184	208.244	181.85	188.046	246.79	397.009	444.024	461.747	386.678	541.658	335.04
4.35_785.3726m/z	785.373	4.34518	neg	Ile Phe Asp	264371	http://funmeta.oebiotech.com/network/264371		21828						145456233		CCC(C)C(C(=O)NC(CC1=CC=CC=C1)C(=O)NC(CC(=O)O)C(=O)O)N	IIWQTXMUALXGOV-PCBIJLKTSA-N	Organic acids and derivatives	Peptidomimetics	Hybrid peptides	Level 2	50.4	0	2M-H	C19H27N3O6	-0.173375	9731.86	9115.54	12225.1	10160.1	8858.98	10390.7	9888.64	12505.2	9023.67	10450.6	7106	9351.1	8647.63	10370.7	7986.59	8321.03	9921.84	9748.69	9203.01	7679.25	9964.62	10168.2
4.58_478.2325m/z	478.233	4.57643	neg	N1,N10-Diferuloylspermidine	57701	http://funmeta.oebiotech.com/network/57701	HMDB0033471	89298						131751432	70185-61-4	COC1=CC(\C=C\C(=O)NCCCCNCCCNC(=O)\C=C/C2=CC(OC)=C(O)C=C2)=CC=C1O	IGHVUFYLAJSILE-UQXQTEIVSA-N	Phenylpropanoids and polyketides	Cinnamic acids and derivatives	Hydroxycinnamic acids and derivatives	Level 3	50.4	67.1	M-H2O-H	C27H35N3O6	-4.48721	19546.6	20916.5	15131	14261.4	19954.7	15253.3	14193.2	16837	12516.4	24426.6	14775	12096.6	16499.3	17841.5	24224	14492.2	17249.5	13995.4	15059.7	15491.6	17837	17383.3
4.92_745.3264m/z	745.326	4.92138	neg	Posaconazole	53467	http://funmeta.oebiotech.com/network/53467	HMDB0015392	85484						147912	171228-49-2	CC[C@@H]([C@H](C)O)N1N=CN(C1=O)C1=CC=C(C=C1)N1CCN(CC1)C1=CC=C(OCC2CO[C@](CN3C=NC=N3)(C2)C2=C(F)C=C(F)C=C2)C=C1	RAGOYPUPXAKGKH-AGDNISCASA-N	Organoheterocyclic compounds	Diazinanes	Piperazines	Level 3	50.4	58.6	M+FA-H	C37H42F2N8O4	-2.1445	80329.5	61083.7	87574.2	73778	91602.2	80428.4	89171.4	85005.2	74964.3	91707.2	68867.3	80811.7	70834.1	73447.2	103637	69055.8	70402.7	83522	70526.1	73068	71180.6	75568.9
5.31_472.2411m/z	472.241	5.31075	pos	3-O-(Alpha-L-Arabinopyranosyl-(1->6)-Beta-D-Glucopyranosyl) Butyl 3s-Hydroxybutanoate	4555	http://funmeta.oebiotech.com/network/4555			LMFA03120060					56935886		O([C@H]1[C@H](O)[C@@H](O)[C@H](O)[C@@H](CO[C@@H]2OC[C@H](O)[C@H](O)[C@H]2O)O1)[C@H](CC(=O)OCCCC)C	MLIAQAVEASULJH-CIRMENPFSA-N	Lipids and lipid-like molecules	Fatty Acyls	Fatty acyl glycosides	Level 3	50.4	67.5	M+NH4	C19H34O12	4.90242	19129.9	20013	20644.5	20690.5	13711.4	19030.6	23152.6	18219.8	19357	17101.9	22438.5	18943.7	20352.2	17994	15272	20992.5	23186.7	19941.5	22143.9	21649.5	22768.4	21123.8
5.57_311.1044m/z	311.104	5.56887	neg	N-(3-Methyl-2-Pyridyl)-3-Phenylsuccinimide	207729	http://funmeta.oebiotech.com/network/207729	HMDB0253391							146070		CC1=C(N=CC=C1)N1C(=O)CC(C1=O)C1=CC=CC=C1	DYDZWJOECBIVHD-UHFFFAOYSA-N	Organoheterocyclic compounds	Pyrrolidines	Phenylpyrrolidines	Level 3	50.4	56.7	M+FA-H	C16H14N2O2	2.36747	52913.6	52614.2	45647.7	52073.9	30460.5	49431	50325.7	54556.5	47842.1	27781.1	40224.8	52996.6	56122.2	57577.7	26197.8	55541.4	50040.7	47315.7	58009.4	50822.6	54089.8	54670.1
6.43_376.1230m/z	376.123	6.43357	neg	N'-Hydroxyneosaxitoxin	57875	http://funmeta.oebiotech.com/network/57875	HMDB0033665							75039122	153856-78-1	ONC(=O)OCC1C2NC(=N)NC22N(CCC2(O)O)C(=N)N1O	YBDAUZJLBCGWOB-UHFFFAOYSA-N	Phenylpropanoids and polyketides	Saxitoxins, gonyautoxins, and derivatives	Unclassified	Level 3	50.4	60.1	M+FA-H	C10H17N7O6	2.4298	18453.5	18249.2	15810.6	17280.8	9690.28	15576.9	17171.4	16493.6	14760.5	9739.26	17419	20008.8	19403.4	18311.5	7663.13	19444	16322.6	15852.1	16229.9	15471.3	16563.5	16768.5
1.23_117.0185m/z	117.018	1.23308	neg	Methylmalonic Acid	2921	http://funmeta.oebiotech.com/network/2921	HMDB0000202	3712	LMFA01170118	30860	C02170	afm00240,afm00280,afm00640	Pyrimidine metabolism|Valine, leucine and isoleucine degradation|Propanoate metabolism	487	516-05-2	C(=O)(O)C(C)C(=O)O	ZIYVHBGGAOATLY-UHFFFAOYSA-N	Organic acids and derivatives	Carboxylic acids and derivatives	Dicarboxylic acids and derivatives	Level 3	50.3	61.9	M-H	C4H6O4	-7.21018	6194.11	6440.91	8094.93	8777.73	11770.2	7546.63	6932.68	7710.76	8929.56	12493.8	5970.53	6784.63	5778.95	5384.55	12107.4	6192.95	7299.61	6497.74	6714.62	7360.02	7632.53	7761.01
3.50_174.0797n	175.087	3.50435	pos	Indole-3-Acetamide	54636	http://funmeta.oebiotech.com/network/54636	HMDB0029739	3302		16031	C02693	afm00380	Tryptophan metabolism	397	879-37-8	NC(=O)CC1=CNC2=C1C=CC=C2	ZOAMBXDOGPRZLP-UHFFFAOYSA-N	Organoheterocyclic compounds	Indoles and derivatives	Indoles	Level 3	50.3	58.2	M+H-H2O, M+H	C10H10N2O	2.50307	19823.1	21564.7	20036	21413.1	19489.4	20976	22413.6	21971.2	20000.3	19294.5	17526.8	18123	20047.6	19083.1	16883.3	20358.8	21933.3	21943.1	23020.3	22004.7	22995.5	19576.1
1.17_161.0450m/z	161.045	1.16643	neg	3-Hydroxy-Adipic Acid	2900	http://funmeta.oebiotech.com/network/2900	HMDB0000345	5334	LMFA01170088	89205				151913	14292-29-6	C(=O)(O)CC(O)CCC(=O)O	YVOMYDHIQVMMTA-UHFFFAOYSA-N	Organic acids and derivatives	Hydroxy acids and derivatives	Medium-chain hydroxy acids and derivatives	Level 3	50.3	54.4	M-H	C6H10O5	-3.46825	89425.3	92486.4	89511.1	95653.1	152137	95266.7	86027.9	89868.3	90757.5	148681	84022.2	80176.7	78696.3	86419.1	189659	75646.8	89308.1	87826.6	91114.5	96477.8	93633.4	95455
12.89_354.3366m/z	354.337	12.8851	pos	22:2(7z,15z)	1272	http://funmeta.oebiotech.com/network/1272		74397	LMFA01030861					52921832		C(CCCCC/C=C\CCCCCC/C=C\CCCCCC)(=O)O	MGODENBPAJYNPY-DRGLTMLKSA-N	Lipids and lipid-like molecules	Fatty Acyls	Fatty acids and conjugates	Level 3	50.3	55.8	M+NH4	C22H40O2	-0.0826001	17807.8	21551.5	19093	17346	22133.9	11406.2	12978.1	9170.12	10100.5	21807.1	19068.6	13541.1	9174.89	11303.2	53287.9	8928.21	9125.63	8000.04	12383.5	10638	8043.32	8016.56
3.33_220.0973m/z	220.097	3.3301	pos	L-Glutamic Acid 5-Benzyl Ester	205482	http://funmeta.oebiotech.com/network/205482	HMDB0250759							95441		NC(CCC(=O)OCC1=CC=CC=C1)C(O)=O	BGGHCRNCRWQABU-UHFFFAOYSA-N	Organic acids and derivatives	Carboxylic acids and derivatives	Amino acids, peptides, and analogues	Level 2	50.3	0	M+H-H2O	C12H15NO4	1.90419	1494.01	1321.72	1458.91	1186.82	1009.06	864.363	942.604	1535.89	1491.08	971.992	1307.82	1204.36	1152.58	998.55	673.14	1471.36	1217.54	1475.97	1548.68	1370.32	1375.29	1183.35
3.87_815.3826m/z	815.383	3.87297	neg	Cimimanol F	44598	http://funmeta.oebiotech.com/network/44598			LMST01100025							C1C=C2[C@@]3(C[C@]43CC[C@H](O[C@@H]3OC[C@@H](O)[C@H](O[C@@H]5OC[C@@H](O)[C@H](O)[C@H]5O)[C@H]3OC(=O)CC(=O)O)C(C)(C)[C@]14[H])[C@@H](O)C[C@@]1(C)[C@@]2(C)CC(=O)[C@]1([H])[C@@H](CC(=O)[C@@H]1OC1(C)C)C	AMJGGDSVVAVKNH-ZLAIYQAUSA-N	Lipids and lipid-like molecules	Steroids and steroid derivatives	Cycloartanols and derivatives	Level 3	50.3	66.6	M-H2O-H	C43H62O16	-4.03854	51275.8	48679	49773.4	46538.2	47989.4	45507.8	45772.9	47659.8	47218.8	56148.1	56007.3	56599.6	57498.8	47854.9	67658.1	52732.3	46182	40639.5	45463.6	41363.2	45451.8	38187.1
3.90_251.1397m/z	251.14	3.90397	pos	3-Hydroxymelatonin	82606	http://funmeta.oebiotech.com/network/82606	HMDB0060742							131769936		COC1=CC2=C(NCC2(O)CCN=C(C)O)C=C1	DWMWOUAIGKAJNF-UHFFFAOYSA-N	Organoheterocyclic compounds	Indoles and derivatives	Indolines	Level 2	50.3	0	M+H	C13H18N2O3	2.52858	1312.19	1397.75	1487.58	881.542	1241.22	1127.63	1110.67	1101.65	1455.24	864.672	1358.22	704.532	663.104	1130.41	769.266	933.885	1220.57	1225.58	1338.88	886.074	1159.51	1220.36
4.58_424.2545m/z	424.254	4.58203	pos	Ile Gln Phe	263761	http://funmeta.oebiotech.com/network/263761		21189						145456121		CCC(C)C(C(=O)NC(CCC(=O)N)C(=O)NC(CC1=CC=CC=C1)C(=O)O)N	BALLIXFZYSECCF-QEWYBTABSA-N	Organic acids and derivatives	Carboxylic acids and derivatives	Amino acids, peptides, and analogues	Level 2	50.3	0	M+NH4	C20H30N4O5	-2.39978	8031.85	8789.1	7794.66	8914.09	6278.02	8760.59	7704.26	5463.28	8152.03	5084.14	7898.43	7060.04	7945.59	8082.03	6930.75	7565.78	8037.95	8572.85	9368.39	8414.97	7016.69	8117.67
4.79_291.1002m/z	291.1	4.78842	neg	Antineoplaston A10	551151	http://funmeta.oebiotech.com/network/551151								56260		C1CC(=O)NC(=O)C1NC(=O)CC2=CC=CC=C2	OQGRFQCUGLKSAV-JTQLQIEISA-N	Unclassified	Unclassified	Unclassified	Level 2	50.3	0	M+FA-H	C13H14N2O3	6.34521	1132.34	1004.48	1002.42	973.397	1040.05	1046.28	633.025	887.726	1102.86	920.713	1084.5	1239.28	841.887	1085.47	1511.77	815.25	832.314	1114.85	828.817	809.594	772.187	988.406
5.06_186.1134m/z	186.113	5.05855	neg	(R)-Pelletierine	55143	http://funmeta.oebiotech.com/network/55143	HMDB0030324	86891						3034881	2858-66-4	CC(=O)C[C@H]1CCCCN1	JEIZLWNUBXHADF-MRVPVSSYSA-N	Organoheterocyclic compounds	Piperidines	Unclassified	Level 3	50.3	55.2	M+FA-H	C8H15NO	-1.49473	3001.72	3156.48	3974.44	3022.9	2841.7	2128.53	3069.82	2664.11	3993.46	2235.6	2428.97	3846.9	2460.65	1538.91	1844.11	3605.54	3331.03	4456.13	5423.4	3677.82	5739.48	4113.53
5.08_295.1291m/z	295.129	5.07895	pos	Tyrosylhydroxyproline	54117	http://funmeta.oebiotech.com/network/54117	HMDB0029106							69040603	936346-34-8	N[C@@H](CC1=CC=C(O)C=C1)C(=O)N1C[C@H](O)C[C@H]1C(O)=O	FTWOPDCJCRFTHX-WOPDTQHZSA-N	Organic acids and derivatives	Carboxylic acids and derivatives	Amino acids, peptides, and analogues	Level 3	50.3	57.7	M+H	C14H18N2O5	0.690756	5044.05	5050.09	4740.67	4879.89	4189.41	4741.97	4896.27	4660.33	4828.38	4783.21	4945.58	4712.79	4629.93	4592.28	4635.85	4918.6	5204.62	4842.84	5168.25	5099.25	5014.08	4898.77
6.44_262.1091m/z	262.109	6.44385	neg	Glutethimide	53557	http://funmeta.oebiotech.com/network/53557	HMDB0015505	66661		251300	C07489			3487	77-21-4	CCC1(CCC(=O)NC1=O)C1=CC=CC=C1	JMBQKKAJIKAWKF-UHFFFAOYSA-N	Organoheterocyclic compounds	Piperidines	Phenylpiperidines	Level 2	50.3	0	M+FA-H	C13H15NO2	2.9488	489.472	535.87	398.643	443.68	214.399	459.872	503.176	483.651	416.697	152.851	362.461	459.997	477.137	469.768	38.8533	430.809	417.012	364.271	511.984	447.987	552.333	441.387
0.63_154.0616m/z	154.062	0.6264	neg	L-2-Amino-3-(1-Pyrazolyl)Propanoic Acid	58327	http://funmeta.oebiotech.com/network/58327	HMDB0034267	89814						119630	2734-48-7	NC(CN1C=CC=N1)C(O)=O	PIGOPELHGLPKLL-UHFFFAOYSA-N	Organic acids and derivatives	Carboxylic acids and derivatives	Amino acids, peptides, and analogues	Level 2	50.2	33.8	M-H	C6H9N3O2	-3.77839	3983.01	4834.14	5575.48	3449.03	4471.48	3594.87	3799.65	3867.59	9600.01	3649.38	2820.5	5349.77	3109.09	2780.75	3512.72	2849.56	4098.52	3142.84	4101.42	3654.48	3670.37	4226.53
10.26_309.2078m/z	309.208	10.2562	neg	2-(2z-Octentyl)-4z-Decene-1,10-Dioic Acid	2945	http://funmeta.oebiotech.com/network/2945			LMFA01170144							C(C(C/C=C\CCCCC)C/C=C\CCCCC(=O)O)(=O)O	SQLYHWIGHMRFBM-DEFDFUCDSA-N	Lipids and lipid-like molecules	Fatty Acyls	Fatty acids and conjugates	Level 2	50.2	0	M-H	C18H30O4	2.12451	961.654	1203.32	988.126	990.947	390.102	440.01	646.572	714.871	666.884	613.956	2268.8	4571.33	1549.34	1499.01	822.41	1255.18	1024.8	477.593	545.22	366.804	562.522	517.432
11.84_556.4428m/z	556.443	11.8445	pos	Octaethyleneglycol Monododecyl Ether	201491	http://funmeta.oebiotech.com/network/201491	HMDB0246126			41527				123921		CCCCCCCCCCCCOCCOCCOCCOCCOCCOCCOCCOCCO	YYELLDKEOUKVIQ-UHFFFAOYSA-N	Organic oxygen compounds	Organooxygen compounds	Ethers	Level 3	50.2	59.9	M+NH4	C28H58O9	1.6936	14740.7	11932	14643	13664.4	28627.8	15472.3	14248.9	15595.1	12061.8	25577.4	26074	22936.1	13837.4	12389.4	51124.3	10826.4	15208.4	12758.7	13864.3	13078	11109.8	11119.2
2.40_479.2353m/z	479.235	2.3986	pos	Rigin	48603	http://funmeta.oebiotech.com/network/48603	HMDB0005771	58306						127555	77727-17-4	NCC(=O)N[C@@H](CCC(N)=O)C(=O)N1CCC[C@H]1C(=O)N[C@@H](CCCNC(N)=N)C(O)=O	UEJYSALTSUZXFV-SRVKXCTJSA-N	Organic acids and derivatives	Carboxylic acids and derivatives	Amino acids, peptides, and analogues	Level 3	50.2	62.4	M+Na	C18H32N8O6	3.59922	61005.2	61687.7	55084.9	55898.1	40366.1	51027.9	63733.9	59869.9	60248.5	44685.7	58174	64797	63557.2	60787.6	36312.8	68794.6	61248.2	59891.2	66839.3	64999.1	62569	60971.4
3.33_175.1235m/z	175.124	3.3301	pos	5-(2-Aminopropyl)Indole	202042	http://funmeta.oebiotech.com/network/202042	HMDB0246717							55253543		CC(N)CC1=CC2=C(NC=C2)C=C1	AULGMISRJWGTBA-UHFFFAOYSA-N	Organoheterocyclic compounds	Indoles and derivatives	Indoles	Level 3	50.2	58	M+H	C11H14N2	3.09217	15642	16200.2	16638.7	17058.6	13600.1	15874.8	17870.4	17120.3	16494	13221.7	14386	15104.6	15517	15651.3	10295	16084.6	18058.6	18025.3	17931.2	16680.5	17951.9	16384.5
3.46_285.1351m/z	285.135	3.4625	pos	Phenylalanylhistidine	54017	http://funmeta.oebiotech.com/network/54017	HMDB0028997	23660		73634				9966159	33367-37-2	N[C@@H](CC1=CC=CC=C1)C(=O)N[C@@H](CC1=CN=CN1)C(O)=O	OHUXOEXBXPZKPT-STQMWFEESA-N	Organic acids and derivatives	Carboxylic acids and derivatives	Amino acids, peptides, and analogues	Level 3	50.2	56.8	M+H-H2O	C15H18N4O3	1.54344	103514	102411	102534	104986	82108.4	104315	112822	100063	110347	86884.6	90921.6	99220.5	99916	99814.2	64736.2	108916	114224	112739	110786	107520	115660	101821
3.84_277.1191m/z	277.119	3.8361	pos	Glutamylphenylalanine	54159	http://funmeta.oebiotech.com/network/54159	HMDB0029156							18653118	20556-22-3	N[C@@H](CCC(O)=O)C(=O)N[C@@H](CC1=CC=CC=C1)C(O)=O	XMBSYZWANAQXEV-QWRGUYRKSA-N	Organic acids and derivatives	Carboxylic acids and derivatives	Amino acids, peptides, and analogues	Level 2	50.2	0	M+H-H2O	C14H18N2O5	2.61333	3355.21	3303.72	3384.89	3486.94	3914.88	3428.3	3341.61	3286.25	3957.26	3048.16	3179.48	3476.86	3081.3	2771.87	2641.19	3148.26	3670.29	3751.18	3905.58	4070.14	2876.52	3829.23
4.63_277.1549m/z	277.155	4.62645	pos	Tyrosyl-Isoleucine	54119	http://funmeta.oebiotech.com/network/54119	HMDB0029108							14282475		CCC(C)C(NC(=O)C(N)CC1=CC=C(O)C=C1)C(O)=O	QJKMCQRFHJRIPU-UHFFFAOYSA-N	Organic acids and derivatives	Carboxylic acids and derivatives	Amino acids, peptides, and analogues	Level 3	50.2	54.5	M+H-H2O	C15H22N2O4	0.740491	19651.3	21477.5	21517.1	20916.8	23242.7	20890.4	19887.5	21007.5	20745.3	23305	21823.2	19507.7	17857.2	19005	19423.2	20483.2	19527.8	21452.4	20735.8	18991.8	21673.8	20299
4.93_660.2946m/z	660.295	4.93365	neg	Paromomycin	53545	http://funmeta.oebiotech.com/network/53545	HMDB0015490	43301		7934	C00832			165580	1263-89-4	NC[C@@H]1O[C@H](O[C@@H]2[C@@H](CO)O[C@@H](O[C@@H]3[C@@H](O)[C@H](N)C[C@H](N)[C@H]3O[C@H]3O[C@H](CO)[C@@H](O)[C@H](O)[C@H]3N)[C@@H]2O)[C@H](N)[C@@H](O)[C@@H]1O	UOZODPSAJZTQNH-LSWIJEOBSA-N	Organic oxygen compounds	Organooxygen compounds	Carbohydrates and carbohydrate conjugates	Level 3	50.2	57.5	M+FA-H	C23H45N5O14	0.154477	16458.2	11358.7	17839.4	13176.2	13088.9	15389.1	19200.9	18191.1	16640.4	15002.8	10975.2	11875.9	11592.1	11244.6	8784.62	11811.3	14625.4	19499.3	13745.5	17034.4	14728.7	18025.3
5.82_376.1756m/z	376.176	5.82077	pos	Ascr#8	10419	http://funmeta.oebiotech.com/network/10419			LMFA13040154	78834				86289660		O([C@@H](CC/C=C/C(=O)NC1=CC=C(C(=O)O)C=C1)C)[C@H]1[C@H](O)C[C@@H](O)[C@H](C)O1	WMKIQPAVTRWYKZ-XPUFHXNMSA-N	Benzenoids	Benzene and substituted derivatives	Benzoic acids and derivatives	Level 3	50.2	61.4	M+H-H2O	C20H27NO7	0.262659	10458	11221.7	10291.4	11457.6	10615.9	10380.6	11021.6	10718.8	10549.8	10155	10994	11917.6	12990.1	11081	11673.9	9487.41	11336.5	10147.5	10722.2	9964.05	10956.7	10267.1
6.38_181.0504m/z	181.05	6.38412	neg	2',4'-Dihydroxy-6'-Methoxyacetophenone	64369	http://funmeta.oebiotech.com/network/64369	HMDB0041270	95684						10965145	3602-54-8	COC1=CC(O)=CC(O)=C1C(C)=O	IETZAWFZIAOWQX-UHFFFAOYSA-N	Organic oxygen compounds	Organooxygen compounds	Carbonyl compounds	Level 2	50.2	0	M-H	C9H10O4	-1.50081	529.675	474.169	576.116	568.232	331.094	494.888	582.414	580.289	493.707	369.587	571.198	511.641	602.434	501.818	341.94	526.26	558.699	486.63	506.05	475.222	609.02	458.269
7.41_228.1243m/z	228.124	7.40738	neg	Methyprylon	53332	http://funmeta.oebiotech.com/network/53332	HMDB0015239	85468						4162	125-64-4	CCC1(CC)C(=O)NCC(C)C1=O	SIDLZWOQUZRBRU-UHFFFAOYSA-N	Organoheterocyclic compounds	Piperidines	Piperidinones	Level 3	50.2	52.9	M+FA-H	C10H17NO2	0.704875	73981.9	79822	71929.7	69323	45959.8	69751.9	86028.4	76182.5	68185.3	43505.6	74789.5	78111.9	77978.8	79851	32975.7	83580.7	76330.6	73281.8	84697.5	73082.9	76537.4	73251.3
7.50_345.0871m/z	345.087	7.49827	pos	[2,2'-Biquinoline]-4,4'-Dicarboxylic Acid	199979	http://funmeta.oebiotech.com/network/199979	HMDB0244480	343174						71068		OC(=O)C1=CC(=NC2=CC=CC=C12)C1=NC2=CC=CC=C2C(=C1)C(O)=O	AFYNADDZULBEJA-UHFFFAOYSA-N	Organoheterocyclic compounds	Quinolines and derivatives	Quinoline carboxylic acids	Level 2	50.2	40.6	M+H	C20H12N2O4	0.449454	2385.53	2782.63	2263.69	2012.37	625.37	947.599	1174.29	1659.26	1612.72	789.673	1265.82	1545.31	6509.45	1348.17	242.469	1758.61	48953.1	1368.95	559.575	958.837	2072.05	449.988
8.30_384.3085m/z	384.308	8.29642	pos	Anisperimus	203533	http://funmeta.oebiotech.com/network/203533	HMDB0248445							18448140		CC(N)CCNCCCCNC(=O)OCC(=O)NCCCCCCN=C(N)N	PZDPVSFZTKORSP-UHFFFAOYSA-N	Organic acids and derivatives	Carboxylic acids and derivatives	Amino acids, peptides, and analogues	Level 3	50.2	57.7	M+H-H2O	C18H39N7O3	0.816738	12821	13177	13005.4	14031.5	18733.4	12127.7	12533.1	11301	11955	16442.3	12311.2	17599.2	11291.2	15695.4	21024.6	14045.7	10728.6	13877	12251.9	11040.6	13184.4	14356.8
8.42_276.1245m/z	276.125	8.42308	neg	1-(M-Methoxycinnamoyl)Pyrrolidine	62186	http://funmeta.oebiotech.com/network/62186	HMDB0038839	93474		157735				5373710	29647-01-6	COC1=CC=CC(\C=C\C(=O)N2CCCC2)=C1	LAPTWLCIZWFMJK-BQYQJAHWSA-N	Phenylpropanoids and polyketides	Cinnamic acids and derivatives	Hydroxycinnamic acids and derivatives	Level 3	50.2	55	M+FA-H	C14H17NO2	1.69193	38868.4	37329.9	34690.3	34987.2	18641.6	37215.6	40906.9	35870.5	36772.2	19019.2	38976.2	42915.5	44383.1	41591	15990.7	39694.9	38249.9	37746.5	38582.9	37546.8	39260.4	33633.6
10.56_372.1361m/z	372.136	10.5616	pos	Flumioxazin	58793	http://funmeta.oebiotech.com/network/58793	HMDB0034854	68790		8939	C11035			92425	103361-09-7	FC1=CC2=C(C=C1N1C(=O)C3=C(CCCC3)C1=O)N(CC#C)C(=O)CO2	FOUWCSDKDDHKQP-UHFFFAOYSA-N	Organoheterocyclic compounds	Benzoxazines	Benzoxazinones	Level 3	50.1	56.5	M+NH4	C19H15FN2O4	1.9984	11734.6	9275.14	10576.2	8621.55	23885.3	10839.5	7942.4	9794.15	8386.08	26563.4	9682.67	11129.3	12306.1	12320.8	45049	10291.4	8209.85	9283.51	8510.74	9544.09	6739.15	10094.3
11.13_269.2127m/z	269.213	11.1315	neg	8-Keto Palmitic Acid	2090	http://funmeta.oebiotech.com/network/2090	HMDB0030972	35749	LMFA01060055					5283001	2777-52-8	C(CCC(=O)CCCCCCCC)CCCC(=O)O	SEWAOKNHYLYQEL-UHFFFAOYSA-N	Lipids and lipid-like molecules	Fatty Acyls	Fatty acids and conjugates	Level 2	50.1	0	M-H	C16H30O3	1.92779	4119.14	4144.05	3811.03	3892.42	5578.61	3996.69	3634.4	3644.74	3949.26	5844.76	5211.45	4964.02	5064.48	4571.78	9137.35	4308.56	3711.83	3553.64	3607.71	3380.76	3385.27	3573.32
13.24_371.1015m/z	371.102	13.2412	pos	Eszopiclone	52763	http://funmeta.oebiotech.com/network/52763	HMDB0014546	85374		53760				969472	138729-47-2	CN1CCN(CC1)C(=O)O[C@@H]1N(C(=O)C2=NC=CN=C12)C1=NC=C(Cl)C=C1	GBBSUAFBMRNDJC-INIZCTEOSA-N	Organoheterocyclic compounds	Pyrrolopyrazines	Cyclopyrrolones	Level 3	50.1	68.9	M+H-H2O	C17H17ClN6O3	-0.627234	86173.7	83222	84478.9	73352	170650	70808	57162.8	53509.5	69136.9	138468	97534.8	57854.8	67705.7	102392	281173	47649	74174.4	58129.8	56409.4	52447.6	35230.2	61345.4
3.82_627.3135m/z	627.313	3.81618	neg	Pov-Pg	28022	http://funmeta.oebiotech.com/network/28022			LMGP20060015					134812468		[H][C@](O)(CO)COP(OC[C@]([H])(OC(CCCC(=O)[H])=O)COC(CCCCCCCCCCCCCCC)=O)(=O)O	QLZLSMOBIJWBNU-LOSJGSFVSA-N	Lipids and lipid-like molecules	Glycerophospholipids	Glycerophosphoglycerols	Level 3	50.1	59.4	M+FA-H	C27H51O11P	-2.81869	83105.7	82438.6	81241.8	71989.2	75615	70197.9	72552.2	69790.8	75355.4	81714.7	78409.4	88372.6	89507.2	83470.1	78423.2	78329.2	74330.7	80216	79190.1	73249.1	67038.4	67613.8
4.26_181.0505m/z	181.05	4.25998	neg	Meta-Hydroxyphenylhydracrylic Acid	83675	http://funmeta.oebiotech.com/network/83675	HMDB0062595			78336				22600106		OCC(C(O)=O)C1=CC(O)=CC=C1	DGBMCKWHCNMPPE-UHFFFAOYSA-N	Organic acids and derivatives	Hydroxy acids and derivatives	Beta hydroxy acids and derivatives	Level 2	50.1	0	M-H	C9H10O4	-0.820303	929.939	823.979	892.732	894.359	1481.44	1112.78	932.894	919.485	850.221	1137.55	645.756	609.786	652.594	756.022	1338.08	793.408	848.039	970.391	884.29	890.576	956.78	839.973
4.61_366.2027m/z	366.203	4.61112	pos	Phe Ser Ile	263994	http://funmeta.oebiotech.com/network/263994		21432						145457311		CCC(C)C(C(=O)O)NC(=O)C(CO)NC(=O)C(CC1=CC=CC=C1)N	JXQVYPWVGUOIDV-MXAVVETBSA-N	Unclassified	Unclassified	Unclassified	Level 2	50.1	19.3	M+H	C18H27N3O5	1.08096	51396.1	48235.2	49052.4	51383.5	33489.2	37437.2	43853.6	36542.9	38371.6	34592.3	64888.4	65460.3	64565.8	67002.1	51526.9	64323.5	29887.1	28441.1	31427.2	29966.9	30006.2	31075.2
4.61_405.2139m/z	405.214	4.61112	pos	Ile Ser Trp	260103	http://funmeta.oebiotech.com/network/260103		17343						145456271		CCC(C)C(C(=O)NC(CO)C(=O)NC(CC1=CNC2=CC=CC=C21)C(=O)O)N	JDCQDJVYUXNCGF-SPOWBLRKSA-N	Organic acids and derivatives	Carboxylic acids and derivatives	Amino acids, peptides, and analogues	Level 2	50.1	0	M+H	C20H28N4O5	1.63953	3132.08	3741.09	3784.11	3254.23	2884.62	3366.54	2634.55	2998.46	3816.26	2119.44	4714.17	2856.75	3144.29	3319.81	2276.63	2899.21	2770.97	1917.38	2379.24	2602.1	3215.88	2017.33
5.09_242.1270n	225.124	5.09442	pos	2,4,6(1h,3h,5h)-Pyrimidinetrione, 5-Ethyl-5-(3-Hydroxy-1-Methylbutyl)-	201467	http://funmeta.oebiotech.com/network/201467	HMDB0246099	495						94288	4241-40-1	CCC1(C(C)CC(C)O)C(=O)NC(=O)NC1=O	XYOPMDJVSWQZTM-UHFFFAOYSA-N	Organoheterocyclic compounds	Diazines	Pyrimidines and pyrimidine derivatives	Level 2	50.1	32.2	M+H-H2O, M+H	C11H18N2O4	1.46023	14367.4	15382.5	14493.1	15221.4	18682	14668.7	14835.8	14818.1	14499.6	18085.6	14003	14474.6	14968.8	14528.4	24407.2	14673.4	15221.7	15228.5	15794.7	16049.8	15869.3	15188.6
5.90_295.1443m/z	295.144	5.89632	pos	4-[(E)-5,6-Dihydro-2,3'-Bipyridin-3(4h)-Ylidenemethyl]-3-Methoxyphenol	201666	http://funmeta.oebiotech.com/network/201666	HMDB0246319							136657658		COC1=C(C=C2CCCN=C2C2=CN=CC=C2)C=CC(O)=C1	KXAAIPFSUGPVMQ-UHFFFAOYSA-N	Benzenoids	Phenols	Methoxyphenols	Level 2	50.1	0	M+H	C18H18N2O2	0.77609	1546.83	1347.59	1481.11	1286.45	1741.73	1712.02	1402.48	1626.2	1393.85	1646.36	1537.89	1466.97	1135.19	2041.01	1089.49	1613.09	1476.59	1535.03	1537.59	1336.39	1434.27	1300.94
7.91_397.2218m/z	397.222	7.9099	neg	5,14,15-Trihydroxy-6,8,10,12-Eicosatetraenoic Acid	1166	http://funmeta.oebiotech.com/network/1166		74339	LMFA01030749					5353726		C(CCCC(O)/C=C/C=C/C=C/C=C/C(O)C(O)CCCCC)(=O)O	UXVRTOKOJOMENI-ICTGYCPSSA-N	Lipids and lipid-like molecules	Fatty Acyls	Eicosanoids	Level 2	50.1	0	M+FA-H	C20H32O5	-3.8149	1378.89	1752.87	1627.78	1273.41	588.769	1699.17	1898.02	1701.47	1395.6	767.529	1479.64	1556.98	1598.66	1831.85	227.977	1606.6	1549.95	1719.21	1430.75	1191.61	1397.19	1347.19
1.08_177.0402m/z	177.04	1.08182	neg	Methylsuccinic Acid	47668	http://funmeta.oebiotech.com/network/47668	HMDB0001844			91316				6950476	2174-58-5	C[C@@H](CC(O)=O)C(O)=O	WXUAQHNMJWJLTG-VKHMYHEASA-N	Lipids and lipid-like molecules	Fatty Acyls	Fatty acids and conjugates	Level 2	50	18.5	M+FA-H	C5H8O4	-2.00039	29880.6	31633.9	33031.3	35030.1	51475.7	33538.5	31416.2	32342.1	33144.2	51293.8	26946.7	27088.1	25515.3	28324.5	60506.7	26798.2	31825.8	31853.5	33832.9	33905.7	34198.1	34302.3
1.90_157.0975m/z	157.097	1.90345	pos	Formyllysine	206937	http://funmeta.oebiotech.com/network/206937	HMDB0252452							12679627		NCCCCC(NC=O)C(O)=O	LIEIRDDOGFQXEH-UHFFFAOYSA-N	Organic acids and derivatives	Carboxylic acids and derivatives	Amino acids, peptides, and analogues	Level 3	50	60.6	M+H-H2O	C7H14N2O3	1.77824	221034	222301	217841	226835	261988	200750	222172	223574	210289	243750	202415	192071	202962	210730	279698	204300	222069	222103	223510	219398	226753	225118
4.67_192.0660m/z	192.066	4.67007	pos	3-Carbamoyl-2-Phenylpropionic Acid	82276	http://funmeta.oebiotech.com/network/82276	HMDB0060367			80589	C16591			3025746		OC(=N)OCC(C(O)=O)C1=CC=CC=C1	AYRIVCKWIAUVOO-UHFFFAOYSA-N	Benzenoids	Benzene and substituted derivatives	Unclassified	Level 2	50	0	M+H-H2O	C10H11NO4	2.16737	811.735	829.025	1119.29	953.384	1142.28	1064.07	974.047	789.792	1083.69	849.306	829.841	992.778	767.61	890.863	914.799	1016.11	856.629	863.116	798.973	660.284	967.437	1055.77
6.12_1003.5139m/z	1003.51	6.12063	neg	Centellasaponin C	63181	http://funmeta.oebiotech.com/network/63181	HMDB0039946	94488						85348461	386223-76-3	CC1CCC2(CCC3(C)C(=CCC4C5(C)CC(O)C(O)C(C)(C)C5C(O)CC34C)C2C1C)C(=O)OC1OC(COC2OC(CO)C(OC3OC(C)C(O)C(O)C3O)C(O)C2O)C(O)C(O)C1O	SOOVZDUBVGGAAJ-UHFFFAOYSA-N	Lipids and lipid-like molecules	Prenol lipids	Terpene glycosides	Level 2	50	0	M+FA-H	C48H78O19	2.07523	2047.43	1586.23	1114.5	1890.11	1189.81	1897.5	2099.32	2064.29	2526.1	990.416	3203.12	4404.87	2664.55	2797.86	455.142	3699.4	1467.78	3727.39	2191.88	1986.57	3230.27	1590.94
6.52_498.2908m/z	498.291	6.52255	neg	Tauroursodeoxycholic Acid	47274	http://funmeta.oebiotech.com/network/47274	HMDB0000874	5835						12443252	14605-22-2	[H][C@@]12CC[C@H]([C@H](C)CCC(=O)NCCS(O)(=O)=O)[C@@]1(C)CC[C@@]1([H])[C@@]2([H])[C@@H](O)CC2C[C@H](O)CC[C@]12C	BHTRKEVKTKCXOH-VSHSPWMTSA-N	Lipids and lipid-like molecules	Steroids and steroid derivatives	Bile acids, alcohols and derivatives	Level 2	50	0	M-H	C26H45NO6S	2.6243	3470.12	3630.17	2941.94	3755.87	1155.18	2839.66	3740.03	3414.98	3163.37	1363.71	3252.38	3745.73	4182.45	3078.98	752.266	4197.01	3677.8	3407	3439.28	3159.5	3627.67	3618.36
8.81_309.2078m/z	309.208	8.81185	neg	(9r,10s,12z)-9,10-Dihydroxy-8-Oxo-12-Octadecenoic Acid	63754	http://funmeta.oebiotech.com/network/63754	HMDB0040611							131752865	142036-13-3	CCCCC\C=C\CC(O)C(O)C(=O)CCCCCCC(O)=O	NIOKCFABUMZUDL-RMKNXTFCSA-N	Lipids and lipid-like molecules	Fatty Acyls	Lineolic acids and derivatives	Level 2	50	8.44	M-H2O-H	C18H32O5	1.88285	2111.54	1769.4	1750.76	1795.84	618.44	1154.35	1505.91	1251.75	1295.61	555.464	1698.47	16793.3	2103.53	2228.43	344.494	2012.39	1421.96	1391.75	1474.56	1188.91	1369.56	1271.09
0.72_156.0772m/z	156.077	0.718767	pos	L-Histidine	46913	http://funmeta.oebiotech.com/network/46913	HMDB0000177	21		15971	C00135	afm00340,afm00404,afm00410,afm00470,afm00970,afm02010	Histidine metabolism|Staurosporine biosynthesis|beta-Alanine metabolism|D-Amino acid metabolism|Aminoacyl-tRNA biosynthesis|ABC transporters	6274	71-00-1	N[C@@H](CC1=CN=CN1)C(O)=O	HNDVDQJCIGZPNO-YFKPBYRVSA-N	Organic acids and derivatives	Carboxylic acids and derivatives	Amino acids, peptides, and analogues	Level 3	49.9	52.6	M+H	C6H9N3O2	2.78263	28218.6	28474.2	29584.7	28810	22265.4	21034.4	24246.5	24863.3	24719	20966.4	31133.8	25365.6	26970.2	28658.6	27037.3	29134.2	25182.4	27763.7	26637.6	26205.5	24961.3	28291.5
0.69_178.0478n	223.046	0.68525	neg	Gluconolactone	46897	http://funmeta.oebiotech.com/network/46897	HMDB0000150	353		16217	C00198	afm00030	Pentose phosphate pathway	7027	90-80-2	OC[C@H]1OC(=O)[C@H](O)[C@@H](O)[C@@H]1O	PHOQVHQSTUBQQK-SQOUGZDYSA-N	Organic oxygen compounds	Organooxygen compounds	Carbohydrates and carbohydrate conjugates	Level 3	49.9	58.7	M-H, M+FA-H, M-H2O-H	C6H10O6	0.392864	52068	55707.1	55250.7	54710.5	54392.1	38231.2	40882	39032.6	163172	40623.9	37888.3	115399	36507.3	33071.1	36455.4	39238.8	36416.9	36224.1	48226.6	34448.6	35147.1	49541.1
0.68_114.0668m/z	114.067	0.682767	pos	Creatinine	47093	http://funmeta.oebiotech.com/network/47093	HMDB0000562	8		16737	C00791	afm00330	Arginine and proline metabolism	588	60-27-5	CN1CC(=O)NC1=N	DDRJAANPRJIHGJ-UHFFFAOYSA-N	Organic acids and derivatives	Carboxylic acids and derivatives	Amino acids, peptides, and analogues	Level 3	49.9	55.9	M+H	C4H7N3O	5.31964	58745.6	65033.6	60743.5	63494.2	63644.3	51092	59082.4	56266.1	98158.4	51472.3	51201.3	74564.9	52790	48786.6	49181.3	61563.6	61453.4	50141.9	62283.2	54219.5	57470.4	60882.3
10.69_478.2952m/z	478.295	10.6884	neg	PE(18:1(9Z)/0:0)	21166	http://funmeta.oebiotech.com/network/21166	HMDB0011506	40778	LMGP02050004	74971				9547071	89576-29-4	[C@](COP(=O)(O)OCCN)([H])(O)COC(CCCCCCC/C=C\CCCCCCCC)=O	PYVRVRFVLRNJLY-MZMPXXGTSA-N	Lipids and lipid-like molecules	Glycerophospholipids	Glycerophosphoethanolamines	Level 2	49.9	0	M-H	C23H46NO7P	2.65853	2645.41	2463.84	2518.58	2216.11	4480.28	2899.6	2679.58	2578.05	2793.67	3907.38	3621.33	2588.17	2850.41	2784.65	5043.48	2550.09	2388.07	3460.26	2882.26	3004.17	2538.67	3179.28
11.39_309.2441m/z	309.244	11.3855	neg	5-(1-Hydroxypropan-2-Yl)Isolongifolane	35700	http://funmeta.oebiotech.com/network/35700		53485	LMPR0103500010	48328				24755572		C1C[C@]23C[C@H]1C(C)(C)C2C(C(C)CO)CCC3(C)C	NEAZCCULCHXYSI-MWTYEHBWSA-N	Lipids and lipid-like molecules	Prenol lipids	Sesquiterpenoids	Level 2	49.9	0	M+FA-H	C18H32O	2.13007	405.746	299.127	329.431	281.704	525.342	344.747	420.424	341.451	333.935	469.003	430.553	343.745	447.493	331.31	761.127	412.822	942.938	274.576	463.784	216.029	144.926	298.708
2.82_281.1497m/z	281.15	2.82093	pos	Valyltyrosine	54150	http://funmeta.oebiotech.com/network/54150	HMDB0029139	23812		73703				7009554	3061-91-4	CC(C)[C@H](N)C(=O)N[C@@H](CC1=CC=C(O)C=C1)C(O)=O	VEYJKJORLPYVLO-RYUDHWBXSA-N	Organic acids and derivatives	Carboxylic acids and derivatives	Amino acids, peptides, and analogues	Level 2	49.9	38.4	M+H	C14H20N2O4	0.496585	70603.1	68603	71962.5	74077.3	25039.2	30620.6	36416.3	35407	47644.9	25360.6	83463.1	114177	78314.4	75955.4	46380	101700	35069.1	36546	42050	39303.3	41434	37096.4
3.46_287.0784m/z	287.078	3.46385	neg	2e-Methyl-Glutaconic Acid	2891	http://funmeta.oebiotech.com/network/2891	HMDB0002266	6584	LMFA01170079					6368126	53358-21-7	C(=O)(O)/C(/C)=C/CC(=O)O	JKGHDBJDBRBRNA-DUXPYHPUSA-N	Lipids and lipid-like molecules	Fatty Acyls	Fatty acids and conjugates	Level 2	49.9	0	2M-H	C6H8O4	3.86901	713.912	899.522	624.11	818.532	680.211	735.589	1034.59	908.02	936.562	763.032	704.362	804.535	800.218	1001.48	455.223	888.319	734.501	957.98	916.965	596.472	1166.88	932.529
4.33_350.1715m/z	350.171	4.32563	pos	16, 17-Dihydro-16alpha, 17-Dihydroxy Ga9	256852	http://funmeta.oebiotech.com/network/256852	HMDB0304025							46173150		[H][C@@]12C[C@@]3(C[C@]1(O)CO)[C@@]([H])(CC2)C12CCC[C@](C)(C(=O)O1)[C@@]2([H])[C@]3([H])C([O-])=O	OXEMPUBMLFVGQQ-XAGBHBTISA-M	Lipids and lipid-like molecules	Prenol lipids	Diterpenoids	Level 3	49.9	61.5	M+H	C19H25O6-	-2.58884	46409.5	43057.8	43905	44908.5	40224.1	41315.1	46805.9	46231.4	43620.1	37495.4	38508	42204	50020.4	43625.9	32640.2	47742.1	39597.1	47159.4	43496.4	41408.9	48369.4	39677.2
4.66_397.2103m/z	397.21	4.65558	neg	Posatirelin	210523	http://funmeta.oebiotech.com/network/210523	HMDB0256710							9841481		CC(C)CC(NC(=O)C1CCCC(=O)N1)C(=O)N1CCCC1C(N)=O	DPNGIIPSQYKWQA-UHFFFAOYSA-N	Organic acids and derivatives	Carboxylic acids and derivatives	Amino acids, peptides, and analogues	Level 2	49.9	36.8	M+FA-H	C17H28N4O4	3.00714	20402.1	19555.6	21265.2	22985.8	20756.2	24026.3	22040.6	23935.2	24059.6	24152.5	19390.5	21750.7	26445.9	24444.2	22032	23252.3	20014	20443.8	20165.4	20678.8	23629.7	21764.3
0.68_301.1507m/z	301.151	0.682767	pos	Imidazolone A	207759	http://funmeta.oebiotech.com/network/207759	HMDB0253421							135879922		NC(CCCN=C1NC(CC(O)C(O)CO)C(=O)N1)C(O)=O	HZDLKNOGBSMKRN-UHFFFAOYSA-N	Organic acids and derivatives	Carboxylic acids and derivatives	Amino acids, peptides, and analogues	Level 3	49.8	55.6	M+H-H2O	C12H22N4O6	0.239811	165386	173206	181088	178444	143008	129092	149082	142556	212304	126935	159038	175214	140339	142270	110627	161314	192622	166138	191003	186784	185676	188764
1.57_189.1237m/z	189.124	1.57377	pos	Ile Gly	266163	http://funmeta.oebiotech.com/network/266163		23807						6992868		CCC(C)C(C(=O)NCC(=O)[O-])[NH3+]	UCGDDTHMMVWVMV-FSPLSTOPSA-N	Organic acids and derivatives	Carboxylic acids and derivatives	Amino acids, peptides, and analogues	Level 2	49.8	29.6	M+H	C8H16N2O3	1.80015	8626.85	9187.19	9447.99	9450.54	4536.4	4491.11	6331.47	5738.08	12320	3832.69	8593.57	15135.5	9337.02	8582.31	5930.09	10732.8	6248.21	5222.09	7176.12	5662.02	5417.21	6478.38
12.25_299.2596m/z	299.26	12.2458	neg	Dl-2-Hydroxy Stearic Acid	3074	http://funmeta.oebiotech.com/network/3074	HMDB0242145	35432	LMFA02000120	19660				69417	629-22-1	C(CCCCCCCCCCCCCCC)C(O)C(=O)O	KIHBGTRZFAVZRV-UHFFFAOYSA-N	Lipids and lipid-like molecules	Fatty Acyls	Fatty acids and conjugates	Level 2	49.8	0	M-H	C18H36O3	1.52379	1720.27	1888.44	1540.4	1603.69	1995.67	1508.32	1292.98	1201.03	1752.21	2447.74	2598.32	2296.84	1630.12	1915.48	3926.37	1716.86	1670.37	1408.23	1728.88	1303.6	1480.35	1625.67
13.31_408.3087m/z	408.309	13.3148	pos	16-Nitroxystearate	202222	http://funmeta.oebiotech.com/network/202222	HMDB0246923							2724321		CCC1(CCCCCCCCCCCCCCC(O)=O)OCC(C)(C)N1[O]	RPAZYIOIDZRJOO-UHFFFAOYSA-N	Lipids and lipid-like molecules	Fatty Acyls	Fatty acids and conjugates	Level 3	49.8	52.4	M+Na	C22H43NO4	0.67982	19009.8	23598	16782.7	20743.3	26089.8	13147.4	10257.4	9041.27	9382.15	27554.9	15159	11511.4	9389.51	11693.7	68392.4	8907.97	9815.8	8191.1	7351.88	9141.78	8467.45	7154.21
3.27_485.2378m/z	485.238	3.27065	neg	Prolyl-Gamma-Glutamate	54042	http://funmeta.oebiotech.com/network/54042	HMDB0029031	85924		176385				131750782		NC(CCC(=O)NC(=O)C1CCCN1)C(O)=O	FSGFZJVYAZKWHO-UHFFFAOYSA-N	Organic acids and derivatives	Carboxylic acids and derivatives	Amino acids, peptides, and analogues	Level 3	49.8	56.4	2M-H	C10H17N3O4	2.58798	39309.4	37185.6	43750.6	43611.7	24362.7	40109	43162.7	37943	37646.9	25589.8	39124.7	39548.9	40966.4	39397.8	17782.6	37882.1	41781.2	42635.1	40252.3	39813.3	43582.6	41124.9
3.49_254.1028m/z	254.103	3.49068	pos	4-Aminophenylmannoside	201540	http://funmeta.oebiotech.com/network/201540	HMDB0246178							1685		NC1=CC=C(OC2OC(CO)C(O)C(O)C2O)C=C1	MIAKOEWBCMPCQR-UHFFFAOYSA-N	Organic oxygen compounds	Organooxygen compounds	Carbohydrates and carbohydrate conjugates	Level 3	49.8	53.4	M+H-H2O	C12H17NO6	1.89993	33727.9	33036.8	37100.9	37026.4	35565.8	36884.6	36980	37238.5	32938.8	34541.1	33387	31545.3	33747.2	32872.3	28429.6	28175.1	37470.1	37568.5	37753.7	36533.8	36765.5	34610.9
3.66_199.0400n	198.033	3.65502	neg	2-Chloro-L-Phenylalanine	374550	http://funmeta.oebiotech.com/network/374550		450710						2761491		C1=CC=C(C(=C1)CC(C(=O)O)N)Cl	CVZZNRXMDCOHBG-QMMMGPOBSA-N	Organic acids and derivatives	Carboxylic acids and derivatives	Amino acids, peptides, and analogues	Level 3	49.8	67.1	M-H, M+FA-H	C9H10ClNO2	-0.180829	3170.07	3406.95	2840.18	2990.01	7866.38	3172.81	2584.95	3051.61	2832.09	7473.87	3719.82	3047.15	3123.26	3088.49	15488.5	2788.07	2568.13	2808.31	2457.91	3068.52	2693.7	2852.89
4.94_410.2072m/z	410.207	4.94325	pos	Ile Met Phe	265159	http://funmeta.oebiotech.com/network/265159		22639						145456225		CCC(C)C(C(=O)NC(CCSC)C(=O)NC(CC1=CC=CC=C1)C(=O)O)N	DNKDIDZHXZAGRY-HJWJTTGWSA-N	Organic acids and derivatives	Carboxylic acids and derivatives	Amino acids, peptides, and analogues	Level 2	49.8	0	M+H	C20H31N3O4S	-8.73616	1802.41	1823.85	1188.21	2530.03	0.000197568	1848.08	1603.97	1392.34	1901.17	805.95	1141.46	2276.48	888.896	1279.38	1213.79	1399.54	2277.69	2483.68	2532.67	1266.77	1449.97	908.841
5.52_564.2096m/z	564.21	5.52438	pos	Virginiamycin M1	213072	http://funmeta.oebiotech.com/network/213072	HMDB0259836							5674		CC(C)C1OC(=O)C2=CCCN2C(=O)C2=COC(CC(=O)CC(O)C=C(C)C=CCNC(=O)C=CC1C)=N2	DAIKHDNSXMZDCU-UHFFFAOYSA-N	Phenylpropanoids and polyketides	Macrolide lactams	Unclassified	Level 3	49.8	55.5	M+K	C28H35N3O7	-1.93574	28287.1	30512.2	33787.5	30573.6	31674.4	32724.9	32515	28423.4	31180.9	31975.2	35600.7	29378.8	30825.7	31712.8	34821.9	31624.2	31562.2	31816.4	33593.7	29819.7	30996.9	29312.9
6.87_667.3675m/z	667.368	6.87272	pos	Plactin D	210458	http://funmeta.oebiotech.com/network/210458	HMDB0256630									CC(C)CC1NC(=O)C(CC(C)C)NC(=O)C(NC(=O)C(CCCN=C(N)N)NC(=O)C(CC2=CC=CC=C2)NC1=O)C(C)C	SSLDHPSBGUWDPD-UHFFFAOYSA-N	Organic acids and derivatives	Carboxylic acids and derivatives	Amino acids, peptides, and analogues	Level 3	49.8	58.5	M+K	C32H52N8O5	-2.72658	28091.2	28609.3	24566.2	25404.4	21974.6	24090.6	28567	26487.5	28323.1	23251.3	27327.3	32095.7	28717.7	33444.3	14287.2	34634.5	25940.4	29301.9	23397.5	24977.2	23452.6	24207
7.39_221.0822m/z	221.082	7.39128	neg	Monoisobutyl Phthalic Acid	47783	http://funmeta.oebiotech.com/network/47783	HMDB0002056	58086		90038				92272	30833-53-5	CC(C)COC(=O)C1=CC=CC=C1C(O)=O	RZJSUWQGFCHNFS-UHFFFAOYSA-N	Benzenoids	Benzene and substituted derivatives	Benzoic acids and derivatives	Level 1	49.8	45.2	M-H	C12H14O4	1.42571	178.634	131.641	105.664	105.159	174.787	125.662	228.221	122.241	124.193	129.032	219.662	152.637	188.373	238.81	336.603	167.997	162.612	218.099	195.74	98.4971	81.1303	38.5027
4.85_263.1045m/z	263.104	4.8492	neg	Acetyl-N-Formyl-5-Methoxykynurenamine	48271	http://funmeta.oebiotech.com/network/48271	HMDB0004259	44788			C05642	afm00380	Tryptophan metabolism	171161	52450-38-1	COC1=CC(C(=O)CCNC(C)=O)=C(NC=O)C=C1	JYWNYMJKURVPFH-UHFFFAOYSA-N	Organic oxygen compounds	Organooxygen compounds	Carbonyl compounds	Level 2	49.7	0	M-H	C13H16N2O4	2.77439	631.021	672.592	808.378	768.879	616.157	816.649	526.803	743.032	900.589	636.953	692.978	728.008	558.226	686.922	669.687	588.768	702.22	692.201	620.285	870.788	591.157	698.268
2.02_282.1199m/z	282.12	2.01903	pos	N6-Methyladenosine	48211	http://funmeta.oebiotech.com/network/48211	HMDB0004044	58196		21891				102175	1867-73-8	CNC1=NC=NC2=C1N=CN2[C@@H]1O[C@H](CO)[C@@H](O)[C@H]1O	VQAYFKKCNSOZKM-IOSLPCCCSA-N	Nucleosides, nucleotides, and analogues	Purine nucleosides	Unclassified	Level 3	49.7	54.4	M+H	C11H15N5O4	0.650366	20190.3	20876.5	19294.1	18804.6	14414.8	18317.2	19592.7	19381	18303.5	16533.5	17999.5	20517.5	18462.2	18800.5	12676.6	18668.3	22609.5	21183.1	21174.8	21934.6	22574.6	22588.2
2.05_514.2630m/z	514.263	2.04823	pos	Netilmicin	53209	http://funmeta.oebiotech.com/network/53209	HMDB0015090			7528	C07657			6857423	56391-56-1	CCN[C@@H]1C[C@H](N)[C@@H](O[C@H]2OC(CN)=CC[C@H]2N)[C@H](O)[C@H]1O[C@H]1OC[C@H](O)[C@@H](NC)[C@@]1(C)O	ZBGPYVZLYBDXKO-HILBYHGXSA-N	Organic oxygen compounds	Organooxygen compounds	Carbohydrates and carbohydrate conjugates	Level 3	49.7	62.7	M+K	C21H41N5O7	-1.56624	57449.9	57033.8	56783.1	65209.1	37730.9	50198.2	57442.2	61218.5	55954.9	38326.3	55484.8	59114	71010.4	63369	25443.6	67557.4	61923.6	67252.8	62318.8	62009.7	59035.5	55273.3
4.51_493.2301m/z	493.23	4.50647	pos	(R)-1-O-[B-D-Glucopyranosyl-(1->6)-B-D-Glucopyranoside]-1,3-Octanediol	57069	http://funmeta.oebiotech.com/network/57069	HMDB0032799	88721		167932				131751313		CCCCCC(O)CCOC1OC(COC2OC(CO)C(O)C(O)C2O)C(O)C(O)C1O	ODOJEOFQPWTDSS-UHFFFAOYSA-N	Lipids and lipid-like molecules	Fatty Acyls	Fatty acyl glycosides	Level 3	49.7	56.2	M+Na	C20H38O12	9.78214	56074	60394.8	61400.8	60616.2	73040.5	63838.7	60828.2	66010.4	54545.8	72650.3	70379	64014.2	61964.3	63726.5	78191.4	58840.9	52336.6	56560.7	50222.3	59416.3	56827.5	61182.3
5.12_423.2261m/z	423.226	5.12205	neg	Prolylproline	51198	http://funmeta.oebiotech.com/network/51198	HMDB0011180	23801		73646				11622593	20488-28-2	OC(=O)[C@@H]1CCCN1C(=O)[C@@H]1CCCN1	RWCOTTLHDJWHRS-YUMQZZPRSA-N	Organic acids and derivatives	Carboxylic acids and derivatives	Amino acids, peptides, and analogues	Level 3	49.7	58.8	2M-H	C10H16N2O3	2.72353	7707.65	9249.91	6514.91	8577.73	7485.04	8056.66	7129.78	6749.97	7879.02	8538.43	8362.41	6810.52	9499.71	10351.8	7867.57	7038.38	8600.11	9299.34	7034.84	9078.26	7753.39	7441.46
5.38_398.1253m/z	398.125	5.3849	neg	Protopine	48181	http://funmeta.oebiotech.com/network/48181	HMDB0003920	6988		16415	C05189			4970	130-86-9	CN1CCC2=C(C=C3OCOC3=C2)C(=O)CC2=C(C1)C1=C(OCO1)C=C2	GPTFURBXHJWNHR-UHFFFAOYSA-N	Alkaloids and derivatives	Protopine alkaloids	Unclassified	Level 3	49.7	60.2	M+FA-H	C20H19NO5	2.08871	3368.39	2253.8	3048.64	2226.05	746.983	1537.49	1539.31	1422.22	1461.6	741.878	2955.18	3741.77	3643.26	4747.62	1106.21	9389.5	1143.58	1157.4	1200.39	1571.82	1172.05	1344.35
7.19_255.0765m/z	255.077	7.18708	pos	2-Acetylaminophenoxazin-3-One	197071	http://funmeta.oebiotech.com/network/197071	HMDB0240369	447041						193337	1916-55-8	CC(=O)NC1=CC2=NC3=CC=CC=C3OC2=CC1=O	DWOBTNSFRDZSMA-UHFFFAOYSA-N	Organoheterocyclic compounds	Benzoxazines	Phenoxazines	Level 3	49.7	52.4	M+H	C14H10N2O3	0.342738	12247.2	11096.5	11354.5	11496	11269	13881.6	12937.7	12526.5	13789.2	12994.6	10891.5	10852.1	10004.3	11245.6	9812.08	11891.8	14123.7	11957.5	12169.6	11211	11539.3	11857.1
7.20_369.2290m/z	369.229	7.20233	neg	Delta9-11-Isof	4562	http://funmeta.oebiotech.com/network/4562			LMFA03130006					126457323		C(CCC/C=C\CC(O)/C=C/C1C(O)CC(C(O)CCCCC)O1)(=O)O	IDPHQPFMXGIJHP-ZQDYKODVSA-N	Organic oxygen compounds	Organooxygen compounds	Carbohydrates and carbohydrate conjugates	Level 2	49.7	0	M-H	C20H34O6	1.89756	3068.64	3403.65	2927.88	3144.29	1526.25	2954.58	3746.08	3431.2	3609.95	1455.27	3171.44	3741.09	3743.04	3349.71	449.112	3395.8	3337.6	3601.31	3756.03	3278.04	3060.88	2937.26
9.40_346.3316m/z	346.332	9.40342	pos	Polyoxyethylene 40 Monostearate	56809	http://funmeta.oebiotech.com/network/56809	HMDB0032477	88488		167626				24762	9004-99-3	CCCCCCCCCCCCCCCCCC(=O)OCCO	RFVNOJDQRGSOEL-UHFFFAOYSA-N	Lipids and lipid-like molecules	Fatty Acyls	Fatty acid esters	Level 3	49.7	52.5	M+NH4	C20H40O3	0.132469	27446.2	26413.1	21719.8	27433.1	40518.6	26477.5	26642.6	23532.6	28040.2	53131.9	27738.3	39991	21221.1	25786.8	58835.2	25014	22710.1	26114.3	20102	18651.7	23445.7	16832
9.45_239.1292m/z	239.129	9.45257	neg	Neocnidilide	58475	http://funmeta.oebiotech.com/network/58475	HMDB0034450				C17002			5018391	4567-33-3	CCCCC1OC(=O)C2=CCCCC12	UPJFTVFLSIQQAV-UHFFFAOYSA-N	Organoheterocyclic compounds	Isobenzofurans	Unclassified	Level 3	49.7	52.5	M+FA-H	C12H18O2	1.73149	12527.5	12543.5	11187.3	11461	19258.5	14874	13551.4	14762.5	14607.3	18095.9	18338.9	13595.5	13264.1	17311.2	26419.4	14824.7	16529.6	15924.3	15622.5	14740.8	15515.5	13171.5
9.70_381.2267m/z	381.227	9.69737	neg	15-Epi-Pga1	3671	http://funmeta.oebiotech.com/network/3671		36120	LMFA03010047					5283050	20897-92-1	[C@H]1(/C=C/[C@H](O)CCCCC)C=CC(=O)[C@@H]1CCCCCCC(=O)O	BGKHCLZFGPIKKU-AHUSATQRSA-N	Lipids and lipid-like molecules	Fatty Acyls	Eicosanoids	Level 2	49.7	0	M+FA-H	C20H32O4	-4.56272	2756.59	2131.71	2267.52	2893.16	164.881	120.111	210.481	620.729	446.937	0.000197568	5601.95	5214.15	4080.28	5200.5	1825.27	4706.14	265.593	458.48	525.98	340.531	348.34	405.218
9.88_279.1608m/z	279.161	9.87752	neg	Dihydroisoalantolactone	59750	http://funmeta.oebiotech.com/network/59750	HMDB0035935	91124						5104810		CC1C2CC3C(=C)CCCC3(C)CC2OC1=O	YYJRTJYCOMIDIC-UHFFFAOYSA-N	Lipids and lipid-like molecules	Prenol lipids	Terpene lactones	Level 2	49.7	0	M+FA-H	C15H22O2	2.80036	1478.64	1358.95	1020.3	1338.22	2067.81	1406.16	1174.5	1325.13	1310.9	1962.82	1514.45	1302.69	1342.65	1372.81	2739.04	1586.35	1307.05	1345.55	1375.22	1462.38	1099.01	1349.2
5.32_444.1424m/z	444.142	5.31858	neg	S-Adenosylmethionine	47438	http://funmeta.oebiotech.com/network/47438	HMDB0001185	6064		15414	C00019	afm00261,afm00270,afm00330,afm00999,afm04122,afm04148	Monobactam biosynthesis|Cysteine and methionine metabolism|Arginine and proline metabolism|Biosynthesis of various plant secondary metabolites|Sulfur relay system|Efferocytosis	34756	485-80-3	C[S+](CC[C@H](N)C(O)=O)C[C@H]1O[C@H]([C@H](O)[C@@H]1O)N1C=NC2=C1N=CN=C2N	MEFKEPWMEQBLKI-AIRLBKTGSA-O	Nucleosides, nucleotides, and analogues	5'-deoxyribonucleosides	5'-deoxy-5'-thionucleosides	Level 3	49.6	57.6	M+FA-H	C15H23N6O5S+	-2.1806	12360.4	14751.8	13134.3	12291.3	9172.91	13751.6	14372.4	13971.3	12737.2	10817.4	11948.8	11710.2	11858.1	13264.7	8028.18	13530.4	14799.5	14269	14424.1	13150.6	13924.7	14203.6
4.35_136.0760m/z	136.076	4.35388	pos	2-Phenylacetamide	51144	http://funmeta.oebiotech.com/network/51144	HMDB0010715	3260		16562	C02505	afm00360	Phenylalanine metabolism	7680	103-81-1	NC(=O)CC1=CC=CC=C1	LSBDFXRDZJMBSC-UHFFFAOYSA-N	Benzenoids	Benzene and substituted derivatives	Phenylacetamides	Level 2	49.6	37.8	M+H	C8H9NO	2.60127	10167.3	9881.78	9547.86	10625	14265.2	9870.51	9442.43	9853.43	9597.43	12820	8963.2	9459.38	9785.89	8964.55	14920.4	8890.5	9199.91	9002.98	9730.38	9000.99	8905.42	9434.05
12.16_299.2597m/z	299.26	12.1578	neg	Dl-4-Hydroxy Stearic Acid	3076	http://funmeta.oebiotech.com/network/3076		35434	LMFA02000122					5282908		C(C(O)CCCCCCCCCCCCCC)CC(=O)O	VSRRGPPFTIJBJG-UHFFFAOYSA-N	Lipids and lipid-like molecules	Fatty Acyls	Fatty acids and conjugates	Level 2	49.6	0	M-H	C18H36O3	1.62193	1313.11	1140.6	1054.14	926.175	1848.92	1578.69	1234.84	1485.39	1167.99	1275.69	2349.45	1362.13	1603.79	1653.87	4007.94	1274.03	1580.01	833.161	1324.21	1037.48	1032.19	921.395
2.36_443.2267m/z	443.227	2.36037	neg	Histidinohydroxylysinonorleucine	207558	http://funmeta.oebiotech.com/network/207558	HMDB0253184							77658862		CCCCC(NN(NC(CC1=CN=CN1)C(O)=O)C(CCC(O)CN)C(O)=O)C(O)=O	DDELKTCDPMLGSF-UHFFFAOYSA-N	Organic acids and derivatives	Carboxylic acids and derivatives	Amino acids, peptides, and analogues	Level 3	49.6	51.7	M-H	C18H32N6O7	1.74468	73241.4	71286.2	73453.9	71462.9	40631.6	70451.3	89633.4	75548.3	77913.2	39538.9	70341.9	75451.9	64986.2	89030.4	25004	82849.6	86920	77618.6	85255	78507.4	79808.7	82010.2
2.78_235.1081m/z	235.108	2.7776	pos	Tyrosyl-Alanine	54109	http://funmeta.oebiotech.com/network/54109	HMDB0029098							4078684		CC(NC(=O)C(N)CC1=CC=C(O)C=C1)C(O)=O	NLKUJNGEGZDXGO-UHFFFAOYSA-N	Organic acids and derivatives	Carboxylic acids and derivatives	Amino acids, peptides, and analogues	Level 3	49.6	53.6	M+H-H2O	C12H16N2O4	1.45566	35742.6	35217.9	37285	36035.9	31156.3	36595	35990.2	36849.7	36478.8	31518.6	33689.5	34688.9	35699.1	34266.9	26787.5	35827.5	35920.5	36546.8	38878.6	35005.8	35992.9	35439
3.87_601.3021m/z	601.302	3.87297	neg	Cucurbitacin E	205336	http://funmeta.oebiotech.com/network/205336	HMDB0250581							2887		CC(=O)OC(C)(C)C=CC(=O)C(C)(O)C1C(O)CC2(C)C3CC=C4C(C=C(O)C(=O)C4(C)C)C3(C)C(=O)CC12C	NDYMQXYDSVBNLL-UHFFFAOYSA-N	Lipids and lipid-like molecules	Steroids and steroid derivatives	Cucurbitacins	Level 3	49.6	60.8	M+FA-H	C32H44O8	0.502513	18227.3	18499.9	18641.5	13429.5	18713.5	16137.1	16471.8	17689.2	15445.8	21398.9	16814.9	18697.5	18542.4	15902.4	21970	18414.7	21780	13509.4	16651.7	15000.3	18158.8	13750
3.96_663.3026m/z	663.303	3.95903	neg	L-Prolinamide,D-Tyrosyl-L-Arginylglycyl-4-Nitro-L-Phenylalanyl-	203130	http://funmeta.oebiotech.com/network/203130	HMDB0247954							14060837		NC(CC1=CC=C(O)C=C1)C(=O)NC(CCCN=C(N)N)C(=O)NCC(=O)NC(CC1=CC=C(C=C1)[N+]([O-])=O)C(=O)N1CCCC1C(N)=O	KCFHMBXKJQJYFK-UHFFFAOYSA-N	Lipids and lipid-like molecules	Steroids and steroid derivatives	Steroid lactones	Level 3	49.6	54.5	M-H2O-H	C31H42N10O8	2.53117	46740.8	48016.4	52953.3	49219.6	34024.3	47503.9	50501.1	45504	46045.6	56717.4	49000.3	44776.2	49042.8	48629.7	40864.8	42392.6	44251.4	46089.5	40987.9	44236.8	50463.8	42187
4.14_302.1503m/z	302.15	4.14138	pos	Pro Trp	266233	http://funmeta.oebiotech.com/network/266233		24006						7408124		C1CC(NC1)C(=O)NC(CC2=CNC3=CC=CC=C32)C(=O)O	UEKYKRQIAQHOOZ-KBPBESRZSA-N	Organic acids and derivatives	Carboxylic acids and derivatives	Amino acids, peptides, and analogues	Level 2	49.6	44.7	M+H	C16H19N3O3	1.40337	79162.6	79739.1	75098.2	78259.5	76828.4	74571.1	77772.8	76803.3	76078.9	72345.2	69596.8	78184.2	78103.3	74253.9	66437.8	79815.4	74175.1	80622.9	71743.2	71239.1	69060.5	74574.2
5.11_162.0553m/z	162.055	5.11147	pos	Indole-3-Carboxylic Acid	48055	http://funmeta.oebiotech.com/network/48055	HMDB0003320	3795		24809	C19837			69867	771-50-6	OC(=O)C1=CNC2=CC=CC=C12	KMAKOBLIOCQGJP-UHFFFAOYSA-N	Organoheterocyclic compounds	Indoles and derivatives	Indolecarboxylic acids and derivatives	Level 3	49.6	54.7	M+H	C9H7NO2	2.31933	3563.59	3143.86	3570.96	3534.6	7115.84	6149.23	6122.96	6267.83	5985.72	6675.65	943.701	817.967	647.102	894.692	2264.52	830.486	6738.64	6862.4	6372.46	6502.07	6413.39	6336.41
5.23_635.3431m/z	635.343	5.22502	neg	Robalzotan	211003	http://funmeta.oebiotech.com/network/211003	HMDB0257283							12016890		NC(=O)C1=C2CC(COC2=C(F)C=C1)N(C1CCC1)C1CCC1	MQTUXRKNJYPMCG-UHFFFAOYSA-N	Organoheterocyclic compounds	Benzopyrans	1-benzopyrans	Level 2	49.6	0	2M-H	C18H23FN2O2	2.65248	17932.8	18862.5	17434.6	17776	12936.2	18935.2	20307.9	17954.4	18442.8	13431.3	17010.6	16136.7	18654.4	18050.3	8498.48	18685.6	20013.2	17729.8	18753.9	20996.8	17396.1	17225
5.57_203.1289m/z	203.129	5.57308	neg	Tetraglyme	212330	http://funmeta.oebiotech.com/network/212330	HMDB0258894			46785						COCCOCCOCCOCCOC	ZUHZGEOKBKGPSW-UHFFFAOYSA-N	Organic oxygen compounds	Organooxygen compounds	Ethers	Level 2	49.6	0	M-H2O-H	C10H22O5	-0.0424172	815.678	846.841	706.583	810.596	662.67	1217.78	1215.4	1183.85	1174.4	499.668	546.713	767.862	670.622	719.36	249.884	704.615	1066.96	1085.72	1284.76	1069.63	1166.86	1225.9
5.83_159.1021m/z	159.102	5.82918	neg	7-Hydroxy-Octanoic Acid	1790	http://funmeta.oebiotech.com/network/1790	HMDB0000486	5473	LMFA01050229					167627	17173-14-7	C(CCCCCC(O)C)(=O)O	OFCMTSZRXXFMBQ-UHFFFAOYSA-N	Organic acids and derivatives	Hydroxy acids and derivatives	Medium-chain hydroxy acids and derivatives	Level 2	49.6	41.7	M-H	C8H16O3	-3.50649	3271.26	3079.46	4301.58	3966.53	3015.52	3123.84	3878.33	3237.05	3268.51	2681.89	4206.18	3740.29	4085.64	3462.12	2825.36	4006.74	2934.07	3339.54	3833.72	3186.52	3584.54	3304.7
8.24_355.2499m/z	355.25	8.24298	neg	13,14-Dihydro-Pgf2alpha	3702	http://funmeta.oebiotech.com/network/3702			LMFA03010079	88346				5283080		[C@H]1(CC[C@@H](O)CCCCC)[C@H](O)C[C@H](O)[C@@H]1C/C=C\CCCC(=O)O	LLQBSJQTCKVWTD-NFUXFLSFSA-N	Lipids and lipid-like molecules	Fatty Acyls	Eicosanoids	Level 2	49.6	0	M-H	C20H36O5	2.50414	3243.73	3046.87	2832.19	2760.99	556.622	2146.66	2191.59	2181.28	2017.38	686.809	4550.31	5000.42	4391.22	4591.69	872.472	5151.18	2611.82	2483.3	2925.98	2208.22	2525.47	2427.49
1.06_278.1251m/z	278.125	1.06342	neg	Fructosyl Valine	206978	http://funmeta.oebiotech.com/network/206978	HMDB0252496							101683884		CC(C)C(NC1(CO)OC(CO)C(O)C1O)C(O)=O	KVUAQCKXYIJBCP-UHFFFAOYSA-N	Organic acids and derivatives	Carboxylic acids and derivatives	Amino acids, peptides, and analogues	Level 2	49.5	0	M-H	C11H21NO7	2.12666	916.465	782.89	623.741	795.692	780.832	388.709	671.543	453.597	2284.74	208.321	631.021	1559.99	426.682	468.825	358.741	849.369	532.334	409.03	581.728	604.251	645.267	961.189
1.53_530.2579m/z	530.258	1.52938	pos	Gibberellin A2 O-Beta-D-Glucoside	36023	http://funmeta.oebiotech.com/network/36023			LMPR0104170037	28153				16019961			WTKQZMGIUAMURO-VKFLIQGRSA-N	Lipids and lipid-like molecules	Prenol lipids	Terpene glycosides	Level 3	49.5	60.5	M+NH4	C25H36O11	-3.36161	75246.1	76339.6	81731.1	75419.5	54964.3	70877.4	85714.1	73640.1	80787.4	54596.5	73405.5	85635.3	86630.1	82711.6	44510.7	87352.4	79770.1	81948.1	82893.2	83860.9	80347.4	76390.9
11.37_322.2952m/z	322.295	11.3718	pos	1-O-(2r-Hydroxy-Tetradecyl)-Sn-Glycerol	10489	http://funmeta.oebiotech.com/network/10489			LMGL01020061					137323862		[C@](CO)([H])(O)COC[C@H](O)CCCCCCCCCCCC	NWPUZHCKNYVMOZ-SJORKVTESA-N	Lipids and lipid-like molecules	Fatty Acyls	Fatty alcohols	Level 3	49.5	50.2	M+NH4	C17H36O4	0.206051	9717.46	10834.4	10499.1	10462.2	21520.4	10915.5	8492.45	9696.11	9883.82	21022.6	12791.5	8651.02	11062.2	10900.3	38340.8	11177.1	8696.48	8603.24	8595.81	8682.56	9167.04	8737.3
13.31_190.1358n	208.17	13.3148	pos	Megastigmatrienone	81931	http://funmeta.oebiotech.com/network/81931	HMDB0059906			88770				5375190		[H]\C(C=C)=C(\[H])C1C(C)=CC(=O)CC1(C)C	YKVWPZJHENXDAJ-VOTSOKGWSA-N	Organic oxygen compounds	Organooxygen compounds	Carbonyl compounds	Level 3	49.5	53.4	M+H-H2O, M+NH4	C13H18O	0.0238164	6208.22	7742.3	5575.94	6754.99	7703.57	4285.1	3343.38	2891.15	2710.68	8794.44	4615.76	3329.04	3135.95	3358.62	21887.9	2726.89	3024.27	2772.98	2397.47	2827.36	2506.21	2169.26
3.83_454.1837m/z	454.184	3.83205	neg	Glu Val Tyr	259737	http://funmeta.oebiotech.com/network/259737		16958						145455564		CC(C)C(C(=O)NC(CC1=CC=C(C=C1)O)C(=O)O)NC(=O)C(CCC(=O)O)N	QRWPTXLWHHTOCO-DZKIICNBSA-N	Organic acids and derivatives	Carboxylic acids and derivatives	Amino acids, peptides, and analogues	Level 2	49.5	0	M+FA-H	C19H27N3O7	1.48442	783.27	931.521	735.312	1017.46	697.895	918.739	695.431	844.757	907.738	1146.93	871.471	1004.63	994.861	679.082	883.421	709.51	473.601	380.251	661.585	499.898	445.001	395.365
3.93_314.2080m/z	314.208	3.9315	pos	Pro Val Val	265382	http://funmeta.oebiotech.com/network/265382		22872						15199694		CC(C)C(C(=O)NC(C(C)C)C(=O)O)NC(=O)C1CCCN1	FHJQROWZEJFZPO-SRVKXCTJSA-N	Organic acids and derivatives	Carboxylic acids and derivatives	Amino acids, peptides, and analogues	Level 2	49.5	0	M+H	C15H27N3O4	1.71318	1795.16	2396.77	2543.72	2746.7	2996.42	1900.72	2311.94	2756.59	2209.37	2173.86	2647.94	2550.36	2626.38	2553.67	2064.35	2847.74	3497.05	2918.76	2560.03	2690.37	2152.72	2904.9
3.96_327.2162n	328.223	3.96137	pos	Val Pro Ile	261031	http://funmeta.oebiotech.com/network/261031		18329						59982957		CCC(C)C(C(=O)O)NC(=O)C1CCCN1C(=O)C(C(C)C)N	USLVEJAHTBLSIL-CYDGBPFRSA-N	Organic acids and derivatives	Carboxylic acids and derivatives	Amino acids, peptides, and analogues	Level 1	49.5	45.7	M+H, M+Na	C16H29N3O4	1.20469	757610	787729	759536	800655	631217	683694	693267	677199	683386	624070	861993	867849	893935	885001	710260	905189	559110	589433	562450	551278	556713	563643
4.20_733.3198m/z	733.32	4.19792	neg	Okhdia-Pi	27996	http://funmeta.oebiotech.com/network/27996			LMGP20050026					134812443		[C@]([H])(OC(CCC(=O)/C=C/C(=O)O)=O)(COP(=O)(O)O[C@H]1[C@H](O)[C@@H](O)[C@H](O)[C@@H](O)[C@H]1O)COC(CCCCCCC/C=C\CCCCCCCC)=O	IGGUOOAQNZQWHM-LQTMXUJQSA-N	Lipids and lipid-like molecules	Glycerophospholipids	Glycerophosphoinositols	Level 3	49.5	54.9	M-H2O-H	C34H57O16P	-1.09518	45259.1	48851.4	53055	48127.3	47973.2	54370.9	48824.6	50046.4	44124.4	61207.6	59786.2	50968.9	55874.4	55264.9	51270.9	48076	45623	43914.4	44578.2	46880.3	45522.6	41467.8
4.23_596.3411m/z	596.341	4.22565	pos	Macrolactin P	7847	http://funmeta.oebiotech.com/network/7847			LMFA07040106					23655746		C1=CC[C@H](O)C[C@@H](O)C=CC=CCCC[C@@H](CC)OC(=O)C=CC=CC[C@H](O[C@H]2[C@H](O)[C@@H](O)[C@H](O)[C@@H](CO)O2)C=C1	SVHVXVRYDBFIMU-JHHGODBBSA-N	Phenylpropanoids and polyketides	Macrolides and analogues	Unclassified	Level 3	49.5	58.8	M+NH4	C31H46O10	-3.14359	139067	133931	133453	141178	115489	142161	154882	148472	146274	122224	144396	156907	172848	141256	109184	146912	140614	135195	142553	141015	152332	134338
4.73_290.1042m/z	290.104	4.73095	neg	N-Phenylacetyl Pyroglutamic Acid	81823	http://funmeta.oebiotech.com/network/81823	HMDB0059782			89848				124202114		CC(=O)[C@@H]1CCC(=O)N1C(=O)CC1=CC=CC=C1	ASNIYCYEXPHRFD-LBPRGKRZSA-N	Benzenoids	Benzene and substituted derivatives	Phenylacetamides	Level 3	49.5	53.4	M+FA-H	C14H15NO3	3.3312	8451.72	11350.5	10892.3	11653.8	9271.87	9085.56	8857.85	9420.58	11104.3	9985.96	11897.1	15673.9	13568.6	11240.2	13985.5	13495.6	7685.58	7131.28	9317.1	11313.4	9786.9	7624.64
6.00_369.2289m/z	369.229	5.99728	neg	19-Hydroxyprostaglandin F	200294	http://funmeta.oebiotech.com/network/200294	HMDB0244834							1454		CC(O)CCCC(O)C=CC1C(O)CC(O)C1CC=CCCCC(O)=O	UBWZMPMLSDJDSU-UHFFFAOYSA-N	Lipids and lipid-like molecules	Fatty Acyls	Eicosanoids	Level 2	49.5	0	M-H	C20H34O6	1.78288	4578.89	5163.71	4524.19	4902.4	2767.78	4816.67	5549.88	5383.51	5039.28	2879.22	4815.24	5317.36	5157.97	5181.68	1668.19	5830.34	5121.05	5832.06	5307.11	5386.82	5155.71	5237.91
6.30_281.0923m/z	281.092	6.29873	pos	Amlexanox	53266	http://funmeta.oebiotech.com/network/53266	HMDB0015160	85459		31205				2161	68302-57-8	CC(C)C1=CC2=C(OC3=NC(N)=C(C=C3C2=O)C(O)=O)C=C1	SGRYPYWGNKJSDL-UHFFFAOYSA-N	Organoheterocyclic compounds	Benzopyrans	1-benzopyrans	Level 3	49.5	53.6	M+H-H2O	C16H14N2O4	0.879675	2797.36	2986.88	3379.33	3568.17	4730.39	3650.77	4108.91	3685.17	4425.99	3690.18	1779.3	2205.91	2758.77	2117.27	1118.77	2346.67	3770.12	3636.36	3906.95	4100.75	3202.5	3884.11
7.96_319.0805m/z	319.081	7.96058	neg	11-Methoxynoryangonin	55503	http://funmeta.oebiotech.com/network/55503	HMDB0030754	87176		174603				131751080	77900-31-3	COC1=CC(=O)OC(\C=C/C2=CC(OC)=C(O)C=C2)=C1	YHVDGZPFCGLBOW-HYXAFXHYSA-N	Phenylpropanoids and polyketides	Kavalactones	Unclassified	Level 2	49.5	0	M+FA-H	C15H14O5	-6.57605	1718.66	1396.84	1484.44	1454.94	1799.33	1275.61	1354.29	1312.09	1284.97	2610.06	2010.62	1559.29	1453.53	1588.22	4196.74	1560.04	1098.18	1232.48	1268.84	1291.1	1336.7	1519.45
0.78_426.2237n	471.222	0.779117	neg	Cichorioside N	255048	http://funmeta.oebiotech.com/network/255048	HMDB0302058									[H][C@]12CC(=O)[C@@H](C)[C@]1([H])[C@@H](O)C[C@@](C)(C=C)[C@@H]2\C(C)=C\O[C@@H]1O[C@H](CO)[C@@H](O)[C@H](O)[C@H]1O	PBKSUDBCJRZUBN-SNLBVQBNSA-N	Lipids and lipid-like molecules	Prenol lipids	Terpene glycosides	Level 3	49.4	56.2	M-H, M+FA-H	C22H34O8	-3.9905	170695	129634	141975	134013	132827	149180	129012	124177	164604	130913	144931	132085	181268	156052	102869	171496	178839	187793	184578	179364	195282	159350
1.06_291.1432n	274.14	1.05835	pos	Ser Val Ser	261751	http://funmeta.oebiotech.com/network/261751		19080						145457940		CC(C)C(C(=O)NC(CO)C(=O)O)NC(=O)C(CO)N	JGUWRQWULDWNCM-FXQIFTODSA-N	Unclassified	Unclassified	Unclassified	Level 2	49.4	43	M+H-H2O, M+H	C11H21N3O6	0.533233	48120.9	40779.3	39412.5	43773.4	41450.1	42227.8	46871.2	46672.5	39878.8	35380.6	36785.4	37313.2	38992.2	41655.9	29608.8	39413.8	48974	49546.1	46831.4	47358.6	40879.4	48726.1
[truncated: 5,501 more rows]

## Sheet: Top 20 metabolites
ID	m/z	Retention time (min)	Ion mode	Metabolites	cid	cidlink	HMDB	METLIN	Lipidmaps	ChEBI	KEGG	ID Annotation	Annotation	PubChem	CAS	smiles	InChIKey	Super Class	Class	Sub Class	level	Score	Fragmentation Score	Adducts	Formula	Mass Error (ppm)	QC3	QC4	QC5	QC6	VIP	Average(Af68-12H)	Average(Af293-12H)	FoldChange	log2FoldChange	Regulation	p-value	q-value	Af68c12h	Af68b12h	Af68a12h	Af68d12h	Af68e12h	Af68f12h	Af293a12h	Af293b12h	Af293c12h	Af293d12h	Af293e12h
[truncated: 20 more rows]
[truncated: 1 more columns]
