# Supplementary material for: Transcriptomic and metabolomic analysis of a non-cyp51A mutant azole-resistant Aspergillus fumigatus isolated from Ningxia, China
Source: Front Microbiol. 2025 Sep 29;16:1666905. doi: 10.3389/fmicb.2025.1666905 (PMC12516256; doi:10.3389/fmicb.2025.1666905)
Supplement: Supplementary file 3 [file Data_Sheet_3.xlsx]

## Sheet: Primers
	PCR primers used in the study
	gene	primer sequence (5'-3')
	beta tubulin-F	AATTGGTGCCGCTTTCTGG
	beta tubulin-R	AGTTGTCGGGACGGAATAG
	CaM-F	CCGAGTACAAGGAGGCCTTC
	CaM-R	CCGATAGAGGTCATAACGTGG
	qPCR primers used in the study
	gene	primer sequence (5'-3')
	actin-F	GCACGTGAAATTGTTGAAAGG
	actin-R	CAGGCTGGCCGCATTG
	cyp51A-F	GGTGCCGATGCTATGGCTTACGGC
	cyp51A-R	GGTTCTGTTCGGTTCCAAAGCCG
	cyp51B-F	GGGTCTCATCGCGTTCATTCTCGACG
	cyp51B-R	GATACAGCGAGGATGGATAGTAGTCC
	MDR2-F	TTTAGCTCCACCGGGTTTG
	MDR2-R	TCGAAAGACCGAACATGCTTGA
	sitT-F	CGTGAGGATATTGACCGCGA
	sitT-R	CGTGGGATCGTAGAGTCGTG
	catA-F	GAGCTCTCCAATCACACGAA
	catA-R	GGTGCTCAACACCAACTACG
	SOD2-F	GGATGGGCTTGGCTTGTC
	SOD2-R	CCTTGCGGTTCTGGTATTGC
