# Supplementary material for: Transcriptomic and metabolomic analysis of a non-cyp51A mutant azole-resistant Aspergillus fumigatus isolated from Ningxia, China
Source: Front Microbiol. 2025 Sep 29;16:1666905. doi: 10.3389/fmicb.2025.1666905 (PMC12516256; doi:10.3389/fmicb.2025.1666905)
Supplement: Supplementary file 4 [file Data_Sheet_4.xlsx]

## Sheet: Statistical data analysis
		Af293			Af68
Figure 1B	Radial growth (day)	Mean	SD	N	Mean	SD	N	Eta squared	95.00% CI of diff.	Adjusted p-value	Variance homogeneity checks (Levene's), P value
	1	1.33333333333333	0.0288675	3	1.39333	0.0550757	3	0.1765	-0.2498 to 0.1298	0.6533	0.737, 0.439
	5	8.01667	0.0288675	3	8.00667	0.155027	3	0.003007	-0.1798 to 0.1998	0.9876	7.254, 0.052
Figure 2B	Menadione (uM)
	0	3.07333	0.064291	3	3.06667	0.0650641	3	0.003968	-0.1100 to 0.1234	0.9981	0.033, 0.866
	30	1.96667	0.057735	3	2.26667	0.057735	3	0.9101	-0.4167 to -0.1833	<0.0001	0, 1
	40	1.41667	0.0288675	3	1.81	0.01	3	0.9687	-0.5100 to -0.2766	<0.0001	5.765, 0.074
Figure 2D	H2O2（%）
	0	0	0	3	0	0	3	-	-0.1306 to 0.1306	>0.9999	-
	3.75	1.06675	0.0487259	3	0.833944	0.0225928	3	0.9337	0.1022 to 0.3634	0.0003	1.574, 0.278
	7.5	1.69103	0.0611195	3	1.30664	0.0527284	3	0.9445	0.2538 to 0.5150	<0.0001	0.225, 0.66
	15	2.34694	0.0865598	3	1.63247	0.122083	3	0.9447	0.5839 to 0.8451	<0.0001	0.697, 0.451
	30	3.4	0	3	3.4	0	3	-	-0.1306 to 0.1306	>0.9999	-
Figure 2F	SDS（%）
	0	1.118	0.026	3	1.1336	0.0316304	3	0.09818	-0.06066 to 0.02946	0.8173	0.421, 0.552
	0.005	0.8502	0.0182	3	0.8878	0.0119147	3	0.6914	-0.08266 to 0.007464	0.1242	0.258, 0.638
	0.01	0.7468	0.0247491	3	0.8108	0.0183772	3	0.7638	-0.1091 to -0.01894	0.0043	0.121, 0.746
	0.015	0	0	3	0	0	3	-	-0.04506 to 0.04506	>0.9999	-
Figure 2H	Congo red（ug/mL）
	0	1.13234	0.0310186	3	1.10814	0.045247	3	0.1274	-0.5027 to 0.9869	0.9318	0.766, 0.431
	50	1.13503	0.00806897	3	1.1431	0.0468957	3	0.02111	-0.8255 to 0.6641	0.9998	6.554, 0.057
	100	1.00683	0.0314049	3	1.05434	0.0564828	3	0.2885	-1.220 to 0.2696	0.3934	0.525, 0.509
	200	1.02476	0.0259381	3	1.05614	0.0108701	3	0.4829	-1.059 to 0.4310	0.8058	3.67, 0.128
	400	0.896253	0.00779351	3	0.990092	0.00462138	3	0.9877	-1.683 to -0.1936	0.0084	1.816,0.249
	600	0.690345	0.0175	3	0.871448	0.0390695	3	0.9307	-2.556 to -1.066	<0.0001	1.256,0.325
Supplementary Figure 2	qPCR
	cyp51a	1	0	3	2.03333	0.353883	3	0.8648	0.4661 to 1.601	0.0072	6.316, 0.063
	cyp51b	1	0	3	1.11333	0.15308	3	0.2913	-0.1321 to 0.3587	0.269	5.016, 0.096
	mdr2	1	0	3	3.91667	0.175594	3	0.9952	-3.311 to -2.522	<0.0001	5.319, 0.082
	sitT	1	0	3	2.56667	0.305505	3	0.9517	-1.961 to -1.172	0.0009	7.492,0.051
	catA	1	0	3	1.78333	0.414769	3	0.7279	0.1185 to 1.448	0.0308	1.749,0.257
	sod2	1	0	3	1.73	0.265141	3	0.8504	0.3050 to 1.155	0.0088	3.028, 0.159
